# Supplementary material for: Crystal structure of an unknown tetra­hydro­furan solvate of tetra­kis­(μ 3-cyanato-κ3 N:N:N)tetra­kis­[(triphenyl­phosphane-κP)­silver(I)]
Source: Acta Crystallogr E Crystallogr Commun. 2015 Sep 30;71(Pt 10):1262–5. doi: 10.1107/S2056989015017636 (PMC4647345; doi:10.1107/S2056989015017636)
Supplement: Supplementary file 1 [file e-71-01262-sup1.cif]

##############################################################################
#                                                                            #
# This CIF contains the data in a paper accepted for publication in          #
# Acta Crystallographica Section E. It conforms to the requirements of       #
# Notes for Authors for Acta Crystallographica Section E, and has been       #
# peer reviewed under the auspices of the IUCr Commission on Journals.       #
#                                                                            #
# Full details of the Crystallographic Information File format               #
# are given in the paper "The Crystallographic Information File (CIF):       #
# a New Standard Archive File for Crystallography" by S. R. Hall, F. H.      #
# Allen and I. D. Brown [Acta Cryst. (1991), A47, 655-685].                  #
#                                                                            #
# The current version of the core CIF dictionary is obtainable from          #
# ftp://ftp.iucr.org/pub/cif_core.dic.                                       #
#                                                                            #
# Software is freely available for graphical display of the structure(s)     #
# in this CIF. For information consult the CIF software page                 #
# http://www.iucr.org/resources/cif/software.                                #
#                                                                            #
# This file may be used for bona fide research purposes within the           #
# scientific community so long as proper attribution is given to the journal # 
# article from which it was obtained.                                        #
#                                                                            #
##############################################################################
data_I
_audit_creation_method     SHELXL-2013
_chemical_name_systematic
;\
Tetrakis(\m~3~-cyanato-\k^3^<i>N</i>)tetrakis[(triphenylphosphane-\
\k<i>P</i>)silver(I)]
;
_chemical_name_common     ?
_chemical_formula_moiety     'C76 H60 Ag4 N4 O4 P4'
_chemical_formula_sum     'C76 H60 Ag4 N4 O4 P4'
_chemical_formula_iupac     '[Ag4 (C N O)4 (C18 H15 P)4]'
_chemical_formula_weight     1648.64
_chemical_melting_point     ?
_shelx_space_group_comment
;
The symmetry employed for this shelxl refinement is uniquely defined
by the following loop, which should always be used as a source of
symmetry information in preference to the above space-group names.
They are only intended as comments.
;
_space_group_crystal_system     tetragonal
_space_group_name_H-M_alt     'P -4'
_space_group_name_Hall     'P -4'
loop_
    _space_group_symop_operation_xyz
    'x, y, z'
    '-x, -y, z'
    'y, -x, -z'
    '-y, x, -z'
_cell_length_a     24.0846(3)
_cell_length_b     24.0846(3)
_cell_length_c     15.2037(3)
_cell_angle_alpha     90
_cell_angle_beta     90
_cell_angle_gamma     90
_cell_volume     8819.2(3)
_cell_formula_units_Z     4
_cell_measurement_reflns_used     20599
_cell_measurement_theta_min     3.3080
_cell_measurement_theta_max     27.9850
_cell_measurement_temperature     110
_exptl_crystal_description     'block'
_exptl_crystal_colour     'colourless'
_exptl_crystal_size_max     0.35
_exptl_crystal_size_mid     0.30
_exptl_crystal_size_min     0.20
_exptl_crystal_density_diffrn     1.242
_exptl_crystal_density_meas     ?
_exptl_crystal_density_method     ?
_exptl_crystal_F_000     3296
_exptl_absorpt_coefficient_mu     0.989
_exptl_absorpt_correction_type     multi-scan
_exptl_absorpt_process_details
;
(<i>CrysAlis RED</i>; Oxford Diffraction, 2006)
;
_shelx_estimated_absorpt_T_min     ?
_shelx_estimated_absorpt_T_max     ?
_exptl_absorpt_correction_T_min     0.91216
_exptl_absorpt_correction_T_max     1.00000
_exptl_special_details     ?
_diffrn_ambient_temperature     110
_diffrn_radiation_type     MoK\a
_diffrn_radiation_wavelength     0.71073
_diffrn_measurement_device_type     'Oxford Gemini S'
_diffrn_measurement_method     '\w scans'
_diffrn_detector_area_resol_mean     ?
_diffrn_reflns_number     105239
_diffrn_reflns_av_R_equivalents     0.0482
_diffrn_reflns_theta_min     2.934
_diffrn_reflns_theta_max     28.644
_diffrn_reflns_theta_full     25.242
_diffrn_measured_fraction_theta_max     0.918
_diffrn_measured_fraction_theta_full     0.996
_diffrn_reflns_limit_h_min     -30
_diffrn_reflns_limit_h_max     31
_diffrn_reflns_limit_k_min     -30
_diffrn_reflns_limit_k_max     32
_diffrn_reflns_limit_l_min     -19
_diffrn_reflns_limit_l_max     18
_diffrn_standards_number     50
_diffrn_standards_interval_count     10
_diffrn_standards_decay_%     0
_refine_special_details     ?
_reflns_number_total     20082
_reflns_number_gt     12667
_reflns_threshold_expression     'I > 2\s(I)'
_refine_ls_structure_factor_coef     Fsqd
_refine_ls_matrix_type     full
_refine_ls_R_factor_all     0.0833
_refine_ls_R_factor_gt     0.0454
_refine_ls_wR_factor_gt     0.1109
_refine_ls_wR_factor_ref     0.1312
_refine_ls_goodness_of_fit_ref     1.008
_refine_ls_restrained_S_all     0.989
_refine_ls_number_reflns     20082
_refine_ls_number_parameters     1018
_refine_ls_number_restraints     1206
_refine_ls_hydrogen_treatment     constr
_refine_ls_weighting_scheme     calc
_refine_ls_weighting_details
              'w=1/[\s^2^(Fo^2^)+(0.0659P)^2^+1.5343P] where P=(Fo^2^+2Fc^2^)/3'
_atom_sites_solution_hydrogens     geom
_atom_sites_solution_primary     ?
_atom_sites_solution_secondary     ?
_refine_ls_shift/su_max     0.001
_refine_ls_shift/su_mean     0.000
_refine_diff_density_max     0.677
_refine_diff_density_min     -1.882
_refine_ls_extinction_method     none
_refine_ls_extinction_coef     .
_refine_ls_abs_structure_details
;
Flack <i>x</i> determined using 5170 quotients
[(<i>I</i>^+^)--(<i>I</i>^--^)]/[(<i>I</i>^+^)+(<i>I</i>^--^)]
(Parsons & Flack, 2004)
;
_refine_ls_abs_structure_Flack     -0.023(9)
loop_
    _atom_type_symbol
    _atom_type_description
    _atom_type_scat_dispersion_real
    _atom_type_scat_dispersion_imag
    _atom_type_scat_source
    'C' 'C' 0.0033 0.0016
                         'International Tables Vol C Tables 4.2.6.8 and 6.1.1.4'
    'H' 'H' 0.0000 0.0000
                         'International Tables Vol C Tables 4.2.6.8 and 6.1.1.4'
    'N' 'N' 0.0061 0.0033
                         'International Tables Vol C Tables 4.2.6.8 and 6.1.1.4'
    'O' 'O' 0.0106 0.0060
                         'International Tables Vol C Tables 4.2.6.8 and 6.1.1.4'
    'P' 'P' 0.1023 0.0942
                         'International Tables Vol C Tables 4.2.6.8 and 6.1.1.4'
    'Ag' 'Ag' -0.8971 1.1015
                         'International Tables Vol C Tables 4.2.6.8 and 6.1.1.4'
_computing_data_collection
;
CrysAlis CCD (Oxford Diffraction, 2006)
;
_computing_cell_refinement
;
CrysAlis RED (Oxford Diffraction, 2006)
;
_computing_data_reduction
;
CrysAlis RED (Oxford Diffraction, 2006)
;
_computing_structure_solution
;
SHELXS2013 (Sheldrick, 2008)
;
_computing_structure_refinement
;
SHELXL2013 (Sheldrick, 2015)
;
_computing_molecular_graphics
;
ORTEP-3 for Windows (Farrugia, 2012), SHELXTL (Sheldrick, 2008),
PLATON
(Spek, 2009), SQUEEZE (Spek, 2015)
;
_computing_publication_material
;
WINGX (Farrugia, 2012), publCIF (Westrip, 2010)
;
loop_
    _atom_site_type_symbol
    _atom_site_label
    _atom_site_fract_x
    _atom_site_fract_y
    _atom_site_fract_z
    _atom_site_U_iso_or_equiv
    _atom_site_adp_type
    _atom_site_calc_flag
    _atom_site_occupancy
    _atom_site_disorder_assembly
    _atom_site_disorder_group
    C C1 0.8673(3) 0.2938(3) 0.8383(5) 0.0409(17) Uani d 1 . .
    C C2 0.6448(4) 0.2228(4) 0.8500(6) 0.048(2) Uani d 1 . .
    C C3 0.7169(4) 0.3662(5) 0.6559(7) 0.061(3) Uani d 1 . .
    C C4 0.7899(5) 0.1428(4) 0.6584(7) 0.065(3) Uani d 1 . .
    C C5 0.7782(4) 0.4052(3) 1.0092(5) 0.0429(19) Uani d 1 . .
    C C6 0.8231(4) 0.3700(4) 1.0184(6) 0.051(2) Uani d 1 . .
    H H6 0.8197 0.3332 1.0009 0.061 Uiso calc 1 . .
    C C7 0.8731(4) 0.3883(4) 1.0532(7) 0.068(3) Uani d 1 . .
    H H7 0.9033 0.3643 1.0575 0.081 Uiso calc 1 . .
    C C8 0.8776(4) 0.4425(4) 1.0812(7) 0.066(3) Uani d 1 . .
    H H8 0.9104 0.4548 1.1069 0.079 Uiso calc 1 . .
    C C9 0.8330(4) 0.4789(4) 1.0712(6) 0.062(2) Uani d 1 . .
    H H9 0.8365 0.5159 1.0882 0.074 Uiso calc 1 . .
    C C10 0.7845(4) 0.4604(3) 1.0366(6) 0.047(2) Uani d 1 . .
    H H10 0.7548 0.4848 1.0309 0.056 Uiso calc 1 . .
    C C11 0.6863(14) 0.3427(13) 1.0519(15) 0.051(8) Uani d 0.33(5) A 1
    C C12 0.7139(17) 0.3339(14) 1.1310(18) 0.069(10) Uani d 0.33(5) A 1
    H H12 0.7490 0.3489 1.1399 0.082 Uiso calc 0.33(5) A 1
    C C13 0.689(2) 0.3025(19) 1.1968(17) 0.091(14) Uani d 0.33(5) A 1
    H H13 0.7073 0.2966 1.2498 0.109 Uiso calc 0.33(5) A 1
    C C14 0.636(2) 0.2801(14) 1.1835(17) 0.082(12) Uani d 0.33(5) A 1
    H H14 0.6197 0.2591 1.2275 0.098 Uiso calc 0.33(5) A 1
    C C15 0.6089(13) 0.2889(13) 1.104(2) 0.061(10) Uani d 0.33(5) A 1
    H H15 0.5738 0.2739 1.0954 0.073 Uiso calc 0.33(5) A 1
    C C16 0.6339(14) 0.3202(17) 1.0385(19) 0.047(8) Uani d 0.33(5) A 1
    H H16 0.6155 0.3262 0.9856 0.056 Uiso calc 0.33(5) A 1
    C C11' 0.6779(6) 0.3423(6) 1.0508(6) 0.037(4) Uani d 0.67(5) A 2
    C C12' 0.6908(9) 0.3538(9) 1.1381(7) 0.071(7) Uani d 0.67(5) A 2
    H H12' 0.7205 0.3769 1.1515 0.085 Uiso calc 0.67(5) A 2
    C C13' 0.6592(11) 0.3306(12) 1.2053(6) 0.091(9) Uani d 0.67(5) A 2
    H H13' 0.6678 0.3383 1.2636 0.109 Uiso calc 0.67(5) A 2
    C C14' 0.6148(8) 0.2960(8) 1.1852(8) 0.077(6) Uani d 0.67(5) A 2
    H H14' 0.5937 0.2805 1.2301 0.093 Uiso calc 0.67(5) A 2
    C C15' 0.6020(5) 0.2845(6) 1.0979(9) 0.055(5) Uani d 0.67(5) A 2
    H H15' 0.5723 0.2613 1.0844 0.066 Uiso calc 0.67(5) A 2
    C C16' 0.6336(6) 0.3076(7) 1.0307(7) 0.033(3) Uani d 0.67(5) A 2
    H H16' 0.6250 0.2999 0.9723 0.039 Uiso calc 0.67(5) A 2
    C C17 0.6705(4) 0.4354(3) 0.9358(6) 0.0424(19) Uani d 1 . .
    C C18 0.6422(4) 0.4652(4) 1.0020(7) 0.047(2) Uani d 1 . .
    H H18 0.6478 0.4570 1.0611 0.056 Uiso calc 1 . .
    C C19 0.6053(4) 0.5077(4) 0.9767(8) 0.055(3) Uani d 1 . .
    H H19 0.5858 0.5270 1.0197 0.066 Uiso calc 1 . .
    C C20 0.5976(5) 0.5213(5) 0.8902(8) 0.070(3) Uani d 1 . .
    H H20 0.5728 0.5493 0.8750 0.085 Uiso calc 1 . .
    C C21 0.6264(6) 0.4937(5) 0.8258(9) 0.082(4) Uani d 1 . .
    H H21 0.6219 0.5036 0.7671 0.098 Uiso calc 1 . .
    C C22 0.6627(5) 0.4504(4) 0.8490(7) 0.059(3) Uani d 1 . .
    H H22 0.6818 0.4314 0.8050 0.071 Uiso calc 1 . .
    C C23 0.7351(4) 0.1150(3) 1.0213(5) 0.0449(19) Uani d 1 . .
    C C24 0.7267(4) 0.0618(3) 1.0496(5) 0.045(2) Uani d 1 . .
    H H24 0.7537 0.0347 1.0404 0.054 Uiso calc 1 . .
    C C25 0.6774(4) 0.0486(4) 1.0922(6) 0.059(2) Uani d 1 . .
    H H25 0.6715 0.0123 1.1110 0.071 Uiso calc 1 . .
    C C26 0.6381(4) 0.0873(4) 1.1067(6) 0.069(3) Uani d 1 . .
    H H26 0.6055 0.0777 1.1358 0.083 Uiso calc 1 . .
    C C27 0.6461(5) 0.1411(4) 1.0785(6) 0.077(3) Uani d 1 . .
    H H27 0.6192 0.1680 1.0889 0.092 Uiso calc 1 . .
    C C28 0.6937(4) 0.1545(3) 1.0353(6) 0.061(3) Uani d 1 . .
    H H28 0.6987 0.1906 1.0148 0.073 Uiso calc 1 . .
    C C29 0.8381(4) 0.1725(3) 1.0490(6) 0.049(2) Uani d 1 . .
    C C30 0.8807(4) 0.2079(3) 1.0226(6) 0.0452(19) Uani d 1 . .
    H H30 0.8876 0.2128 0.9629 0.054 Uiso calc 1 . .
    C C31 0.9129(4) 0.2356(4) 1.0827(6) 0.053(2) Uani d 1 . .
    H H31 0.9411 0.2591 1.0638 0.063 Uiso calc 1 . .
    C C32 0.9033(5) 0.2286(4) 1.1700(6) 0.077(3) Uani d 1 . .
    H H32 0.9255 0.2467 1.2111 0.093 Uiso calc 1 . .
    C C33 0.8608(6) 0.1950(7) 1.1974(7) 0.118(6) Uani d 1 . .
    H H33 0.8530 0.1916 1.2571 0.141 Uiso calc 1 . .
    C C34 0.8299(5) 0.1662(5) 1.1369(6) 0.082(3) Uani d 1 . .
    H H34 0.8027 0.1417 1.1565 0.099 Uiso calc 1 . .
    C C35 0.8372(4) 0.0753(3) 0.9380(6) 0.044(2) Uani d 1 . .
    C C36 0.8414(4) 0.0592(4) 0.8511(7) 0.055(2) Uani d 1 . .
    H H36 0.8241 0.0797 0.8072 0.066 Uiso calc 1 . .
    C C37 0.8715(5) 0.0124(4) 0.8297(8) 0.069(3) Uani d 1 . .
    H H37 0.8738 0.0014 0.7712 0.083 Uiso calc 1 . .
    C C38 0.8979(5) -0.0180(4) 0.8922(8) 0.061(3) Uani d 1 . .
    H H38 0.9192 -0.0487 0.8767 0.073 Uiso calc 1 . .
    C C39 0.8925(4) -0.0025(4) 0.9785(7) 0.049(2) Uani d 1 . .
    H H39 0.9098 -0.0233 1.0221 0.058 Uiso calc 1 . .
    C C40 0.8621(4) 0.0431(4) 1.0013(7) 0.046(2) Uani d 1 . .
    H H40 0.8582 0.0525 1.0603 0.055 Uiso calc 1 . .
    C C41 0.9331(4) 0.3342(4) 0.5584(5) 0.0397(19) Uani d 1 . .
    C C42 0.9634(4) 0.3624(4) 0.4946(6) 0.044(2) Uani d 1 . .
    H H42 0.9531 0.3595 0.4358 0.053 Uiso calc 1 . .
    C C43 1.0084(4) 0.3948(4) 0.5177(6) 0.044(2) Uani d 1 . .
    H H43 1.0276 0.4141 0.4745 0.052 Uiso calc 1 . .
    C C44 1.0250(4) 0.3986(4) 0.6035(6) 0.050(2) Uani d 1 . .
    H H44 1.0551 0.4208 0.6188 0.060 Uiso calc 1 . .
    C C45 0.9962(3) 0.3688(4) 0.6677(6) 0.053(2) Uani d 1 . .
    H H45 1.0077 0.3700 0.7260 0.064 Uiso calc 1 . .
    C C46 0.9502(4) 0.3371(4) 0.6440(6) 0.049(2) Uani d 1 . .
    H H46 0.9308 0.3177 0.6870 0.058 Uiso calc 1 . .
    C C47 0.9041(9) 0.2240(7) 0.4851(14) 0.040(4) Uani d 0.54(4) B 1
    C C48 0.8678(8) 0.1797(8) 0.4749(13) 0.048(5) Uani d 0.54(4) B 1
    H H48 0.8306 0.1836 0.4904 0.058 Uiso calc 0.54(4) B 1
    C C49 0.8870(10) 0.1294(7) 0.4417(14) 0.058(6) Uani d 0.54(4) B 1
    H H49 0.8626 0.0998 0.4349 0.070 Uiso calc 0.54(4) B 1
    C C50 0.9425(11) 0.1236(7) 0.4186(15) 0.063(6) Uani d 0.54(4) B 1
    H H50 0.9553 0.0900 0.3964 0.076 Uiso calc 0.54(4) B 1
    C C51 0.9788(9) 0.1679(8) 0.4288(17) 0.074(8) Uani d 0.54(4) B 1
    H H51 1.0160 0.1640 0.4133 0.089 Uiso calc 0.54(4) B 1
    C C52 0.9597(9) 0.2182(7) 0.4620(17) 0.060(7) Uani d 0.54(4) B 1
    H H52 0.9840 0.2479 0.4688 0.073 Uiso calc 0.54(4) B 1
    C C53 0.8431(9) 0.3244(9) 0.4421(9) 0.043(4) Uani d 0.54(4) B 1
    C C54 0.8090(10) 0.3693(8) 0.4617(9) 0.049(5) Uani d 0.54(4) B 1
    H H54 0.8013 0.3781 0.5200 0.059 Uiso calc 0.54(4) B 1
    C C55 0.7865(9) 0.4011(7) 0.3943(11) 0.050(5) Uani d 0.54(4) B 1
    H H55 0.7637 0.4312 0.4074 0.061 Uiso calc 0.54(4) B 1
    C C56 0.7981(10) 0.3880(9) 0.3071(10) 0.056(6) Uani d 0.54(4) B 1
    H H56 0.7830 0.4092 0.2620 0.067 Uiso calc 0.54(4) B 1
    C C57 0.8321(9) 0.3430(10) 0.2875(8) 0.071(7) Uani d 0.54(4) B 1
    H H57 0.8398 0.3342 0.2292 0.085 Uiso calc 0.54(4) B 1
    C C58 0.8546(8) 0.3113(10) 0.3550(10) 0.061(6) Uani d 0.54(4) B 1
    H H58 0.8774 0.2812 0.3418 0.073 Uiso calc 0.54(4) B 1
    C C47' 0.8901(10) 0.2357(9) 0.4762(16) 0.042(5) Uani d 0.46(4) B 2
    C C48' 0.8503(10) 0.1945(11) 0.4651(17) 0.057(7) Uani d 0.46(4) B 2
    H H48' 0.8141 0.2004 0.4843 0.069 Uiso calc 0.46(4) B 2
    C C49' 0.8645(11) 0.1445(10) 0.4255(18) 0.065(8) Uani d 0.46(4) B 2
    H H49' 0.8379 0.1169 0.4181 0.078 Uiso calc 0.46(4) B 2
    C C50' 0.9186(12) 0.1357(9) 0.3968(17) 0.064(8) Uani d 0.46(4) B 2
    H H50' 0.9282 0.1022 0.3703 0.077 Uiso calc 0.46(4) B 2
    C C51' 0.9584(10) 0.1768(9) 0.4079(17) 0.058(7) Uani d 0.46(4) B 2
    H H51' 0.9946 0.1709 0.3887 0.070 Uiso calc 0.46(4) B 2
    C C52' 0.9442(10) 0.2268(8) 0.4476(17) 0.047(6) Uani d 0.46(4) B 2
    H H52' 0.9708 0.2544 0.4550 0.056 Uiso calc 0.46(4) B 2
    C C53' 0.8337(10) 0.3409(11) 0.4448(10) 0.038(5) Uani d 0.46(4) B 2
    C C54' 0.7969(11) 0.3816(11) 0.4729(10) 0.051(6) Uani d 0.46(4) B 2
    H H54' 0.7908 0.3871 0.5327 0.061 Uiso calc 0.46(4) B 2
    C C55' 0.7692(11) 0.4143(10) 0.4116(13) 0.050(6) Uani d 0.46(4) B 2
    H H55' 0.7446 0.4416 0.4303 0.060 Uiso calc 0.46(4) B 2
    C C56' 0.7783(11) 0.4062(11) 0.3222(12) 0.058(6) Uani d 0.46(4) B 2
    H H56' 0.7598 0.4281 0.2812 0.070 Uiso calc 0.46(4) B 2
    C C57' 0.8151(11) 0.3654(12) 0.2942(9) 0.068(8) Uani d 0.46(4) B 2
    H H57' 0.8213 0.3600 0.2344 0.081 Uiso calc 0.46(4) B 2
    C C58' 0.8428(9) 0.3328(12) 0.3555(11) 0.057(6) Uani d 0.46(4) B 2
    H H58' 0.8675 0.3055 0.3367 0.068 Uiso calc 0.46(4) B 2
    C C59 0.5735(4) 0.1679(5) 0.5686(7) 0.056(2) Uani d 1 . .
    C C60 0.5604(4) 0.1575(5) 0.6566(7) 0.065(3) Uani d 1 . .
    H H60 0.5815 0.1739 0.7008 0.079 Uiso calc 1 . .
    C C61 0.5168(4) 0.1233(5) 0.6788(8) 0.074(3) Uani d 1 . .
    H H61 0.5079 0.1171 0.7375 0.089 Uiso calc 1 . .
    C C62 0.4865(4) 0.0984(5) 0.6125(9) 0.070(3) Uani d 1 . .
    H H62 0.4575 0.0745 0.6267 0.083 Uiso calc 1 . .
    C C63 0.4990(4) 0.1087(4) 0.5248(8) 0.057(3) Uani d 1 . .
    H H63 0.4780 0.0923 0.4806 0.069 Uiso calc 1 . .
    C C64 0.5421(4) 0.1430(4) 0.5033(8) 0.054(2) Uani d 1 . .
    H H64 0.5503 0.1497 0.4445 0.064 Uiso calc 1 . .
    C C65 0.5990(8) 0.2824(7) 0.4929(13) 0.060(5) Uani d 0.55(2) B 1
    C C66 0.5440(8) 0.2869(7) 0.4663(15) 0.075(7) Uani d 0.55(2) B 1
    H H66 0.5201 0.2568 0.4723 0.090 Uiso calc 0.55(2) B 1
    C C67 0.5246(8) 0.3364(9) 0.4307(15) 0.099(9) Uani d 0.55(2) B 1
    H H67 0.4878 0.3394 0.4129 0.118 Uiso calc 0.55(2) B 1
    C C68 0.5603(10) 0.3814(8) 0.4218(14) 0.098(9) Uani d 0.55(2) B 1
    H H68 0.5474 0.4146 0.3980 0.117 Uiso calc 0.55(2) B 1
    C C69 0.6153(9) 0.3769(7) 0.4484(14) 0.090(8) Uani d 0.55(2) B 1
    H H69 0.6392 0.4070 0.4424 0.107 Uiso calc 0.55(2) B 1
    C C70 0.6347(7) 0.3274(8) 0.4840(13) 0.077(7) Uani d 0.55(2) B 1
    H H70 0.6715 0.3244 0.5018 0.093 Uiso calc 0.55(2) B 1
    C C71 0.6663(6) 0.1856(7) 0.4556(8) 0.055(4) Uani d 0.55(2) B 1
    C C72 0.6701(7) 0.2088(9) 0.3721(9) 0.086(7) Uani d 0.55(2) B 1
    H H72 0.6537 0.2431 0.3607 0.103 Uiso calc 0.55(2) B 1
    C C73 0.6984(8) 0.1809(10) 0.3058(8) 0.132(12) Uani d 0.55(2) B 1
    H H73 0.7010 0.1965 0.2500 0.158 Uiso calc 0.55(2) B 1
    C C74 0.7229(8) 0.1298(9) 0.3230(9) 0.090(7) Uani d 0.55(2) B 1
    H H74 0.7418 0.1111 0.2787 0.109 Uiso calc 0.55(2) B 1
    C C75 0.7190(7) 0.1066(7) 0.4065(11) 0.058(5) Uani d 0.55(2) B 1
    H H75 0.7354 0.0724 0.4180 0.070 Uiso calc 0.55(2) B 1
    C C76 0.6907(7) 0.1345(7) 0.4728(8) 0.054(5) Uani d 0.55(2) B 1
    H H76 0.6882 0.1189 0.5286 0.065 Uiso calc 0.55(2) B 1
    C C65' 0.6148(8) 0.2653(8) 0.4851(14) 0.052(5) Uani d 0.45(2) B 2
    C C66' 0.5606(7) 0.2743(7) 0.4572(14) 0.045(5) Uani d 0.45(2) B 2
    H H66' 0.5333 0.2481 0.4689 0.054 Uiso calc 0.45(2) B 2
    C C67' 0.5473(7) 0.3226(8) 0.4117(13) 0.059(6) Uani d 0.45(2) B 2
    H H67' 0.5110 0.3287 0.3930 0.070 Uiso calc 0.45(2) B 2
    C C68' 0.5882(9) 0.3618(8) 0.3942(13) 0.079(8) Uani d 0.45(2) B 2
    H H68' 0.5792 0.3941 0.3638 0.095 Uiso calc 0.45(2) B 2
    C C69' 0.6424(9) 0.3528(10) 0.4221(14) 0.075(8) Uani d 0.45(2) B 2
    H H69' 0.6697 0.3790 0.4104 0.090 Uiso calc 0.45(2) B 2
    C C70' 0.6557(7) 0.3045(10) 0.4675(14) 0.085(9) Uani d 0.45(2) B 2
    H H70' 0.6920 0.2984 0.4862 0.101 Uiso calc 0.45(2) B 2
    C C71' 0.6754(7) 0.1621(9) 0.4575(9) 0.047(5) Uani d 0.45(2) B 2
    C C72' 0.6701(7) 0.1719(11) 0.3677(10) 0.085(9) Uani d 0.45(2) B 2
    H H72' 0.6465 0.1997 0.3476 0.102 Uiso calc 0.45(2) B 2
    C C73' 0.7001(8) 0.1401(13) 0.3081(8) 0.088(10) Uani d 0.45(2) B 2
    H H73' 0.6966 0.1466 0.2480 0.106 Uiso calc 0.45(2) B 2
    C C74' 0.7354(7) 0.0985(10) 0.3381(9) 0.067(6) Uani d 0.45(2) B 2
    H H74' 0.7555 0.0773 0.2982 0.080 Uiso calc 0.45(2) B 2
    C C75' 0.7407(8) 0.0888(7) 0.4279(10) 0.054(5) Uani d 0.45(2) B 2
    H H75' 0.7642 0.0610 0.4480 0.065 Uiso calc 0.45(2) B 2
    C C76' 0.7106(8) 0.1206(8) 0.4875(8) 0.043(5) Uani d 0.45(2) B 2
    H H76' 0.7142 0.1141 0.5476 0.051 Uiso calc 0.45(2) B 2
    N N1 0.8257(3) 0.2813(3) 0.8112(4) 0.0341(14) Uani d 1 . .
    N N2 0.6857(3) 0.2327(3) 0.8197(4) 0.0393(15) Uani d 1 . .
    N N3 0.7290(3) 0.3253(3) 0.6838(5) 0.0459(17) Uani d 1 . .
    N N4 0.7788(3) 0.1844(3) 0.6855(5) 0.0451(17) Uani d 1 . .
    O O1 0.9122(3) 0.3084(3) 0.8681(4) 0.0664(19) Uani d 1 . .
    O O2 0.5992(3) 0.2124(4) 0.8821(5) 0.092(3) Uani d 1 . .
    O O3 0.7042(5) 0.4113(4) 0.6237(6) 0.103(3) Uani d 1 . .
    O O4 0.8006(5) 0.0971(3) 0.6279(6) 0.115(4) Uani d 1 . .
    P P1 0.71594(10) 0.37703(9) 0.96044(15) 0.0383(5) Uani d 1 . .
    P P2 0.79767(11) 0.13798(9) 0.96362(15) 0.0415(6) Uani d 1 . .
    Ag Ag1 0.73407(3) 0.31900(2) 0.83917(5) 0.03668(17) Uani d 1 . .
    Ag Ag2 0.77858(3) 0.19423(2) 0.84006(5) 0.03938(19) Uani d 1 . .
    Ag Ag3 0.8158(2) 0.2743(2) 0.6536(4) 0.0437(11) Uani d 0.54(4) B 1
    P P3 0.8762(8) 0.2884(8) 0.5344(13) 0.040(3) Uani d 0.54(4) B 1
    P P4 0.6275(5) 0.2197(6) 0.5440(9) 0.053(2) Uani d 0.55(2) B 1
    Ag Ag4 0.6860(3) 0.2386(3) 0.6666(5) 0.0439(9) Uani d 0.55(2) B 1
    P P3' 0.8671(9) 0.2982(10) 0.5300(14) 0.037(3) Uani d 0.46(4) B 2
    Ag Ag3' 0.8134(2) 0.2778(3) 0.6582(5) 0.0420(12) Uani d 0.46(4) B 2
    P P4' 0.6390(6) 0.2041(7) 0.5432(10) 0.045(2) Uani d 0.45(2) B 2
    Ag Ag4' 0.6947(3) 0.2250(4) 0.6646(6) 0.0417(11) Uani d 0.45(2) B 2
loop_
    _atom_site_aniso_label
    _atom_site_aniso_U_11
    _atom_site_aniso_U_22
    _atom_site_aniso_U_33
    _atom_site_aniso_U_12
    _atom_site_aniso_U_13
    _atom_site_aniso_U_23
    C1 0.048(4) 0.049(4) 0.026(4) -0.005(3) 0.006(3) 0.002(3)
    C2 0.059(4) 0.061(5) 0.025(4) -0.023(4) 0.001(3) -0.004(4)
    C3 0.072(6) 0.070(5) 0.041(5) -0.002(4) 0.009(5) 0.014(4)
    C4 0.100(7) 0.055(4) 0.040(5) -0.023(4) 0.011(5) -0.005(4)
    C5 0.059(4) 0.032(4) 0.037(4) 0.001(3) 0.006(3) -0.002(3)
    C6 0.064(5) 0.041(4) 0.047(5) 0.008(3) -0.013(4) -0.011(4)
    C7 0.071(5) 0.052(5) 0.080(7) 0.017(4) -0.016(5) -0.026(5)
    C8 0.058(5) 0.056(5) 0.083(7) 0.005(4) -0.013(5) -0.021(5)
    C9 0.065(5) 0.040(5) 0.079(7) 0.002(4) 0.001(4) -0.015(4)
    C10 0.056(5) 0.031(4) 0.052(5) 0.002(3) 0.004(4) -0.003(3)
    C11 0.075(12) 0.040(15) 0.037(9) -0.005(10) 0.002(8) 0.000(9)
    C12 0.093(16) 0.07(2) 0.041(10) -0.005(15) -0.006(11) 0.009(11)
    C13 0.11(2) 0.11(3) 0.057(13) -0.02(2) -0.003(13) 0.026(16)
    C14 0.10(2) 0.08(2) 0.059(14) -0.005(17) 0.007(12) 0.010(13)
    C15 0.091(18) 0.036(18) 0.055(14) -0.005(15) 0.011(11) -0.002(11)
    C16 0.069(12) 0.027(16) 0.045(12) 0.008(10) 0.008(9) -0.005(9)
    C11' 0.042(7) 0.037(8) 0.033(6) -0.008(6) -0.001(4) 0.004(5)
    C12' 0.078(12) 0.100(14) 0.035(6) -0.039(11) -0.003(6) 0.007(6)
    C13' 0.102(16) 0.135(19) 0.036(7) -0.054(15) -0.001(7) 0.021(7)
    C14' 0.070(12) 0.101(14) 0.061(8) -0.026(10) -0.007(6) 0.028(7)
    C15' 0.036(7) 0.067(13) 0.063(8) -0.003(8) -0.001(6) 0.022(7)
    C16' 0.032(6) 0.025(7) 0.042(7) 0.009(5) -0.002(5) -0.002(5)
    C17 0.049(4) 0.031(4) 0.048(4) -0.005(3) 0.007(3) 0.003(3)
    C18 0.043(5) 0.040(4) 0.057(5) -0.008(3) 0.011(4) -0.001(4)
    C19 0.040(5) 0.048(5) 0.076(6) -0.003(4) 0.011(4) -0.006(4)
    C20 0.082(8) 0.052(6) 0.077(6) 0.016(5) -0.006(5) 0.002(5)
    C21 0.120(9) 0.059(6) 0.067(7) 0.035(6) -0.009(6) 0.008(5)
    C22 0.089(7) 0.039(4) 0.049(5) 0.017(4) 0.008(5) 0.005(4)
    C23 0.078(5) 0.030(4) 0.026(4) 0.005(3) 0.005(4) 0.007(3)
    C24 0.065(5) 0.031(4) 0.040(4) 0.008(3) 0.003(4) 0.009(3)
    C25 0.077(6) 0.040(4) 0.059(6) 0.003(4) 0.012(4) 0.017(4)
    C26 0.089(6) 0.058(5) 0.061(6) 0.024(5) 0.033(5) 0.025(5)
    C27 0.107(7) 0.057(5) 0.067(7) 0.029(5) 0.051(6) 0.028(5)
    C28 0.101(6) 0.032(4) 0.049(5) 0.014(4) 0.032(5) 0.012(4)
    C29 0.071(5) 0.033(4) 0.043(4) -0.004(4) -0.001(4) -0.010(3)
    C30 0.059(5) 0.032(4) 0.044(4) 0.011(3) -0.002(3) -0.005(3)
    C31 0.054(5) 0.049(5) 0.055(5) 0.004(4) 0.000(4) -0.019(4)
    C32 0.103(8) 0.079(7) 0.050(5) -0.015(5) -0.003(5) -0.024(5)
    C33 0.157(12) 0.157(12) 0.040(6) -0.074(10) 0.016(6) -0.035(6)
    C34 0.122(9) 0.090(7) 0.035(4) -0.044(6) 0.007(5) -0.013(4)
    C35 0.055(5) 0.032(4) 0.045(4) -0.006(3) -0.004(3) -0.007(3)
    C36 0.087(6) 0.042(4) 0.037(4) 0.004(4) -0.006(4) -0.005(4)
    C37 0.099(7) 0.055(5) 0.054(6) 0.016(5) -0.002(5) -0.009(4)
    C38 0.073(7) 0.040(5) 0.068(6) 0.005(4) -0.001(5) -0.006(4)
    C39 0.052(5) 0.041(5) 0.053(5) -0.003(4) -0.002(4) -0.003(4)
    C40 0.048(5) 0.039(4) 0.050(5) -0.006(3) -0.008(4) -0.002(3)
    C41 0.045(4) 0.046(4) 0.029(4) -0.008(3) 0.010(3) -0.002(3)
    C42 0.051(5) 0.043(5) 0.038(4) -0.005(4) 0.006(3) 0.003(3)
    C43 0.041(4) 0.044(5) 0.045(4) -0.007(3) 0.007(4) 0.003(4)
    C44 0.029(4) 0.066(6) 0.054(5) -0.004(4) 0.004(3) -0.011(4)
    C45 0.043(4) 0.075(5) 0.041(4) -0.002(4) 0.004(4) -0.016(4)
    C46 0.048(4) 0.068(5) 0.029(4) -0.011(4) 0.006(3) -0.003(4)
    C47 0.048(9) 0.047(7) 0.024(8) -0.015(6) 0.003(7) 0.001(6)
    C48 0.054(10) 0.038(8) 0.052(11) -0.013(7) 0.012(8) -0.008(7)
    C49 0.069(12) 0.048(9) 0.058(13) -0.009(7) 0.010(10) -0.019(8)
    C50 0.070(12) 0.052(9) 0.067(15) -0.002(8) 0.016(10) -0.014(9)
    C51 0.070(12) 0.068(10) 0.085(19) -0.010(8) 0.020(11) -0.017(10)
    C52 0.057(10) 0.062(10) 0.062(16) -0.012(7) 0.018(9) -0.007(9)
    C53 0.064(10) 0.040(9) 0.026(6) -0.012(7) 0.002(5) 0.002(5)
    C54 0.074(13) 0.046(9) 0.028(8) -0.008(8) 0.007(7) 0.004(6)
    C55 0.066(12) 0.044(10) 0.041(8) -0.015(8) -0.001(8) 0.003(7)
    C56 0.072(14) 0.069(13) 0.028(8) 0.008(10) -0.008(7) 0.000(7)
    C57 0.098(15) 0.091(14) 0.023(7) 0.032(12) -0.003(7) 0.005(7)
    C58 0.081(12) 0.077(12) 0.025(6) 0.023(10) -0.001(6) 0.000(7)
    C47' 0.054(10) 0.052(8) 0.021(9) -0.009(6) 0.013(8) 0.002(7)
    C48' 0.058(12) 0.057(11) 0.057(15) -0.008(8) 0.013(10) -0.011(10)
    C49' 0.062(13) 0.060(11) 0.072(18) -0.009(9) 0.018(11) -0.014(11)
    C50' 0.061(13) 0.056(11) 0.075(19) -0.009(9) 0.016(11) -0.022(11)
    C51' 0.059(12) 0.060(10) 0.055(15) -0.012(8) 0.034(11) -0.020(9)
    C52' 0.054(11) 0.053(10) 0.034(11) -0.011(7) 0.014(9) -0.010(8)
    C53' 0.044(10) 0.048(11) 0.022(7) -0.016(8) 0.000(6) 0.003(7)
    C54' 0.055(12) 0.059(12) 0.038(9) -0.013(9) -0.006(7) -0.003(7)
    C55' 0.055(13) 0.058(12) 0.038(9) -0.012(9) -0.006(8) -0.001(8)
    C56' 0.065(14) 0.075(14) 0.035(9) -0.002(10) -0.003(8) -0.008(8)
    C57' 0.099(17) 0.089(17) 0.016(8) 0.025(13) -0.009(8) -0.003(8)
    C58' 0.064(12) 0.080(14) 0.026(7) 0.003(10) 0.001(7) 0.005(8)
    C59 0.040(4) 0.075(6) 0.052(5) -0.010(4) -0.005(3) -0.012(4)
    C60 0.044(4) 0.099(7) 0.054(5) -0.013(4) 0.001(4) -0.001(5)
    C61 0.044(5) 0.108(8) 0.070(6) -0.008(5) -0.001(4) 0.008(5)
    C62 0.039(5) 0.076(7) 0.094(7) 0.007(4) -0.002(4) 0.002(5)
    C63 0.036(4) 0.058(6) 0.077(6) 0.007(4) -0.013(4) -0.008(5)
    C64 0.041(4) 0.055(5) 0.065(6) 0.003(4) -0.009(4) -0.021(4)
    C65 0.065(10) 0.077(9) 0.038(9) -0.007(6) -0.007(8) -0.006(7)
    C66 0.068(11) 0.088(12) 0.067(15) -0.001(8) -0.015(10) -0.016(10)
    C67 0.095(14) 0.099(13) 0.10(2) 0.002(9) -0.023(13) -0.002(13)
    C68 0.101(14) 0.101(13) 0.09(2) -0.002(10) -0.034(13) 0.014(12)
    C69 0.096(14) 0.086(11) 0.087(18) -0.008(9) -0.033(12) 0.021(11)
    C70 0.074(12) 0.087(10) 0.070(14) -0.016(8) -0.033(10) 0.019(10)
    C71 0.042(8) 0.085(11) 0.039(6) -0.016(7) -0.002(6) -0.022(6)
    C72 0.108(16) 0.116(14) 0.034(7) 0.010(12) 0.008(7) -0.012(8)
    C73 0.19(3) 0.153(18) 0.055(10) 0.055(19) 0.040(12) 0.001(11)
    C74 0.096(17) 0.126(16) 0.049(9) 0.006(13) 0.022(9) -0.016(9)
    C75 0.040(10) 0.087(12) 0.047(9) -0.028(8) 0.005(7) -0.029(8)
    C76 0.043(11) 0.082(11) 0.037(8) -0.020(8) 0.001(7) -0.017(7)
    C65' 0.044(9) 0.079(10) 0.034(10) -0.013(7) -0.010(7) -0.005(8)
    C66' 0.040(9) 0.064(10) 0.031(10) -0.013(7) -0.011(8) -0.006(8)
    C67' 0.066(12) 0.069(11) 0.041(11) -0.012(8) -0.017(9) -0.008(8)
    C68' 0.083(13) 0.092(14) 0.063(16) -0.031(10) -0.028(11) 0.021(12)
    C69' 0.080(13) 0.103(14) 0.042(13) -0.032(10) -0.025(10) 0.020(12)
    C70' 0.065(11) 0.110(14) 0.08(2) -0.036(10) -0.029(11) 0.033(14)
    C71' 0.035(9) 0.073(12) 0.031(7) -0.015(8) -0.006(6) -0.009(7)
    C72' 0.088(16) 0.14(2) 0.029(8) 0.032(16) -0.004(7) 0.000(8)
    C73' 0.091(18) 0.14(2) 0.035(9) 0.024(15) 0.003(9) -0.002(9)
    C74' 0.051(11) 0.106(16) 0.044(9) -0.011(10) 0.002(7) -0.003(8)
    C75' 0.049(11) 0.076(12) 0.038(8) -0.014(9) -0.005(7) -0.006(7)
    C76' 0.032(10) 0.065(10) 0.032(8) -0.020(7) -0.009(6) -0.005(7)
    N1 0.048(3) 0.033(3) 0.021(3) -0.004(3) 0.002(2) 0.002(2)
    N2 0.053(4) 0.037(3) 0.028(3) -0.011(3) -0.002(3) -0.005(2)
    N3 0.048(4) 0.059(4) 0.031(4) -0.014(3) -0.002(3) 0.000(3)
    N4 0.060(4) 0.052(4) 0.024(3) -0.019(3) 0.003(3) 0.001(3)
    O1 0.047(3) 0.113(5) 0.039(3) -0.029(3) -0.001(3) 0.003(3)
    O2 0.064(4) 0.148(7) 0.063(5) -0.050(4) 0.017(4) -0.006(5)
    O3 0.160(9) 0.076(5) 0.073(6) 0.014(5) -0.005(6) 0.026(4)
    O4 0.220(11) 0.050(4) 0.075(6) -0.008(5) 0.038(7) -0.022(4)
    P1 0.0541(13) 0.0287(10) 0.0320(11) -0.0015(9) 0.0029(9) 0.0003(9)
    P2 0.0661(15) 0.0279(10) 0.0304(11) -0.0005(10) 0.0016(10) -0.0020(9)
    Ag1 0.0482(4) 0.0319(3) 0.0299(4) -0.0017(2) -0.0001(4) -0.0009(3)
    Ag2 0.0587(4) 0.0303(3) 0.0291(4) -0.0039(2) 0.0038(3) 0.0004(3)
    Ag3 0.070(3) 0.0413(17) 0.0194(13) -0.0175(12) 0.0076(12) 0.0076(12)
    P3 0.049(6) 0.045(5) 0.025(3) -0.014(4) 0.001(3) 0.006(3)
    P4 0.043(4) 0.077(6) 0.038(3) -0.008(3) -0.004(3) -0.010(4)
    Ag4 0.0490(16) 0.056(2) 0.0271(11) -0.0101(13) -0.0026(11) -0.0058(15)
    P3' 0.039(5) 0.052(7) 0.019(4) -0.011(4) 0.009(3) 0.000(4)
    Ag3' 0.027(2) 0.070(3) 0.0293(18) -0.0199(13) 0.0096(13) -0.0093(18)
    P4' 0.037(5) 0.071(6) 0.027(3) -0.009(4) -0.009(3) -0.013(4)
    Ag4' 0.0395(18) 0.057(3) 0.0284(11) -0.0175(16) -0.0047(14) -0.0126(18)
_geom_special_details
;
All e.s.d.'s (except the e.s.d. in the dihedral angle between two l.s. planes)
are estimated using the full covariance matrix. The cell e.s.d.'s are taken
into account individually in the estimation of e.s.d.'s in distances, angles
and torsion angles; correlations between e.s.d.'s in cell parameters are only
used when they are defined by crystal symmetry. An approximate (isotropic)
treatment of cell e.s.d.'s is used for estimating e.s.d.'s involving l.s.
planes.
;
loop_
    _geom_bond_atom_site_label_1
    _geom_bond_atom_site_label_2
    _geom_bond_site_symmetry_2
    _geom_bond_distance
    _geom_bond_publ_flag
    C1 N1 . 1.123(10) ?
    C1 O1 . 1.225(10) ?
    C2 N2 . 1.114(10) ?
    C2 O2 . 1.227(10) ?
    C3 N3 . 1.111(12) ?
    C3 O3 . 1.231(13) ?
    C4 N4 . 1.115(12) ?
    C4 O4 . 1.222(12) ?
    C5 C6 . 1.380(11) ?
    C5 C10 . 1.401(10) ?
    C5 P1 . 1.805(9) ?
    C6 C7 . 1.389(12) ?
    C6 H6 . 0.9300 ?
    C7 C8 . 1.376(12) ?
    C7 H7 . 0.9300 ?
    C8 C9 . 1.395(12) ?
    C8 H8 . 0.9300 ?
    C9 C10 . 1.357(12) ?
    C9 H9 . 0.9300 ?
    C10 H10 . 0.9300 ?
    C11 C12 . 1.3900 ?
    C11 C16 . 1.3900 ?
    C11 P1 . 1.767(17) ?
    C12 C13 . 1.3900 ?
    C12 H12 . 0.9300 ?
    C13 C14 . 1.3900 ?
    C13 H13 . 0.9300 ?
    C14 C15 . 1.3900 ?
    C14 H14 . 0.9300 ?
    C15 C16 . 1.3900 ?
    C15 H15 . 0.9300 ?
    C16 H16 . 0.9300 ?
    C11' C12' . 1.3900 ?
    C11' C16' . 1.3900 ?
    C11' P1 . 1.851(9) ?
    C12' C13' . 1.3900 ?
    C12' H12' . 0.9300 ?
    C13' C14' . 1.3900 ?
    C13' H13' . 0.9300 ?
    C14' C15' . 1.3900 ?
    C14' H14' . 0.9300 ?
    C15' C16' . 1.3900 ?
    C15' H15' . 0.9300 ?
    C16' H16' . 0.9300 ?
    C17 C22 . 1.382(13) ?
    C17 C18 . 1.412(12) ?
    C17 P1 . 1.820(9) ?
    C18 C19 . 1.409(14) ?
    C18 H18 . 0.9300 ?
    C19 C20 . 1.368(15) ?
    C19 H19 . 0.9300 ?
    C20 C21 . 1.370(17) ?
    C20 H20 . 0.9300 ?
    C21 C22 . 1.408(13) ?
    C21 H21 . 0.9300 ?
    C22 H22 . 0.9300 ?
    C23 C24 . 1.367(10) ?
    C23 C28 . 1.396(12) ?
    C23 P2 . 1.829(9) ?
    C24 C25 . 1.389(12) ?
    C24 H24 . 0.9300 ?
    C25 C26 . 1.348(12) ?
    C25 H25 . 0.9300 ?
    C26 C27 . 1.380(12) ?
    C26 H26 . 0.9300 ?
    C27 C28 . 1.360(13) ?
    C27 H27 . 0.9300 ?
    C28 H28 . 0.9300 ?
    C29 C34 . 1.359(12) ?
    C29 C30 . 1.394(12) ?
    C29 P2 . 1.822(8) ?
    C30 C31 . 1.371(11) ?
    C30 H30 . 0.9300 ?
    C31 C32 . 1.358(12) ?
    C31 H31 . 0.9300 ?
    C32 C33 . 1.370(15) ?
    C32 H32 . 0.9300 ?
    C33 C34 . 1.371(14) ?
    C33 H33 . 0.9300 ?
    C34 H34 . 0.9300 ?
    C35 C40 . 1.373(13) ?
    C35 C36 . 1.381(12) ?
    C35 P2 . 1.826(9) ?
    C36 C37 . 1.379(13) ?
    C36 H36 . 0.9300 ?
    C37 C38 . 1.357(15) ?
    C37 H37 . 0.9300 ?
    C38 C39 . 1.371(14) ?
    C38 H38 . 0.9300 ?
    C39 C40 . 1.366(13) ?
    C39 H39 . 0.9300 ?
    C40 H40 . 0.9300 ?
    C41 C46 . 1.367(12) ?
    C41 C42 . 1.391(11) ?
    C41 P3 . 1.80(2) ?
    C41 P3' . 1.86(2) ?
    C42 C43 . 1.381(12) ?
    C42 H42 . 0.9300 ?
    C43 C44 . 1.367(13) ?
    C43 H43 . 0.9300 ?
    C44 C45 . 1.398(13) ?
    C44 H44 . 0.9300 ?
    C45 C46 . 1.392(12) ?
    C45 H45 . 0.9300 ?
    C46 H46 . 0.9300 ?
    C47 C48 . 1.3900 ?
    C47 C52 . 1.3900 ?
    C47 P3 . 1.848(19) ?
    C48 C49 . 1.3900 ?
    C48 H48 . 0.9300 ?
    C49 C50 . 1.3900 ?
    C49 H49 . 0.9300 ?
    C50 C51 . 1.3900 ?
    C50 H50 . 0.9300 ?
    C51 C52 . 1.3900 ?
    C51 H51 . 0.9300 ?
    C52 H52 . 0.9300 ?
    C53 C54 . 1.3900 ?
    C53 C58 . 1.3900 ?
    C53 P3 . 1.832(18) ?
    C54 C55 . 1.3900 ?
    C54 H54 . 0.9300 ?
    C55 C56 . 1.3900 ?
    C55 H55 . 0.9300 ?
    C56 C57 . 1.3900 ?
    C56 H56 . 0.9300 ?
    C57 C58 . 1.3900 ?
    C57 H57 . 0.9300 ?
    C58 H58 . 0.9300 ?
    C47' C48' . 1.3900 ?
    C47' C52' . 1.3900 ?
    C47' P3' . 1.80(2) ?
    C48' C49' . 1.3900 ?
    C48' H48' . 0.9300 ?
    C49' C50' . 1.3900 ?
    C49' H49' . 0.9300 ?
    C50' C51' . 1.3900 ?
    C50' H50' . 0.9300 ?
    C51' C52' . 1.3900 ?
    C51' H51' . 0.9300 ?
    C52' H52' . 0.9300 ?
    C53' C54' . 1.3900 ?
    C53' C58' . 1.3900 ?
    C53' P3' . 1.84(2) ?
    C54' C55' . 1.3900 ?
    C54' H54' . 0.9300 ?
    C55' C56' . 1.3900 ?
    C55' H55' . 0.9300 ?
    C56' C57' . 1.3900 ?
    C56' H56' . 0.9300 ?
    C57' C58' . 1.3900 ?
    C57' H57' . 0.9300 ?
    C58' H58' . 0.9300 ?
    C59 C64 . 1.384(12) ?
    C59 C60 . 1.397(14) ?
    C59 P4 . 1.841(17) ?
    C59 P4' . 1.843(18) ?
    C60 C61 . 1.377(14) ?
    C60 H60 . 0.9300 ?
    C61 C62 . 1.382(15) ?
    C61 H61 . 0.9300 ?
    C62 C63 . 1.390(15) ?
    C62 H62 . 0.9300 ?
    C63 C64 . 1.366(14) ?
    C63 H63 . 0.9300 ?
    C64 H64 . 0.9300 ?
    C65 C66 . 1.3900 ?
    C65 C70 . 1.3900 ?
    C65 P4 . 1.832(16) ?
    C66 C67 . 1.3900 ?
    C66 H66 . 0.9300 ?
    C67 C68 . 1.3900 ?
    C67 H67 . 0.9300 ?
    C68 C69 . 1.3900 ?
    C68 H68 . 0.9300 ?
    C69 C70 . 1.3900 ?
    C69 H69 . 0.9300 ?
    C70 H70 . 0.9300 ?
    C71 C72 . 1.3900 ?
    C71 C76 . 1.3900 ?
    C71 P4 . 1.831(14) ?
    C72 C73 . 1.3900 ?
    C72 H72 . 0.9300 ?
    C73 C74 . 1.3900 ?
    C73 H73 . 0.9300 ?
    C74 C75 . 1.3900 ?
    C74 H74 . 0.9300 ?
    C75 C76 . 1.3900 ?
    C75 H75 . 0.9300 ?
    C76 H76 . 0.9300 ?
    C65' C66' . 1.3900 ?
    C65' C70' . 1.3900 ?
    C65' P4' . 1.815(17) ?
    C66' C67' . 1.3900 ?
    C66' H66' . 0.9300 ?
    C67' C68' . 1.3900 ?
    C67' H67' . 0.9300 ?
    C68' C69' . 1.3900 ?
    C68' H68' . 0.9300 ?
    C69' C70' . 1.3900 ?
    C69' H69' . 0.9300 ?
    C70' H70' . 0.9300 ?
    C71' C72' . 1.3900 ?
    C71' C76' . 1.3900 ?
    C71' P4' . 1.868(17) ?
    C72' C73' . 1.3900 ?
    C72' H72' . 0.9300 ?
    C73' C74' . 1.3900 ?
    C73' H73' . 0.9300 ?
    C74' C75' . 1.3900 ?
    C74' H74' . 0.9300 ?
    C75' C76' . 1.3900 ?
    C75' H75' . 0.9300 ?
    C76' H76' . 0.9300 ?
    N1 Ag3' . 2.346(9) ?
    N1 Ag3 . 2.414(8) ?
    N1 Ag1 . 2.424(7) ?
    N1 Ag2 . 2.425(6) ?
    N2 Ag4 . 2.332(10) ?
    N2 Ag4' . 2.376(11) ?
    N2 Ag1 . 2.401(6) ?
    N2 Ag2 . 2.440(8) ?
    N3 Ag4 . 2.345(10) ?
    N3 Ag3' . 2.366(11) ?
    N3 Ag1 . 2.371(7) ?
    N3 Ag3 . 2.469(11) ?
    N3 Ag4' . 2.570(12) ?
    N4 Ag4' . 2.273(13) ?
    N4 Ag2 . 2.361(7) ?
    N4 Ag3 . 2.391(8) ?
    N4 Ag3' . 2.435(9) ?
    N4 Ag4 . 2.605(12) ?
    P1 Ag1 . 2.354(2) ?
    P2 Ag2 . 2.361(2) ?
    Ag1 Ag2 . 3.1906(10) ?
    Ag3 P3 . 2.35(2) ?
    Ag3 Ag4 . 3.250(9) ?
    P4 Ag4 . 2.381(14) ?
    P3' Ag3' . 2.39(2) ?
    Ag3' Ag4' . 3.133(8) ?
    P4' Ag4' . 2.336(15) ?
loop_
    _geom_angle_atom_site_label_1
    _geom_angle_atom_site_label_2
    _geom_angle_atom_site_label_3
    _geom_angle_site_symmetry_1
    _geom_angle_site_symmetry_3
    _geom_angle
    _geom_angle_publ_flag
    N1 C1 O1 . . 178.9(10) ?
    N2 C2 O2 . . 178.8(12) ?
    N3 C3 O3 . . 178.7(13) ?
    N4 C4 O4 . . 178.4(14) ?
    C6 C5 C10 . . 117.8(8) ?
    C6 C5 P1 . . 117.5(6) ?
    C10 C5 P1 . . 124.7(7) ?
    C5 C6 C7 . . 121.6(8) ?
    C5 C6 H6 . . 119.2 ?
    C7 C6 H6 . . 119.2 ?
    C8 C7 C6 . . 119.1(9) ?
    C8 C7 H7 . . 120.5 ?
    C6 C7 H7 . . 120.5 ?
    C7 C8 C9 . . 120.2(9) ?
    C7 C8 H8 . . 119.9 ?
    C9 C8 H8 . . 119.9 ?
    C10 C9 C8 . . 119.8(8) ?
    C10 C9 H9 . . 120.1 ?
    C8 C9 H9 . . 120.1 ?
    C9 C10 C5 . . 121.4(8) ?
    C9 C10 H10 . . 119.3 ?
    C5 C10 H10 . . 119.3 ?
    C12 C11 C16 . . 120.0 ?
    C12 C11 P1 . . 124.1(17) ?
    C16 C11 P1 . . 115.7(17) ?
    C13 C12 C11 . . 120.0 ?
    C13 C12 H12 . . 120.0 ?
    C11 C12 H12 . . 120.0 ?
    C14 C13 C12 . . 120.0 ?
    C14 C13 H13 . . 120.0 ?
    C12 C13 H13 . . 120.0 ?
    C13 C14 C15 . . 120.0 ?
    C13 C14 H14 . . 120.0 ?
    C15 C14 H14 . . 120.0 ?
    C16 C15 C14 . . 120.0 ?
    C16 C15 H15 . . 120.0 ?
    C14 C15 H15 . . 120.0 ?
    C15 C16 C11 . . 120.0 ?
    C15 C16 H16 . . 120.0 ?
    C11 C16 H16 . . 120.0 ?
    C12' C11' C16' . . 120.0 ?
    C12' C11' P1 . . 120.6(7) ?
    C16' C11' P1 . . 119.2(7) ?
    C13' C12' C11' . . 120.0 ?
    C13' C12' H12' . . 120.0 ?
    C11' C12' H12' . . 120.0 ?
    C12' C13' C14' . . 120.0 ?
    C12' C13' H13' . . 120.0 ?
    C14' C13' H13' . . 120.0 ?
    C15' C14' C13' . . 120.0 ?
    C15' C14' H14' . . 120.0 ?
    C13' C14' H14' . . 120.0 ?
    C14' C15' C16' . . 120.0 ?
    C14' C15' H15' . . 120.0 ?
    C16' C15' H15' . . 120.0 ?
    C15' C16' C11' . . 120.0 ?
    C15' C16' H16' . . 120.0 ?
    C11' C16' H16' . . 120.0 ?
    C22 C17 C18 . . 118.9(9) ?
    C22 C17 P1 . . 118.7(7) ?
    C18 C17 P1 . . 122.5(7) ?
    C19 C18 C17 . . 118.7(10) ?
    C19 C18 H18 . . 120.7 ?
    C17 C18 H18 . . 120.7 ?
    C20 C19 C18 . . 121.4(11) ?
    C20 C19 H19 . . 119.3 ?
    C18 C19 H19 . . 119.3 ?
    C19 C20 C21 . . 120.2(11) ?
    C19 C20 H20 . . 119.9 ?
    C21 C20 H20 . . 119.9 ?
    C20 C21 C22 . . 119.7(12) ?
    C20 C21 H21 . . 120.1 ?
    C22 C21 H21 . . 120.1 ?
    C17 C22 C21 . . 121.1(11) ?
    C17 C22 H22 . . 119.4 ?
    C21 C22 H22 . . 119.4 ?
    C24 C23 C28 . . 119.1(8) ?
    C24 C23 P2 . . 123.8(7) ?
    C28 C23 P2 . . 117.1(6) ?
    C23 C24 C25 . . 119.2(8) ?
    C23 C24 H24 . . 120.4 ?
    C25 C24 H24 . . 120.4 ?
    C26 C25 C24 . . 121.3(8) ?
    C26 C25 H25 . . 119.3 ?
    C24 C25 H25 . . 119.3 ?
    C25 C26 C27 . . 120.1(9) ?
    C25 C26 H26 . . 120.0 ?
    C27 C26 H26 . . 120.0 ?
    C28 C27 C26 . . 119.4(9) ?
    C28 C27 H27 . . 120.3 ?
    C26 C27 H27 . . 120.3 ?
    C27 C28 C23 . . 120.9(8) ?
    C27 C28 H28 . . 119.5 ?
    C23 C28 H28 . . 119.5 ?
    C34 C29 C30 . . 117.2(8) ?
    C34 C29 P2 . . 124.9(7) ?
    C30 C29 P2 . . 117.9(7) ?
    C31 C30 C29 . . 121.5(8) ?
    C31 C30 H30 . . 119.3 ?
    C29 C30 H30 . . 119.3 ?
    C32 C31 C30 . . 119.7(9) ?
    C32 C31 H31 . . 120.1 ?
    C30 C31 H31 . . 120.1 ?
    C31 C32 C33 . . 119.8(10) ?
    C31 C32 H32 . . 120.1 ?
    C33 C32 H32 . . 120.1 ?
    C32 C33 C34 . . 120.0(10) ?
    C32 C33 H33 . . 120.0 ?
    C34 C33 H33 . . 120.0 ?
    C29 C34 C33 . . 121.7(10) ?
    C29 C34 H34 . . 119.2 ?
    C33 C34 H34 . . 119.2 ?
    C40 C35 C36 . . 118.6(9) ?
    C40 C35 P2 . . 123.0(7) ?
    C36 C35 P2 . . 118.4(8) ?
    C37 C36 C35 . . 119.6(10) ?
    C37 C36 H36 . . 120.2 ?
    C35 C36 H36 . . 120.2 ?
    C38 C37 C36 . . 121.5(11) ?
    C38 C37 H37 . . 119.3 ?
    C36 C37 H37 . . 119.3 ?
    C37 C38 C39 . . 118.6(10) ?
    C37 C38 H38 . . 120.7 ?
    C39 C38 H38 . . 120.7 ?
    C40 C39 C38 . . 120.8(10) ?
    C40 C39 H39 . . 119.6 ?
    C38 C39 H39 . . 119.6 ?
    C39 C40 C35 . . 120.7(10) ?
    C39 C40 H40 . . 119.6 ?
    C35 C40 H40 . . 119.6 ?
    C46 C41 C42 . . 118.7(8) ?
    C46 C41 P3 . . 117.1(9) ?
    C42 C41 P3 . . 123.9(9) ?
    C46 C41 P3' . . 120.1(9) ?
    C42 C41 P3' . . 120.9(9) ?
    C43 C42 C41 . . 120.7(9) ?
    C43 C42 H42 . . 119.7 ?
    C41 C42 H42 . . 119.7 ?
    C44 C43 C42 . . 120.8(9) ?
    C44 C43 H43 . . 119.6 ?
    C42 C43 H43 . . 119.6 ?
    C43 C44 C45 . . 119.1(9) ?
    C43 C44 H44 . . 120.5 ?
    C45 C44 H44 . . 120.5 ?
    C46 C45 C44 . . 119.8(9) ?
    C46 C45 H45 . . 120.1 ?
    C44 C45 H45 . . 120.1 ?
    C41 C46 C45 . . 121.0(9) ?
    C41 C46 H46 . . 119.5 ?
    C45 C46 H46 . . 119.5 ?
    C48 C47 C52 . . 120.0 ?
    C48 C47 P3 . . 117.4(10) ?
    C52 C47 P3 . . 122.5(10) ?
    C47 C48 C49 . . 120.0 ?
    C47 C48 H48 . . 120.0 ?
    C49 C48 H48 . . 120.0 ?
    C50 C49 C48 . . 120.0 ?
    C50 C49 H49 . . 120.0 ?
    C48 C49 H49 . . 120.0 ?
    C49 C50 C51 . . 120.0 ?
    C49 C50 H50 . . 120.0 ?
    C51 C50 H50 . . 120.0 ?
    C52 C51 C50 . . 120.0 ?
    C52 C51 H51 . . 120.0 ?
    C50 C51 H51 . . 120.0 ?
    C51 C52 C47 . . 120.0 ?
    C51 C52 H52 . . 120.0 ?
    C47 C52 H52 . . 120.0 ?
    C54 C53 C58 . . 120.0 ?
    C54 C53 P3 . . 117.5(9) ?
    C58 C53 P3 . . 122.3(9) ?
    C55 C54 C53 . . 120.0 ?
    C55 C54 H54 . . 120.0 ?
    C53 C54 H54 . . 120.0 ?
    C56 C55 C54 . . 120.0 ?
    C56 C55 H55 . . 120.0 ?
    C54 C55 H55 . . 120.0 ?
    C55 C56 C57 . . 120.0 ?
    C55 C56 H56 . . 120.0 ?
    C57 C56 H56 . . 120.0 ?
    C58 C57 C56 . . 120.0 ?
    C58 C57 H57 . . 120.0 ?
    C56 C57 H57 . . 120.0 ?
    C57 C58 C53 . . 120.0 ?
    C57 C58 H58 . . 120.0 ?
    C53 C58 H58 . . 120.0 ?
    C48' C47' C52' . . 120.0 ?
    C48' C47' P3' . . 116.0(12) ?
    C52' C47' P3' . . 124.0(12) ?
    C47' C48' C49' . . 120.0 ?
    C47' C48' H48' . . 120.0 ?
    C49' C48' H48' . . 120.0 ?
    C48' C49' C50' . . 120.0 ?
    C48' C49' H49' . . 120.0 ?
    C50' C49' H49' . . 120.0 ?
    C51' C50' C49' . . 120.0 ?
    C51' C50' H50' . . 120.0 ?
    C49' C50' H50' . . 120.0 ?
    C52' C51' C50' . . 120.0 ?
    C52' C51' H51' . . 120.0 ?
    C50' C51' H51' . . 120.0 ?
    C51' C52' C47' . . 120.0 ?
    C51' C52' H52' . . 120.0 ?
    C47' C52' H52' . . 120.0 ?
    C54' C53' C58' . . 120.0 ?
    C54' C53' P3' . . 117.2(11) ?
    C58' C53' P3' . . 122.7(11) ?
    C55' C54' C53' . . 120.0 ?
    C55' C54' H54' . . 120.0 ?
    C53' C54' H54' . . 120.0 ?
    C54' C55' C56' . . 120.0 ?
    C54' C55' H55' . . 120.0 ?
    C56' C55' H55' . . 120.0 ?
    C55' C56' C57' . . 120.0 ?
    C55' C56' H56' . . 120.0 ?
    C57' C56' H56' . . 120.0 ?
    C58' C57' C56' . . 120.0 ?
    C58' C57' H57' . . 120.0 ?
    C56' C57' H57' . . 120.0 ?
    C57' C58' C53' . . 120.0 ?
    C57' C58' H58' . . 120.0 ?
    C53' C58' H58' . . 120.0 ?
    C64 C59 C60 . . 119.1(10) ?
    C64 C59 P4 . . 122.2(9) ?
    C60 C59 P4 . . 118.3(9) ?
    C64 C59 P4' . . 121.5(9) ?
    C60 C59 P4' . . 118.5(9) ?
    C61 C60 C59 . . 120.9(11) ?
    C61 C60 H60 . . 119.6 ?
    C59 C60 H60 . . 119.6 ?
    C60 C61 C62 . . 119.0(11) ?
    C60 C61 H61 . . 120.5 ?
    C62 C61 H61 . . 120.5 ?
    C61 C62 C63 . . 120.4(11) ?
    C61 C62 H62 . . 119.8 ?
    C63 C62 H62 . . 119.8 ?
    C64 C63 C62 . . 120.2(11) ?
    C64 C63 H63 . . 119.9 ?
    C62 C63 H63 . . 119.9 ?
    C63 C64 C59 . . 120.3(11) ?
    C63 C64 H64 . . 119.9 ?
    C59 C64 H64 . . 119.9 ?
    C66 C65 C70 . . 120.0 ?
    C66 C65 P4 . . 123.0(10) ?
    C70 C65 P4 . . 116.9(10) ?
    C67 C66 C65 . . 120.0 ?
    C67 C66 H66 . . 120.0 ?
    C65 C66 H66 . . 120.0 ?
    C66 C67 C68 . . 120.0 ?
    C66 C67 H67 . . 120.0 ?
    C68 C67 H67 . . 120.0 ?
    C69 C68 C67 . . 120.0 ?
    C69 C68 H68 . . 120.0 ?
    C67 C68 H68 . . 120.0 ?
    C70 C69 C68 . . 120.0 ?
    C70 C69 H69 . . 120.0 ?
    C68 C69 H69 . . 120.0 ?
    C69 C70 C65 . . 120.0 ?
    C69 C70 H70 . . 120.0 ?
    C65 C70 H70 . . 120.0 ?
    C72 C71 C76 . . 120.0 ?
    C72 C71 P4 . . 121.6(8) ?
    C76 C71 P4 . . 118.4(8) ?
    C71 C72 C73 . . 120.0 ?
    C71 C72 H72 . . 120.0 ?
    C73 C72 H72 . . 120.0 ?
    C74 C73 C72 . . 120.0 ?
    C74 C73 H73 . . 120.0 ?
    C72 C73 H73 . . 120.0 ?
    C75 C74 C73 . . 120.0 ?
    C75 C74 H74 . . 120.0 ?
    C73 C74 H74 . . 120.0 ?
    C76 C75 C74 . . 120.0 ?
    C76 C75 H75 . . 120.0 ?
    C74 C75 H75 . . 120.0 ?
    C75 C76 C71 . . 120.0 ?
    C75 C76 H76 . . 120.0 ?
    C71 C76 H76 . . 120.0 ?
    C66' C65' C70' . . 120.0 ?
    C66' C65' P4' . . 125.2(10) ?
    C70' C65' P4' . . 114.7(10) ?
    C67' C66' C65' . . 120.0 ?
    C67' C66' H66' . . 120.0 ?
    C65' C66' H66' . . 120.0 ?
    C66' C67' C68' . . 120.0 ?
    C66' C67' H67' . . 120.0 ?
    C68' C67' H67' . . 120.0 ?
    C69' C68' C67' . . 120.0 ?
    C69' C68' H68' . . 120.0 ?
    C67' C68' H68' . . 120.0 ?
    C68' C69' C70' . . 120.0 ?
    C68' C69' H69' . . 120.0 ?
    C70' C69' H69' . . 120.0 ?
    C69' C70' C65' . . 120.0 ?
    C69' C70' H70' . . 120.0 ?
    C65' C70' H70' . . 120.0 ?
    C72' C71' C76' . . 120.0 ?
    C72' C71' P4' . . 123.4(9) ?
    C76' C71' P4' . . 116.5(9) ?
    C73' C72' C71' . . 120.0 ?
    C73' C72' H72' . . 120.0 ?
    C71' C72' H72' . . 120.0 ?
    C74' C73' C72' . . 120.0 ?
    C74' C73' H73' . . 120.0 ?
    C72' C73' H73' . . 120.0 ?
    C75' C74' C73' . . 120.0 ?
    C75' C74' H74' . . 120.0 ?
    C73' C74' H74' . . 120.0 ?
    C74' C75' C76' . . 120.0 ?
    C74' C75' H75' . . 120.0 ?
    C76' C75' H75' . . 120.0 ?
    C75' C76' C71' . . 120.0 ?
    C75' C76' H76' . . 120.0 ?
    C71' C76' H76' . . 120.0 ?
    C1 N1 Ag3' . . 119.1(6) ?
    C1 N1 Ag3 . . 118.1(6) ?
    C1 N1 Ag1 . . 130.2(6) ?
    Ag3' N1 Ag1 . . 94.2(3) ?
    Ag3 N1 Ag1 . . 96.3(3) ?
    C1 N1 Ag2 . . 125.7(6) ?
    Ag3' N1 Ag2 . . 95.1(3) ?
    Ag3 N1 Ag2 . . 94.2(2) ?
    Ag1 N1 Ag2 . . 82.3(2) ?
    C2 N2 Ag4 . . 115.3(7) ?
    C2 N2 Ag4' . . 118.3(6) ?
    C2 N2 Ag1 . . 124.3(6) ?
    Ag4 N2 Ag1 . . 94.0(3) ?
    Ag4' N2 Ag1 . . 98.4(3) ?
    C2 N2 Ag2 . . 132.7(7) ?
    Ag4 N2 Ag2 . . 98.5(3) ?
    Ag4' N2 Ag2 . . 90.8(3) ?
    Ag1 N2 Ag2 . . 82.5(2) ?
    C3 N3 Ag4 . . 129.2(8) ?
    C3 N3 Ag3' . . 126.2(8) ?
    C3 N3 Ag1 . . 116.7(8) ?
    Ag4 N3 Ag1 . . 94.4(3) ?
    Ag3' N3 Ag1 . . 95.1(3) ?
    C3 N3 Ag3 . . 126.3(7) ?
    Ag4 N3 Ag3 . . 84.9(4) ?
    Ag1 N3 Ag3 . . 96.3(3) ?
    C3 N3 Ag4' . . 134.9(8) ?
    Ag3' N3 Ag4' . . 78.7(3) ?
    Ag1 N3 Ag4' . . 94.0(3) ?
    C4 N4 Ag4' . . 123.1(8) ?
    C4 N4 Ag2 . . 117.3(8) ?
    Ag4' N4 Ag2 . . 95.4(4) ?
    C4 N4 Ag3 . . 130.5(8) ?
    Ag2 N4 Ag3 . . 96.5(3) ?
    C4 N4 Ag3' . . 133.3(8) ?
    Ag4' N4 Ag3' . . 83.4(4) ?
    Ag2 N4 Ag3' . . 94.5(3) ?
    C4 N4 Ag4 . . 127.8(8) ?
    Ag2 N4 Ag4 . . 93.3(3) ?
    Ag3 N4 Ag4 . . 81.0(3) ?
    C11 P1 C5 . . 100.8(12) ?
    C11 P1 C17 . . 106.3(11) ?
    C5 P1 C17 . . 107.0(4) ?
    C5 P1 C11' . . 106.0(5) ?
    C17 P1 C11' . . 101.8(6) ?
    C11 P1 Ag1 . . 114.4(11) ?
    C5 P1 Ag1 . . 113.0(3) ?
    C17 P1 Ag1 . . 114.1(3) ?
    C11' P1 Ag1 . . 113.9(5) ?
    C29 P2 C35 . . 104.5(4) ?
    C29 P2 C23 . . 103.6(4) ?
    C35 P2 C23 . . 106.4(4) ?
    C29 P2 Ag2 . . 114.1(3) ?
    C35 P2 Ag2 . . 114.0(3) ?
    C23 P2 Ag2 . . 113.3(3) ?
    P1 Ag1 N3 . . 137.1(2) ?
    P1 Ag1 N2 . . 121.37(17) ?
    N3 Ag1 N2 . . 84.7(2) ?
    P1 Ag1 N1 . . 121.91(16) ?
    N3 Ag1 N1 . . 84.0(2) ?
    N2 Ag1 N1 . . 95.5(2) ?
    P1 Ag1 Ag2 . . 128.18(6) ?
    N3 Ag1 Ag2 . . 94.7(2) ?
    N2 Ag1 Ag2 . . 49.31(18) ?
    N1 Ag1 Ag2 . . 48.87(14) ?
    N4 Ag2 P2 . . 137.2(2) ?
    N4 Ag2 N1 . . 84.6(2) ?
    P2 Ag2 N1 . . 123.30(16) ?
    N4 Ag2 N2 . . 85.1(2) ?
    P2 Ag2 N2 . . 119.82(16) ?
    N1 Ag2 N2 . . 94.5(2) ?
    N4 Ag2 Ag1 . . 95.2(2) ?
    P2 Ag2 Ag1 . . 127.53(6) ?
    N1 Ag2 Ag1 . . 48.85(16) ?
    N2 Ag2 Ag1 . . 48.24(14) ?
    P3 Ag3 N4 . . 121.2(6) ?
    P3 Ag3 N1 . . 134.0(6) ?
    N4 Ag3 N1 . . 84.2(3) ?
    P3 Ag3 N3 . . 126.6(5) ?
    N4 Ag3 N3 . . 95.5(3) ?
    N1 Ag3 N3 . . 82.2(3) ?
    P3 Ag3 Ag4 . . 132.9(6) ?
    N4 Ag3 Ag4 . . 52.4(3) ?
    N1 Ag3 Ag4 . . 93.0(3) ?
    N3 Ag3 Ag4 . . 46.0(2) ?
    C41 P3 C53 . . 101.4(11) ?
    C41 P3 C47 . . 108.6(10) ?
    C53 P3 C47 . . 104.2(12) ?
    C41 P3 Ag3 . . 113.8(10) ?
    C53 P3 Ag3 . . 112.9(9) ?
    C47 P3 Ag3 . . 114.7(10) ?
    C71 P4 C65 . . 104.4(10) ?
    C71 P4 C59 . . 101.9(8) ?
    C65 P4 C59 . . 112.4(8) ?
    C71 P4 Ag4 . . 111.0(6) ?
    C65 P4 Ag4 . . 113.3(8) ?
    C59 P4 Ag4 . . 112.9(7) ?
    N2 Ag4 N3 . . 86.8(3) ?
    N2 Ag4 P4 . . 140.2(5) ?
    N3 Ag4 P4 . . 121.2(5) ?
    N2 Ag4 N4 . . 82.1(3) ?
    N3 Ag4 N4 . . 93.1(3) ?
    P4 Ag4 N4 . . 119.9(3) ?
    N2 Ag4 Ag3 . . 94.6(3) ?
    N3 Ag4 Ag3 . . 49.2(3) ?
    P4 Ag4 Ag3 . . 124.9(4) ?
    N4 Ag4 Ag3 . . 46.6(2) ?
    C47' P3' C53' . . 106.4(14) ?
    C47' P3' C41 . . 103.4(11) ?
    C53' P3' C41 . . 106.0(13) ?
    C47' P3' Ag3' . . 111.5(12) ?
    C53' P3' Ag3' . . 116.9(10) ?
    C41 P3' Ag3' . . 111.6(11) ?
    N1 Ag3' N3 . . 85.9(4) ?
    N1 Ag3' P3' . . 137.2(6) ?
    N3 Ag3' P3' . . 120.0(6) ?
    N1 Ag3' N4 . . 84.6(3) ?
    N3 Ag3' N4 . . 97.1(3) ?
    P3' Ag3' N4 . . 120.9(6) ?
    N1 Ag3' Ag4' . . 95.7(3) ?
    N3 Ag3' Ag4' . . 53.5(3) ?
    P3' Ag3' Ag4' . . 127.0(6) ?
    N4 Ag3' Ag4' . . 46.1(3) ?
    C65' P4' C59 . . 102.3(9) ?
    C65' P4' C71' . . 104.4(11) ?
    C59 P4' C71' . . 107.0(9) ?
    C65' P4' Ag4' . . 113.2(9) ?
    C59 P4' Ag4' . . 115.3(8) ?
    C71' P4' Ag4' . . 113.5(7) ?
    N4 Ag4' P4' . . 122.0(4) ?
    N4 Ag4' N2 . . 88.6(4) ?
    P4' Ag4' N2 . . 138.5(5) ?
    N4 Ag4' N3 . . 95.8(3) ?
    P4' Ag4' N3 . . 118.5(5) ?
    N2 Ag4' N3 . . 80.9(3) ?
    N4 Ag4' Ag3' . . 50.5(3) ?
    P4' Ag4' Ag3' . . 126.0(5) ?
    N2 Ag4' Ag3' . . 94.7(3) ?
    N3 Ag4' Ag3' . . 47.8(3) ?
loop_
    _geom_torsion_atom_site_label_1
    _geom_torsion_atom_site_label_2
    _geom_torsion_atom_site_label_3
    _geom_torsion_atom_site_label_4
    _geom_torsion_site_symmetry_1
    _geom_torsion_site_symmetry_2
    _geom_torsion_site_symmetry_3
    _geom_torsion_site_symmetry_4
    _geom_torsion
    _geom_torsion_publ_flag
    C10 C5 C6 C7 . . . . -0.3(14) ?
    P1 C5 C6 C7 . . . . 178.4(8) ?
    C5 C6 C7 C8 . . . . 1.8(16) ?
    C6 C7 C8 C9 . . . . -2.7(17) ?
    C7 C8 C9 C10 . . . . 2.3(16) ?
    C8 C9 C10 C5 . . . . -0.9(15) ?
    C6 C5 C10 C9 . . . . -0.1(13) ?
    P1 C5 C10 C9 . . . . -178.7(7) ?
    C16 C11 C12 C13 . . . . 0.0 ?
    P1 C11 C12 C13 . . . . -175(3) ?
    C11 C12 C13 C14 . . . . 0.0 ?
    C12 C13 C14 C15 . . . . 0.0 ?
    C13 C14 C15 C16 . . . . 0.0 ?
    C14 C15 C16 C11 . . . . 0.0 ?
    C12 C11 C16 C15 . . . . 0.0 ?
    P1 C11 C16 C15 . . . . 175(2) ?
    C16' C11' C12' C13' . . . . 0.0 ?
    P1 C11' C12' C13' . . . . 175.1(10) ?
    C11' C12' C13' C14' . . . . 0.0 ?
    C12' C13' C14' C15' . . . . 0.0 ?
    C13' C14' C15' C16' . . . . 0.0 ?
    C14' C15' C16' C11' . . . . 0.0 ?
    C12' C11' C16' C15' . . . . 0.0 ?
    P1 C11' C16' C15' . . . . -175.2(10) ?
    C22 C17 C18 C19 . . . . 2.6(13) ?
    P1 C17 C18 C19 . . . . -176.2(7) ?
    C17 C18 C19 C20 . . . . -1.7(15) ?
    C18 C19 C20 C21 . . . . -0.5(19) ?
    C19 C20 C21 C22 . . . . 2(2) ?
    C18 C17 C22 C21 . . . . -1.4(16) ?
    P1 C17 C22 C21 . . . . 177.5(9) ?
    C20 C21 C22 C17 . . . . -0.8(19) ?
    C28 C23 C24 C25 . . . . -0.7(13) ?
    P2 C23 C24 C25 . . . . -179.5(7) ?
    C23 C24 C25 C26 . . . . -0.5(15) ?
    C24 C25 C26 C27 . . . . 0.5(17) ?
    C25 C26 C27 C28 . . . . 0.6(18) ?
    C26 C27 C28 C23 . . . . -1.8(17) ?
    C24 C23 C28 C27 . . . . 1.8(15) ?
    P2 C23 C28 C27 . . . . -179.3(8) ?
    C34 C29 C30 C31 . . . . -0.6(13) ?
    P2 C29 C30 C31 . . . . 179.7(7) ?
    C29 C30 C31 C32 . . . . 0.1(13) ?
    C30 C31 C32 C33 . . . . -1.5(17) ?
    C31 C32 C33 C34 . . . . 3(2) ?
    C30 C29 C34 C33 . . . . 2.5(18) ?
    P2 C29 C34 C33 . . . . -177.8(12) ?
    C32 C33 C34 C29 . . . . -4(2) ?
    C40 C35 C36 C37 . . . . -1.8(15) ?
    P2 C35 C36 C37 . . . . 179.3(9) ?
    C35 C36 C37 C38 . . . . -0.9(18) ?
    C36 C37 C38 C39 . . . . 2.3(18) ?
    C37 C38 C39 C40 . . . . -1.1(17) ?
    C38 C39 C40 C35 . . . . -1.6(15) ?
    C36 C35 C40 C39 . . . . 3.0(14) ?
    P2 C35 C40 C39 . . . . -178.1(7) ?
    C46 C41 C42 C43 . . . . -2.7(15) ?
    P3 C41 C42 C43 . . . . -176.7(10) ?
    P3' C41 C42 C43 . . . . 171.9(11) ?
    C41 C42 C43 C44 . . . . 1.6(15) ?
    C42 C43 C44 C45 . . . . 0.8(15) ?
    C43 C44 C45 C46 . . . . -2.0(14) ?
    C42 C41 C46 C45 . . . . 1.4(15) ?
    P3 C41 C46 C45 . . . . 175.9(10) ?
    P3' C41 C46 C45 . . . . -173.1(11) ?
    C44 C45 C46 C41 . . . . 0.9(15) ?
    C52 C47 C48 C49 . . . . 0.0 ?
    P3 C47 C48 C49 . . . . -177.3(14) ?
    C47 C48 C49 C50 . . . . 0.0 ?
    C48 C49 C50 C51 . . . . 0.0 ?
    C49 C50 C51 C52 . . . . 0.0 ?
    C50 C51 C52 C47 . . . . 0.0 ?
    C48 C47 C52 C51 . . . . 0.0 ?
    P3 C47 C52 C51 . . . . 177.2(15) ?
    C58 C53 C54 C55 . . . . 0.0 ?
    P3 C53 C54 C55 . . . . 174.6(15) ?
    C53 C54 C55 C56 . . . . 0.0 ?
    C54 C55 C56 C57 . . . . 0.0 ?
    C55 C56 C57 C58 . . . . 0.0 ?
    C56 C57 C58 C53 . . . . 0.0 ?
    C54 C53 C58 C57 . . . . 0.0 ?
    P3 C53 C58 C57 . . . . -174.3(16) ?
    C52' C47' C48' C49' . . . . 0.0 ?
    P3' C47' C48' C49' . . . . -179.0(17) ?
    C47' C48' C49' C50' . . . . 0.0 ?
    C48' C49' C50' C51' . . . . 0.0 ?
    C49' C50' C51' C52' . . . . 0.0 ?
    C50' C51' C52' C47' . . . . 0.0 ?
    C48' C47' C52' C51' . . . . 0.0 ?
    P3' C47' C52' C51' . . . . 178.9(18) ?
    C58' C53' C54' C55' . . . . 0.0 ?
    P3' C53' C54' C55' . . . . -178.3(16) ?
    C53' C54' C55' C56' . . . . 0.0 ?
    C54' C55' C56' C57' . . . . 0.0 ?
    C55' C56' C57' C58' . . . . 0.0 ?
    C56' C57' C58' C53' . . . . 0.0 ?
    C54' C53' C58' C57' . . . . 0.0 ?
    P3' C53' C58' C57' . . . . 178.2(17) ?
    C64 C59 C60 C61 . . . . -0.3(18) ?
    P4 C59 C60 C61 . . . . 173.6(10) ?
    P4' C59 C60 C61 . . . . -169.8(10) ?
    C59 C60 C61 C62 . . . . 1.2(18) ?
    C60 C61 C62 C63 . . . . -1.6(17) ?
    C61 C62 C63 C64 . . . . 1.1(17) ?
    C62 C63 C64 C59 . . . . -0.2(16) ?
    C60 C59 C64 C63 . . . . -0.2(16) ?
    P4 C59 C64 C63 . . . . -173.9(9) ?
    P4' C59 C64 C63 . . . . 169.0(10) ?
    C70 C65 C66 C67 . . . . 0.0 ?
    P4 C65 C66 C67 . . . . 177.8(14) ?
    C65 C66 C67 C68 . . . . 0.0 ?
    C66 C67 C68 C69 . . . . 0.0 ?
    C67 C68 C69 C70 . . . . 0.0 ?
    C68 C69 C70 C65 . . . . 0.0 ?
    C66 C65 C70 C69 . . . . 0.0 ?
    P4 C65 C70 C69 . . . . -177.9(13) ?
    C76 C71 C72 C73 . . . . 0.0 ?
    P4 C71 C72 C73 . . . . -178.0(12) ?
    C71 C72 C73 C74 . . . . 0.0 ?
    C72 C73 C74 C75 . . . . 0.0 ?
    C73 C74 C75 C76 . . . . 0.0 ?
    C74 C75 C76 C71 . . . . 0.0 ?
    C72 C71 C76 C75 . . . . 0.0 ?
    P4 C71 C76 C75 . . . . 178.0(12) ?
    C70' C65' C66' C67' . . . . 0.0 ?
    P4' C65' C66' C67' . . . . -178.9(16) ?
    C65' C66' C67' C68' . . . . 0.0 ?
    C66' C67' C68' C69' . . . . 0.0 ?
    C67' C68' C69' C70' . . . . 0.0 ?
    C68' C69' C70' C65' . . . . 0.0 ?
    C66' C65' C70' C69' . . . . 0.0 ?
    P4' C65' C70' C69' . . . . 179.0(15) ?
    C76' C71' C72' C73' . . . . 0.0 ?
    P4' C71' C72' C73' . . . . 177.7(14) ?
    C71' C72' C73' C74' . . . . 0.0 ?
    C72' C73' C74' C75' . . . . 0.0 ?
    C73' C74' C75' C76' . . . . 0.0 ?
    C74' C75' C76' C71' . . . . 0.0 ?
    C72' C71' C76' C75' . . . . 0.0 ?
    P4' C71' C76' C75' . . . . -177.9(13) ?
    C12 C11 P1 C5 . . . . -11(3) ?
    C16 C11 P1 C5 . . . . 174.1(15) ?
    C12 C11 P1 C17 . . . . -122(3) ?
    C16 C11 P1 C17 . . . . 62.6(16) ?
    C12 C11 P1 C11' . . . . -163(16) ?
    C16 C11 P1 C11' . . . . 22(14) ?
    C12 C11 P1 Ag1 . . . . 111(3) ?
    C16 C11 P1 Ag1 . . . . -64.3(17) ?
    C6 C5 P1 C11 . . . . 80.9(13) ?
    C10 C5 P1 C11 . . . . -100.5(13) ?
    C6 C5 P1 C17 . . . . -168.2(7) ?
    C10 C5 P1 C17 . . . . 10.5(9) ?
    C6 C5 P1 C11' . . . . 83.7(9) ?
    C10 C5 P1 C11' . . . . -97.6(9) ?
    C6 C5 P1 Ag1 . . . . -41.7(8) ?
    C10 C5 P1 Ag1 . . . . 137.0(7) ?
    C22 C17 P1 C11 . . . . -144.3(14) ?
    C18 C17 P1 C11 . . . . 34.5(14) ?
    C22 C17 P1 C5 . . . . 108.6(8) ?
    C18 C17 P1 C5 . . . . -72.7(8) ?
    C22 C17 P1 C11' . . . . -140.4(8) ?
    C18 C17 P1 C11' . . . . 38.4(9) ?
    C22 C17 P1 Ag1 . . . . -17.3(9) ?
    C18 C17 P1 Ag1 . . . . 161.5(6) ?
    C12' C11' P1 C11 . . . . 45(14) ?
    C16' C11' P1 C11 . . . . -140(15) ?
    C12' C11' P1 C5 . . . . 16.9(12) ?
    C16' C11' P1 C5 . . . . -167.9(10) ?
    C12' C11' P1 C17 . . . . -94.9(12) ?
    C16' C11' P1 C17 . . . . 80.3(10) ?
    C12' C11' P1 Ag1 . . . . 141.8(12) ?
    C16' C11' P1 Ag1 . . . . -43.0(11) ?
    C34 C29 P2 C35 . . . . -93.6(10) ?
    C30 C29 P2 C35 . . . . 86.1(8) ?
    C34 C29 P2 C23 . . . . 17.7(10) ?
    C30 C29 P2 C23 . . . . -162.6(7) ?
    C34 C29 P2 Ag2 . . . . 141.3(9) ?
    C30 C29 P2 Ag2 . . . . -39.0(8) ?
    C40 C35 P2 C29 . . . . 41.2(9) ?
    C36 C35 P2 C29 . . . . -139.9(8) ?
    C40 C35 P2 C23 . . . . -68.0(9) ?
    C36 C35 P2 C23 . . . . 110.9(8) ?
    C40 C35 P2 Ag2 . . . . 166.5(7) ?
    C36 C35 P2 Ag2 . . . . -14.7(9) ?
    C24 C23 P2 C29 . . . . -100.9(8) ?
    C28 C23 P2 C29 . . . . 80.3(8) ?
    C24 C23 P2 C35 . . . . 9.0(9) ?
    C28 C23 P2 C35 . . . . -169.8(7) ?
    C24 C23 P2 Ag2 . . . . 134.9(7) ?
    C28 C23 P2 Ag2 . . . . -43.9(8) ?
    C46 C41 P3 C53 . . . . 148.6(10) ?
    C42 C41 P3 C53 . . . . -37.2(14) ?
    P3' C41 P3 C53 . . . . 39(7) ?
    C46 C41 P3 C47 . . . . -102.0(13) ?
    C42 C41 P3 C47 . . . . 72.1(14) ?
    P3' C41 P3 C47 . . . . 148(8) ?
    C46 C41 P3 Ag3 . . . . 27.1(13) ?
    C42 C41 P3 Ag3 . . . . -158.8(8) ?
    P3' C41 P3 Ag3 . . . . -83(7) ?
    C54 C53 P3 C41 . . . . -79.2(13) ?
    C58 C53 P3 C41 . . . . 95.2(13) ?
    C54 C53 P3 C47 . . . . 168.0(11) ?
    C58 C53 P3 C47 . . . . -17.5(16) ?
    C54 C53 P3 Ag3 . . . . 42.9(15) ?
    C58 C53 P3 Ag3 . . . . -142.6(11) ?
    C48 C47 P3 C41 . . . . 169.8(11) ?
    C52 C47 P3 C41 . . . . -7.4(16) ?
    C48 C47 P3 C53 . . . . -82.8(14) ?
    C52 C47 P3 C53 . . . . 100.0(13) ?
    C48 C47 P3 Ag3 . . . . 41.2(15) ?
    C52 C47 P3 Ag3 . . . . -136.1(10) ?
    C72 C71 P4 C65 . . . . 1.4(13) ?
    C76 C71 P4 C65 . . . . -176.6(10) ?
    C72 C71 P4 C59 . . . . 118.5(11) ?
    C76 C71 P4 C59 . . . . -59.5(11) ?
    C72 C71 P4 Ag4 . . . . -121.1(10) ?
    C76 C71 P4 Ag4 . . . . 60.9(11) ?
    C66 C65 P4 C71 . . . . 102.2(12) ?
    C70 C65 P4 C71 . . . . -79.9(12) ?
    C66 C65 P4 C59 . . . . -7.4(14) ?
    C70 C65 P4 C59 . . . . 170.4(10) ?
    C66 C65 P4 Ag4 . . . . -136.8(10) ?
    C70 C65 P4 Ag4 . . . . 41.0(12) ?
    C64 C59 P4 C71 . . . . -48.3(12) ?
    C60 C59 P4 C71 . . . . 138.0(10) ?
    P4' C59 P4 C71 . . . . 43(3) ?
    C64 C59 P4 C65 . . . . 62.9(13) ?
    C60 C59 P4 C65 . . . . -110.7(12) ?
    P4' C59 P4 C65 . . . . 155(4) ?
    C64 C59 P4 Ag4 . . . . -167.4(8) ?
    C60 C59 P4 Ag4 . . . . 18.9(12) ?
    P4' C59 P4 Ag4 . . . . -76(3) ?
    C48' C47' P3' C53' . . . . -82.6(16) ?
    C52' C47' P3' C53' . . . . 98.5(16) ?
    C48' C47' P3' C41 . . . . 166.0(12) ?
    C52' C47' P3' C41 . . . . -13.0(17) ?
    C48' C47' P3' Ag3' . . . . 45.9(16) ?
    C52' C47' P3' Ag3' . . . . -133.0(12) ?
    C54' C53' P3' C47' . . . . 159.2(12) ?
    C58' C53' P3' C47' . . . . -19.1(19) ?
    C54' C53' P3' C41 . . . . -91.3(13) ?
    C58' C53' P3' C41 . . . . 90.5(16) ?
    C54' C53' P3' Ag3' . . . . 33.9(17) ?
    C58' C53' P3' Ag3' . . . . -144.3(12) ?
    C46 C41 P3' C47' . . . . -108.6(13) ?
    C42 C41 P3' C47' . . . . 77.0(14) ?
    P3 C41 P3' C47' . . . . -33(7) ?
    C46 C41 P3' C53' . . . . 139.7(12) ?
    C42 C41 P3' C53' . . . . -34.7(15) ?
    P3 C41 P3' C53' . . . . -145(8) ?
    C46 C41 P3' Ag3' . . . . 11.4(15) ?
    C42 C41 P3' Ag3' . . . . -163.1(8) ?
    P3 C41 P3' Ag3' . . . . 87(7) ?
    C66' C65' P4' C59 . . . . -9.1(15) ?
    C70' C65' P4' C59 . . . . 172.0(10) ?
    C66' C65' P4' C71' . . . . 102.3(14) ?
    C70' C65' P4' C71' . . . . -76.6(12) ?
    C66' C65' P4' Ag4' . . . . -133.8(11) ?
    C70' C65' P4' Ag4' . . . . 47.3(13) ?
    C64 C59 P4' C65' . . . . 70.0(13) ?
    C60 C59 P4' C65' . . . . -120.7(12) ?
    P4 C59 P4' C65' . . . . -27(3) ?
    C64 C59 P4' C71' . . . . -39.4(13) ?
    C60 C59 P4' C71' . . . . 129.8(11) ?
    P4 C59 P4' C71' . . . . -137(4) ?
    C64 C59 P4' Ag4' . . . . -166.7(8) ?
    C60 C59 P4' Ag4' . . . . 2.6(13) ?
    P4 C59 P4' Ag4' . . . . 96(3) ?
    C72' C71' P4' C65' . . . . -14.6(14) ?
    C76' C71' P4' C65' . . . . 163.2(11) ?
    C72' C71' P4' C59 . . . . 93.3(13) ?
    C76' C71' P4' C59 . . . . -88.8(13) ?
    C72' C71' P4' Ag4' . . . . -138.3(11) ?
    C76' C71' P4' Ag4' . . . . 39.5(15) ?
loop_
    _geom_hbond_atom_site_label_D
    _geom_hbond_atom_site_label_H
    _geom_hbond_atom_site_label_A
    _geom_hbond_site_symmetry_A
    _geom_hbond_distance_DH
    _geom_hbond_distance_HA
    _geom_hbond_distance_DA
    _geom_hbond_angle_DHA
    C9 H9 O2 4_657 0.93 2.37 3.177(12) 145
    C16' H16' O2 1_555 0.93 2.59 3.324(17) 136
    C25 H25 O1 4_647 0.93 2.48 3.358(12) 157
    C51 H51 O4 3_666 0.93 2.22 3.07(2) 151
    C67 H67 O3 3_566 0.93 2.19 3.01(2) 147
_shelx_hkl_file
;
   0   0   3 700.623 100.628   1
   0   0  -3 370.562 143.390   6
   0   0  -3 478.583 104.834   5
   0   0   3 622.938 172.190   2
   0   0   4 100981. 1911.58  11
   0   0  -4 96819.9 2049.17   6
   0   0  -4 97830.9 1724.00   5
   0   0   4 95677.9 1741.32   5
   0   0   4 96507.4 1994.66   2
   0   0   4 96571.2 1608.91   1
   0   0  -5 19.3785 172.642   6
   0   0   5 207.483 101.045   1
   0   0   5 182.031 173.481   2
   0   0   5 305.435 219.796  10
   0   0  -5 178.071 114.967   5
   0   0   5 202.895 149.552   5
   0   0   5 263.795 153.551  11
   0   0   6 982838. 13272.5  11
   0   0   6 961427. 12668.0   1
   0   0   6 988617. 13596.5  10
   0   0  -6 968727. 12885.9   5
   0   0  -6 993643. 13599.3   6
   0   0   6 999999. 13521.2   2
   0   0   7 247.824 168.862  11
   0   0  -7 346.523 143.803   5
   0   0   7 336.428 146.802   1
   0   0  -8 80328.5 1885.19   5
   0   0   8 81108.8 1715.59   1
   0   0   9 34.1685 104.170   1
   0   0  -9 13.9427 120.125   5
   0   0  10 231114. 3916.09   1
   0   0 -10 235161. 4186.91   5
   0   0 -10 245058. 5031.53   2
   0   0 -11 200.663 265.257   2
   0   0  11 785.041 378.051   9
   0   0  11 676.572 305.167   6
   0   0  11 463.594 192.090   1
   0   0  12 66342.2 1735.53   1
   0   0  12 69524.5 2682.07   6
   0   0  12 70475.4 2684.71   9
   0   0 -12 69581.2 2611.60   2
   0   0  13 602.129 399.397   9
   0   0  13 820.617 438.221   6
   0   0 -13 629.080 371.171   2
   0   0 -14 9431.52 1034.03   2
   0   0  14 7788.75 996.429   6
   0   0  14 9422.74 1053.77   9
   0   0  15 198.360 322.347   9
   0   0 -15 223.583 346.894   2
   0   0  15-201.244 345.466   6
   0   0 -16 75320.8 3228.33   2
   0   0  16 75762.8 3348.09   6
   0   0 -17 322.059 520.415   4
   0   0 -17 331.396 413.027   2
   0   0 -18 12836.6 1466.37   4
   1   0  -3 321.907 83.8423   5
   0   1  -3 193.561 129.809  14
  -1   0   3 375.667 152.695   2
   0   1   3 248.743 118.321   2
   0   1  -3 219.316 136.139  11
   0   1  -3 369.853 166.375   6
   0  -1   3 343.685 149.835   2
  -1   0  -3 370.920 121.040   5
   0   1  -3 250.121 134.025   9
   0  -1  -3 300.348 104.004   5
   1   0   3 142.471 118.917   2
  -1   0   3 207.059 71.0814   1
   1   0  -3 157.270 123.674   6
   0  -1   3 315.391 161.405  10
  -1   0   3 262.171 164.072  10
  -1   0  -3 339.417 148.433  14
   0  -1   3 465.304 105.898   1
  -1   0  -3 29.1294 109.137   9
  -1   0  -3 380.615 161.798   6
   0  -1  -3 243.748 135.539   6
  -1   0  -3 363.159 142.762  11
  -1   0  -4 756.375 160.845   5
  -1   0   4 507.910 164.024   2
   0   1   4 300.637 164.988   2
   1   0   4 721.508 167.898  11
   0  -1   4 567.732 201.122   2
   1   0   4 499.996 178.891   2
   1   0  -4 545.038 108.896   5
  -1   0   4 505.416 125.768   5
   1   0  -4 389.395 172.644   6
   0  -1   4 541.799 195.128  10
   1   0  -4 365.773 103.927   1
   0  -1  -4 462.031 126.093   5
   0   1  -4 539.749 186.640   9
  -1   0  -4 476.485 179.702  11
   0  -1   4 528.190 142.646   1
  -1   0   4 421.021 93.0980   1
   0   1  -4 633.187 205.126  11
   0   1  -4 816.430 223.409   6
  -1   0  -4 1108.04 238.545   6
   0  -1  -4 524.156 157.700   6
   0   1   4 444.369 149.500   5
   0   1   4 599.129 156.521  11
  -1   0   4 776.448 213.751  10
   0   1  -4 592.684 136.244   5
  -1   0  -4 664.522 194.040   9
  -1   0   5 1955.62 317.976  11
   0   1  -5 2756.02 262.901   5
   0   1   5 2994.08 399.616   2
   0  -1  -5 2978.91 301.163   5
   1   0  -5 2073.12 220.437   5
   0   1  -5 2252.86 348.082  11
   0   1  -5 2860.06 390.477   9
   0  -1   5 2226.29 258.164   1
   1   0  -5 2317.22 374.397   6
  -1   0   5 2191.03 207.358   1
  -1   0  -5 2853.88 312.747   5
  -1   0   5 2300.23 337.645   2
  -1   0   5 2235.59 342.912  10
   0  -1   5 2583.38 334.424  11
   0  -1  -5 3782.98 419.378   6
   0   1   5 3114.79 231.134   1
   0  -1   5 2611.85 361.905  10
  -1   0   5 2301.58 253.830   5
   0   1  -5 2523.65 360.643   6
   1   0   5 3202.11 401.412   2
   1   0   5 2790.58 259.895   1
  -1   0  -5 3370.90 408.557   6
   0   1   5 3187.92 318.175   5
   0   1   5 3338.18 359.274  11
   1   0   5 3148.79 327.331  11
   0  -1   5 3021.13 380.234   2
   0   1   6 638.768 251.626   2
  -1   0  -6 764.917 248.299   6
   1   0   6 1201.37 301.851   2
  -1   0   6 490.448 234.521  11
   0  -1  -6 800.315 299.348   6
   1   0   6 902.204 190.257   1
   0  -1   6 616.023 169.804   1
  -1   0   6 599.151 277.809  10
   1   0   6 660.714 225.929  11
  -1   0   6 324.526 116.237   1
   0   1  -6 757.061 263.321   6
  -1   0  -6 670.068 202.783   5
   1   0  -6 427.346 245.617   6
   0   1   6 647.261 223.884  11
   0   1  -6 721.076 179.734   5
   0   1   6 375.536 180.191   5
   0   1   6 217.952 115.532   1
   0  -1   6 612.001 243.527   2
  -1   0   6 439.588 156.813   5
  -1   0   6 734.263 269.585   2
   0  -1   6 924.428 268.477  11
   1   0  -6 565.000 160.712   5
   0  -1   6 706.835 289.222  10
   0  -1  -6 609.218 182.239   5
  -1   0  -7 291.875 171.838   5
   0   1  -7 937.940 211.108   5
   0  -1   7 1270.97 307.141  11
   0   1   7 341.579 147.417   1
  -1   0   7 1073.24 282.962  11
   0   1   7 399.297 171.199   5
   1   0   7 372.878 157.616   1
   0   1   7 657.438 234.956  11
   0  -1  -7 507.036 197.169   5
   1   0  -7 950.745 195.192   5
  -1   0   7 966.011 184.085   1
   0  -1   7 826.740 195.261   1
   1   0   7 853.007 266.802  11
   0   1   8 735.324 235.195   5
   1   0   8 819.298 186.828   1
   0   1   8 997.322 183.392   1
  -1   0  -8 597.299 197.337   5
  -1   0   8 1028.75 179.549   1
   0   1  -8 1116.27 224.557   5
   0   1   8 549.870 215.598  11
   1   0   8 790.717 256.001  11
   0  -1   8 872.271 203.014   1
   0  -1   9 1462.52 237.610   1
   0   1  -9 1247.97 250.745   5
  -1   0   9 1021.58 187.856   1
   0   1   9 1402.62 208.266   1
   1   0   9 1287.43 230.609   1
  -1   0  -9 1162.50 255.439   5
   0  -1  -9 1753.42 410.674   2
   0  -1  10 634.461 219.256   1
   0  -1 -10 242.892 351.390   2
   1   0  10 857.933 220.272   1
   0   1 -10 882.919 237.188   5
   1   0 -10 962.236 386.498   2
  -1   0 -10 926.379 285.454   5
  -1   0 -10 1591.95 438.833   2
   0   1  10 405.069 192.566   1
   0  -1  11 782.352 425.186   9
   0  -1 -11 289.632 321.014   2
   1   0  11 72.0424 189.859   1
   0   1 -11 78.4853 172.640   5
   0   1  11 263.272 288.234   9
   0  -1  11 363.819 206.252   1
   1   0  11 628.761 346.631   6
   0   1  11 290.005 171.546   1
   0   1  11 219.570 267.731   6
  -1   0  11 1173.89 398.008   6
   0   1 -11 332.231 407.460   2
  -1   0  11 144.058 349.994   9
   1   0 -11 900.874 422.916   2
  -1   0 -11 71.8828 370.901   2
   1   0  11 570.822 411.129   9
   0  -1  11 54.7954 254.302   6
  -1   0 -11-67.5177 166.877   5
   0   1  12-206.642 149.156   1
   0   1  12 136.341 262.961   6
   0  -1  12-206.727 177.876   1
   0  -1  12 129.114 269.706   9
  -1   0  12 354.369 348.429   6
   1   0 -12 103.382 273.341   2
   0   1 -12 98.1844 299.626   2
   1   0  12 18.4464 127.657   1
   1   0  12 151.669 248.297   9
  -1   0 -12 436.191 322.577   2
   0   1  12 441.794 314.878   9
  -1   0  12-297.637 294.948   9
   0  -1  12 934.831 388.017   6
   1   0  12 407.965 359.768   6
   0  -1 -12 379.362 295.791   2
   0   1 -13 617.004 374.305   2
   0   1  13 254.905 334.495   9
   1   0  13 43.7100 270.993   6
   0  -1 -13-72.5884 280.093   2
   0  -1  13 22.1966 258.623   6
  -1   0  13 360.951 342.384   6
   0  -1  13 167.191 275.457   9
   0   1  13-692.861 434.864   6
   1   0 -13-126.539 316.045   2
  -1   0 -13 570.339 413.133   2
   1   0  13 1263.49 440.482   9
  -1   0  13 13.8266 336.486   9
  -1   0 -14 331.819 301.240   2
   0   1  14 371.008 353.711   6
   1   0 -14 163.568 318.046   2
   1   0  14 770.794 477.700   9
  -1   0  14 665.072 360.665   6
   0   1  14 941.233 447.683   9
   0  -1  14 476.729 414.917   6
   0  -1  14-84.0970 183.987   8
   0  -1 -14 596.673 375.871   2
   0   1 -14 827.489 408.023   2
   1   0  14 181.929 305.031   6
   0  -1  14 607.137 372.579   9
  -1   0  14-36.8140 336.897   9
   0   1  15 770.657 294.401   9
   1   0  15 460.948 286.265   8
  -1   0  15 318.050 331.638   9
   1   0 -15 717.122 399.238   2
  -1   0 -15 624.010 399.911   4
   0   1  15 599.699 488.690   6
  -1   0 -15 430.319 405.456   2
   0   1 -15 265.242 394.528   2
  -1   0  15-49.6820 332.069   6
   0  -1 -15 391.335 383.581   2
  -1   0  16 1060.72 482.699   9
  -1   0 -16 1586.21 634.711   4
   0   1  16 527.040 416.028   9
   1   0 -16 608.201 532.428   2
   0   1 -16 1049.55 453.243   2
   0  -1 -16 733.046 485.887   2
  -1   0  16 609.233 573.214   6
   0   1  16 1429.86 626.701   6
   0  -1 -17-292.376 417.348   4
   0   1  17 339.274 425.098   9
  -1   0  17 930.081 553.982   6
   0   1  17 395.058 479.106   6
  -1   0 -17-530.388 492.083   4
   0   1 -17 557.101 495.937   2
   1   0 -17 744.308 552.391   2
   0   1 -17 1083.13 630.936   4
   1   0 -18 610.970 475.264   2
   0  -1 -18 292.115 453.297   4
   1   0 -18-111.449 466.903   4
  -1   0 -18-362.354 567.640   4
   0   1 -18-55.0382 445.558   4
  -1   1  -2 94.5459 58.6545   8
  -1  -1   3 4328.80 336.864   2
   1  -1  -3 5369.84 361.663   6
   1   1   3 5333.83 349.766   2
  -1   1  -3 4947.64 348.033   6
  -1  -1  -3 5465.73 327.458   5
   1  -1   3 4575.07 332.120   2
  -1   1  -3 4522.17 307.141  11
   1   1   3 5250.19 287.795  11
  -1   1  -3 5062.52 352.779   9
  -1   1  -3 4978.33 347.600  14
   1   1  -3 5011.30 333.328   6
  -1  -1  -3 5288.77 355.948   6
  -1  -1   3 4459.45 243.766   1
  -1   1   3 5619.38 343.285   2
  -1   1   3 5295.93 362.081  10
  -1  -1   3 4603.23 341.339  10
   1  -1   3 4772.32 288.781   1
  -1  -1  -4 68.8682 108.071   5
  -1   1  -4-110.688 162.020  11
  -1  -1  -4-96.0275 137.126   6
  -1  -1   4 47.3112 82.3283   1
   1  -1  -4 34.7254 162.925   6
   1  -1   4-2.62789 145.792   2
  -1   1   4-36.4812 135.277   2
  -1   1  -4 294.650 194.092  14
  -1  -1   4 64.3762 148.940  10
  -1   1  -4 17.4351 138.346   6
  -1   1  -4 12.3400 106.011   5
   1   1  -4-126.090 135.111   6
  -1   1   4 45.1969 167.311  10
   1   1   4 47.8222 130.160   2
   1   1   4-38.0360 118.551  11
  -1  -1   4-189.715 141.692   2
   1   1  -4 107.665 72.3310   5
   1   1  -4-28.1617 97.2618   1
   1  -1   4-33.4221 139.154  11
  -1   1   4 102.878 111.910   5
   1  -1   4-14.7942 111.688   1
  -1   1  -4 9.40075 148.375   9
  -1   1  -5 733178. 9997.16   5
   1  -1   5 759653. 10192.5  11
  -1   1   5 756568. 10478.0  10
   1   1   5 737131. 10043.2  11
   1  -1   5 764037. 10454.9   2
  -1  -1   5 730682. 9759.09   1
  -1   1  -5 755364. 10472.6   6
  -1   1  -5 718325. 10163.9  11
  -1   1   5 737432. 9470.58   1
  -1   1   5 740365. 9831.58   5
  -1   1   5 739130. 10327.1   2
   1  -1   5 745641. 9905.82   1
   1  -1  -5 761287. 10476.9   6
  -1   1  -5 764499. 10492.9   9
   1   1   5 740743. 10093.7   5
  -1  -1   5 755176. 10431.6   2
   1   1  -5 739954. 9757.08   1
  -1  -1   5 729167. 10425.6  10
   1   1  -5 760028. 10462.1   6
   1   1   5 733985. 10352.1   2
  -1  -1  -5 760785. 10470.3   6
  -1   1  -5 723808. 10380.0  14
  -1  -1  -5 751856. 10080.5   5
   1   1  -5 755970. 9662.07   5
  -1  -1   6-15.9430 102.883   1
   1  -1   6-60.6733 125.386   1
   1   1   6-315.024 182.523  11
   1  -1   6-233.834 191.646  11
   1   1  -6-46.1558 129.178   1
  -1  -1  -6-103.072 160.011   5
  -1   1  -6 61.0793 132.673   5
  -1  -1   6-155.481 208.486   2
   1   1   6 147.093 155.544   5
   1  -1   6-8.99104 223.462   2
  -1   1  -6-353.366 198.193   9
   1   1   6-0.53769 196.250   2
   1   1  -6-230.435 203.147   6
  -1   1  -6 71.0406 175.298  11
  -1  -1   6 73.0260 210.230  10
  -1   1   6-23.0133 186.771   2
  -1   1  -6 105.181 198.042   6
   1   1  -6 25.1527 101.654   5
  -1   1   6-107.354 86.3267   1
  -1  -1   6-2.41290 167.618  11
  -1  -1  -6 60.5250 191.044   6
   1  -1  -6 39.5538 171.212   6
  -1   1   6-68.6846 164.145  11
  -1   1   6 112.485 231.543  10
  -1   1   6 31.1076 114.609   5
  -1  -1   7 258484. 3953.01   1
   1  -1   7 252016. 4069.65   1
  -1   1   7 252267. 3675.25   1
   1  -1   7 259785. 4463.85  11
  -1   1  -7 260674. 4199.39   5
   1   1  -7 254383. 3908.19   5
   1   1   7 255389. 4361.07  11
  -1  -1  -7 254511. 4267.97   5
  -1   1   7 258960. 4503.88  11
  -1  -1   7 258356. 4583.97  11
  -1   1   7 252847. 4087.86   5
   1   1   7 261238. 4339.98   5
   1   1   7 244691. 3878.74   1
  -1   1   8-46.3001 125.533   5
   1   1   8-8.44802 113.537   1
  -1  -1   8-33.6406 105.898   1
  -1   1   8 24.0517 91.9794   1
  -1   1  -8 129.627 157.586   5
   1  -1   8 89.2538 130.957   1
  -1  -1  -8-171.482 138.261   5
   1   1  -8-183.679 123.321   5
   1   1   8-72.6984 170.511  11
  -1   1   9 38408.7 999.308   1
  -1   1  -9 38332.1 1310.12   5
  -1  -1  -9 35869.0 1314.08   5
  -1  -1   9 39445.0 1165.33   1
   1  -1  -9 41083.7 1656.59   2
   1  -1   9 36471.9 1203.89   1
   1   1   9 37707.9 1114.20   1
   1   1  -9 39147.6 1167.14   5
  -1  -1 -10 13.6494 167.166   5
  -1  -1 -10-72.6411 268.797   2
  -1   1 -10 46.0983 147.930   5
   1  -1 -10 91.6416 244.659   2
   1  -1  10 81.8703 141.219   1
   1   1  10-203.345 125.508   1
  -1   1 -11 176574. 3620.42   5
   1  -1  11 173751. 4425.51   6
   1  -1  11 181062. 4482.74   9
   1  -1  11 173491. 3410.96   1
   1  -1 -11 184362. 4344.87   2
  -1  -1  11 181128. 4466.13   9
  -1   1 -11 186349. 4446.63   2
   1   1  11 175409. 3230.92   1
   1   1 -11 187130. 4425.28   2
   1   1  11 180354. 4470.20   9
  -1   1  11 185982. 4498.26   9
  -1  -1 -11 183177. 4382.24   2
  -1  -1  11 180548. 4473.38   6
  -1   1  11 181821. 4462.10   6
   1   1  11 180083. 4467.26   6
  -1  -1  12 296.701 344.505   9
   1   1  12 221.561 130.217   1
   1  -1  12 233.156 220.816   1
  -1   1  12 130.979 271.961   6
  -1   1  12-302.762 307.365   9
   1  -1  12 314.945 329.277   6
   1  -1  12 601.869 380.147   9
   1   1  12 734.860 448.308   9
   1   1  12 152.668 300.851   6
  -1  -1  12 394.538 360.758   6
  -1  -1 -12 523.266 348.091   2
   1   1 -12-84.3642 268.516   2
   1  -1 -12 378.503 319.886   2
  -1   1 -12 59.1756 299.388   2
   1  -1  13 27130.6 1724.26   9
  -1  -1  13 27338.6 1712.60   6
   1  -1 -13 28117.8 1124.69  12
  -1   1 -13 29867.2 1739.32   2
   1  -1  13 27850.4 1331.06   8
   1   1  13 26046.3 1687.81   6
   1  -1  13 27673.3 1782.84   6
   1   1  13 26759.4 1709.86   9
   1  -1 -13 26140.7 1633.12   2
  -1   1  13 27468.8 1714.20   9
  -1  -1  13 27672.9 1717.62   9
   1   1 -13 29506.7 1730.00   2
  -1   1  13 27798.9 1722.58   6
  -1  -1 -13 27275.0 1672.22   2
   1  -1  14-22.9479 229.344   8
  -1  -1  14 88.1683 297.030   9
  -1  -1  14-134.502 271.760   6
  -1  -1 -14-641.442 367.984   2
   1   1 -14-358.117 374.182   2
   1   1  14 212.779 348.120   6
  -1   1 -14-70.9816 317.152   2
  -1   1  14 230.398 320.698   9
  -1   1  14-442.052 348.534   6
   1   1  14-135.569 386.484   9
   1  -1 -14-171.327 281.769   2
  -1   1 -15 9064.12 1133.85   4
   1   1  15 10189.6 1161.61   9
  -1   1  15 10196.0 1169.11   9
  -1  -1  15 10393.5 1174.75   9
  -1  -1  15 11131.6 1217.52   6
  -1   1  15 10021.3 1163.48   6
   1  -1 -15 11315.0 1168.34   2
   1   1 -15 10908.5 1156.56   2
  -1  -1 -15 10522.9 1173.43   4
   1   1  15 9128.06 1101.78   6
  -1   1 -15 11067.8 1182.08   2
   1   1 -16 330.140 447.811   2
   1   1  16-18.2418 388.591   6
  -1   1 -16 167.019 448.646   2
  -1  -1 -16 479.429 450.810   4
  -1   1  16 222.293 390.439   6
   1  -1 -16-364.964 341.661   2
   1   1  16-30.7678 463.615   9
  -1   1  16-142.369 353.421   9
  -1   1 -16 450.841 414.862   4
   1  -1 -17 60751.2 2927.20   2
  -1   1  17 61120.8 3077.16   9
  -1   1  17 53148.6 2900.98   6
  -1   1 -17 55329.4 2984.75   4
  -1  -1 -17 57544.2 3037.66   4
   1   1 -17 57098.7 2935.24   2
  -1   1  18-253.452 432.217   6
   1  -1 -18 726.751 567.604   4
  -1   1 -18 970.757 546.724   4
   1   1 -18 203.937 385.471   4
  -1  -1 -18-86.7801 443.961   4
  -1  -2  -2 259.468 107.004   5
  -2   1  -2 110.567 99.0127   8
   2  -1  -2 43.0747 106.798   6
  -2   1   2 101.471 92.5199   2
  -2   1   2 174.544 107.088  10
  -2   1   2 48.7066 100.667   7
   1   2  -2 150.001 91.0567   9
   1   2  -2-57.7765 88.2458   6
   1   2  -2 251.790 103.537  14
  -2   1  -3 856.258 200.484   9
   1   2  -3 656.750 162.572   9
  -2   1  -3 1046.92 222.048   6
  -1  -2   3 1030.18 157.322   1
   2  -1  -3 1090.76 198.165   6
  -2   1   3 1121.64 216.698  10
   1   2  -3 942.913 187.552   6
  -2   1  -3 1210.71 222.452  14
   1   2  -3 869.263 194.722  14
  -1  -2   3 607.411 173.566  10
  -1  -2   3 943.664 205.168   2
   1   2  -3 812.373 188.954  11
  -1  -2  -3 941.684 175.339   5
   2  -1   3 1167.43 216.680   2
  -1  -2  -3 690.230 183.929   6
   1   2   3 715.306 172.077   2
   2  -1  -3 1032.36 167.862  12
  -2   1   3 933.387 182.669   2
   2  -1   4 195.954 147.714   2
  -1  -2   4 330.824 180.550  10
  -2   1   4 239.379 113.116   5
   2  -1  -4 438.183 190.484   6
  -2   1  -4 415.480 163.360  11
  -2   1   4 475.398 171.418   2
  -1  -2  -4 416.718 181.684   6
   1   2   4 493.004 181.895   2
  -2   1   4 500.356 217.148  10
   1   2  -4 340.842 160.023   6
  -2   1  -4 447.547 199.979   9
  -1  -2  -4 252.772 125.593   5
   1   2  -4 264.616 175.955   9
  -2   1  -4 475.211 192.048  14
  -1  -2   4 424.300 135.982   1
  -1  -2   4 509.925 178.487   2
  -2   1  -4 419.622 197.722   6
   1   2  -4 443.832 202.074  11
   2  -1  -4 162.772 125.128  12
   1   2  -4 169.308 142.286   1
   2  -1   4 548.657 185.380   8
  -2   1  -5 5317.08 503.073   6
  -2   1   5 6062.96 525.594  10
   2  -1  -5 5326.53 501.461   6
  -2   1  -5 5140.33 444.350  11
   1   2  -5 4272.66 455.648   6
  -2   1   5 5350.94 473.398   2
   1   2  -5 4467.61 340.210   1
  -2   1  -5 4763.05 464.563   9
  -2   1  -5 5191.13 474.891  14
   1   2  -5 4777.75 469.225  11
  -2   1  -5 5561.56 439.495   5
  -2   1   5 5044.36 328.058   5
   1   2   5 4689.69 451.813   2
   1   2   5 4880.41 438.377   5
   2  -1   5 5622.14 501.974   2
  -1  -2  -5 4952.58 471.846   6
  -1  -2  -5 4298.71 391.785   5
   2  -1   5 5158.02 396.814   8
  -1  -2   5 4650.30 487.536   2
  -1  -2   5 4615.03 449.397  10
  -1  -2   5 4803.74 351.710   1
   1   2   5 4077.90 359.874  11
   1   2  -5 4022.34 277.172   5
  -2   1  -6 7075.04 615.441   9
   1   2   6 8793.14 628.045  14
   1   2  -6 6454.46 580.748   6
  -1  -2  -6 7839.70 544.137   5
   1   2  -6 6629.47 377.719   5
  -1  -2  -6 8115.33 645.222   6
   2  -1  -6 5944.54 556.413   6
  -2   1  -6 7041.41 554.444   5
   2  -1   6 6999.77 502.520   1
  -1  -2   6 6944.21 602.967   2
   2  -1   6 7989.73 638.558   2
  -2   1   6 5325.06 376.973   5
   1   2   6 7914.41 528.995  11
  -2   1  -6 7215.54 631.904  14
   1   2   6 7532.73 590.835   2
  -2   1  -6 6748.36 599.460   6
  -2   1   6 5991.01 535.206   2
  -1  -2   6 7201.98 605.461  10
   1   2   6 7911.17 572.319   5
  -1  -2   6 6721.97 571.698  11
  -1  -2   6 6498.16 445.274   1
  -2   1   6 6335.69 584.231  10
   1   2  -6 6790.18 441.057   1
  -2   1  -6 7202.78 538.449  11
   1   2  -7 1125.55 234.299   1
   1   2   7 1131.56 244.345  11
  -2   1  -7 1156.20 295.116  11
  -2   1   7 1427.54 228.229   5
  -2   1  -7 1191.40 250.321   5
   1   2   7 1115.01 270.887   5
   2  -1   7 990.128 218.410   1
   1   2  -7 1049.18 199.780   5
  -1  -2   7 1204.92 240.924   1
  -2   1   7 1722.17 333.668  11
  -1  -2  -7 1229.38 279.706   5
   1   2   8 1529.04 227.106   1
   1   2  -8 1493.87 240.757   5
  -1  -2   8 1714.85 272.943   1
   2  -1  -8 1382.30 327.369   2
   2  -1   8 1781.13 295.738   1
   1   2   8 1448.09 300.802  11
  -2   1   8 1575.15 243.977   5
   1   2   8 1484.89 300.040   5
  -2   1  -8 1339.11 273.546   5
  -1  -2  -8 1310.64 278.193   5
   2  -1  -9 2576.39 428.724   2
  -2   1  -9 2238.24 359.381   5
   1   2   9 2114.67 252.380   1
  -1  -2  -9 1920.44 407.414   2
   1   2  -9 2302.96 276.955   5
   1   2   9 2274.64 385.204   5
  -1  -2   9 1968.03 287.619   1
  -2   1   9 2738.08 322.082   5
   2  -1   9 2189.95 336.927   1
   1   2 -10 4014.76 392.462   5
   1   2  10 4400.40 376.859   1
  -1  -2 -10 6107.05 701.732   2
   1   2  10 5141.73 676.504   9
   2  -1 -10 4858.48 673.319   2
   1   2  10 4979.00 683.048   6
   2  -1  10 4001.75 429.540   1
   2  -1  10 5023.95 531.422   8
  -2   1 -10 4487.86 499.848   5
   2  -1  11 4235.17 694.910   9
  -2   1 -11 4221.13 694.762   2
  -1  -2  11 4314.73 674.502   9
   1   2 -11 3059.26 593.295   2
   1   2 -11 2963.82 367.804   5
   2  -1  11 3303.70 427.373   1
  -1  -2 -11 3571.34 578.885   2
   1   2  11 4405.44 690.438   6
   1   2  11 5033.99 723.787   9
   2  -1  11 4329.85 679.051   6
   2  -1  11 3242.94 459.082   8
   2  -1 -11 4078.68 643.972   2
  -1  -2  11 3572.89 650.255   6
  -2   1  11 3715.98 638.802   9
  -2   1  11 4864.96 741.191   6
   1   2  11 3355.57 351.733   1
   2  -1 -12 80.1195 283.926   2
   2  -1  12 301.413 255.249   8
  -2   1  12 780.751 293.821   6
   1   2  12-345.325 348.076   6
  -1  -2 -12 69.0172 280.314   2
  -1  -2  12 27.7477 257.888   9
  -1  -2  12 22.6062 283.405   6
   1   2  12 163.996 253.264   9
  -2   1  12 77.7102 274.409   9
   1   2 -12-57.6058 311.324   2
  -2   1 -12 137.155 321.768   2
   1   2  12 236.513 148.928   1
   2  -1 -12 156.192 144.250  12
  -2   1 -13 1082.96 498.757   2
  -1  -2 -13 49.8036 311.090   2
  -2   1 -13 512.543 357.720   4
   2  -1 -13 366.597 298.375   2
   1   2  13 169.770 312.737   9
  -2   1  13 1046.15 452.423   6
   2  -1  13 571.541 273.619   8
   2  -1 -13 811.858 261.098  12
  -1  -2  13 492.266 353.989   9
   1   2 -13 349.546 322.315   2
   1   2  13 606.586 388.567   6
  -1  -2  13 409.545 333.928   6
  -2   1  13 359.252 247.315   9
  -1  -2  14 3797.96 756.707   6
   2  -1  14 3305.48 536.122   8
  -1  -2  14 3601.80 694.494   9
   2  -1 -14 2840.79 626.750   2
  -2   1 -14 2519.83 609.463   4
   1   2 -14 3984.09 728.678   2
   1   2  14 4327.36 781.528   6
   1   2  14 3159.24 660.985   9
  -2   1 -14 3795.54 719.849   2
  -2   1  14 3329.27 709.415   9
  -2   1  14 3582.91 717.279   6
   2  -1 -15-297.955 362.034   2
  -2   1  15-135.015 403.812   6
   1   2 -15-183.782 378.967   2
  -1  -2 -15-181.230 376.879   4
   1   2  15-253.843 349.562   6
  -2   1  15 233.809 382.133   9
  -2   1 -15 505.450 388.063   4
   1   2  15-220.129 323.213   9
  -2   1 -15 1155.54 491.858   2
  -2   1 -16 1625.58 548.682   4
   1   2  16 3705.42 781.138   9
   1   2  16 2908.41 739.436   6
  -2   1  16 2851.84 708.234   9
   1   2 -16 1890.95 590.148   2
  -1  -2 -16 2745.81 717.903   4
  -2   1  16 3441.75 772.298   6
   2  -1 -16 1943.95 660.747   2
   1   2  17 3750.61 792.864   6
   1   2  17 3643.68 820.761   9
  -1  -2 -17 2658.71 785.707   4
  -2   1 -17 3192.87 875.500   4
   1   2 -17 3348.14 797.732   2
  -2   1  17 3242.26 835.204   9
  -2   1  17 3694.91 853.423   6
   2  -1 -17 4914.32 854.789   2
   2  -1 -18 472.489 390.437   2
  -2   1  18 306.094 407.355   9
  -2   1 -18 601.078 477.911   4
   1   2 -18 1119.91 658.401   4
   1   2 -18 987.520 449.018   2
  -1  -2 -18 1532.74 706.863   4
  -2   1  18 243.735 377.632   6
  -2   0   2 77537.9 1392.48   2
   2   0  -2 70820.1 1379.29   6
   0   2  -2 74610.6 1397.21   9
   0   2  -2 74066.9 1403.14   6
   0   2   2 72861.7 1279.20   2
  -2   0  -2 72153.4 1409.38   5
   0  -2   3 118.535 105.401   1
  -2   0  -3 82.0043 129.375   9
   0  -2  -3 69.9851 119.809   6
  -2   0  -3 245.715 108.468  11
   0   2  -3 130.260 146.060  14
  -2   0   3-40.9249 112.935   2
  -2   0  -3 186.983 138.250   6
   2   0  -3-40.2543 125.357   6
   0   2  -3 62.8050 122.087   9
   0   2  -3 186.567 134.846   6
  -2   0   3 180.802 168.520  10
   2   0   3 28.5101 118.122   2
  -2   0  -3 122.623 143.637  14
   0   2  -3-187.769 151.505  11
   0  -2   3-102.971 152.971   2
  -2   0  -3 38.8176 117.232   5
   0   2   3-48.9820 110.898   2
   0  -2   3 37.1258 122.057  10
   2   0  -4 208411. 3521.54   6
   0  -2  -4 200642. 3507.39   6
   0   2  -4 205014. 3510.53  14
  -2   0   4 204227. 2896.18   5
  -2   0   4 206394. 3541.54  10
   0  -2   4 209583. 3491.13  10
  -2   0  -4 201357. 3446.22  14
   0   2  -4 204946. 3506.49   9
  -2   0  -4 207121. 3398.26   5
   0   2   4 210897. 3404.17   2
   0  -2   4 210874. 3232.36   1
  -2   0  -4 210089. 3539.10   9
   0  -2   4 212833. 3542.55   2
   2   0   4 203479. 3497.97   2
  -2   0  -4 205280. 3235.11  11
   0   2  -4 204748. 3502.77   6
   0   2  -4 203541. 3436.17  11
  -2   0  -4 212208. 3546.20   6
   2   0  -4 211331. 2919.72   1
  -2   0   4 206941. 3454.50   2
   0  -2   5-54.5807 182.474  10
   2   0  -5-102.450 90.8279   1
   0  -2   5 219.157 166.353   2
   0   2  -5 102.649 144.261   6
   0   2   5-99.2142 157.420   5
   0   2  -5-28.4335 170.015   9
   0  -2   5-152.593 151.735   1
   0   2  -5 29.5771 112.767   5
  -2   0   5 63.0137 160.251   2
   0   2  -5-24.3668 214.956  14
  -2   0   5 85.9975 80.7641   5
  -2   0  -5 9.80461 177.065   9
   2   0  -5 146.096 166.571   6
  -2   0   5 219.657 211.790  10
   2   0   5 7.19389 194.183   2
   0   2  -5-11.6464 228.125  11
   0  -2  -5 105.976 165.490   6
   0   2  -5 36.5523 143.318   1
  -2   0  -5 292.580 201.757   6
  -2   0  -5 350.618 179.074  11
  -2   0  -5-52.0782 132.565   5
   0   2   5-126.905 167.114   2
   2   0   5 201.777 143.848  11
  -2   0  -5-22.8055 182.275  14
  -2   0   6 519218. 7868.00  10
   0   2  -6 487313. 7615.61  11
   0   2   6 482345. 6729.83   1
   0   2   6 504776. 7421.67  11
  -2   0   6 512468. 7683.48  11
  -2   0   6 514160. 7754.95   2
   0  -2   6 529896. 7849.79   2
   0   2  -6 525511. 7850.56   6
   0  -2   6 515859. 7651.24  11
   0   2   6 496879. 7313.79   5
   0  -2  -6 512887. 7832.62   6
   0  -2   6 491844. 7212.53   1
   2   0   6 517367. 7794.79   2
   2   0  -6 521958. 7829.42   6
   0   2   6 509100. 7658.03   2
   0   2  -6 502804. 7120.36   5
  -2   0  -6 497060. 7395.13  11
  -2   0  -6 519041. 7867.59   9
  -2   0  -6 518769. 7858.60   6
  -2   0   6 506728. 6920.36   5
   0  -2   6 518817. 7808.39  10
   2   0   6 497631. 7365.62  11
   2   0  -6 502510. 6823.95   1
   0   2  -6 526777. 7866.05   9
  -2   0  -6 496825. 7429.45   5
  -2   0  -7-154.556 182.655   5
  -2   0   7 221.172 172.769  11
   0   2   7 24.6459 146.816   5
   0   2   7-40.9486 88.4019   1
   0   2  -7-2.37648 197.179  11
   2   0   7-16.8123 146.358  11
   0   2  -7-125.979 138.524   5
   2   0   7 197.541 131.446   1
   0  -2   7-229.515 251.396  11
   0  -2   7-160.615 161.617   1
   0   2   7-186.847 176.549  11
   0   2  -8 56936.1 1492.09   5
  -2   0  -8 57777.7 1678.23   5
   2   0   8 58750.6 1514.52   1
   0   2   8 55530.7 1654.88   5
   0  -2  -8 58786.0 1906.57   2
   0   2   8 57761.2 1737.89  11
   2   0   8 57109.2 1723.69  11
   0   2   8 57973.4 1234.12   1
   0  -2   8 56692.9 1526.43   1
   0  -2   9-74.0574 156.157   1
   0   2   9 88.6824 151.446   5
  -2   0  -9 52.6503 152.550   5
   2   0  -9 293.268 273.973   2
   0   2   9-26.6033 85.4540   1
   2   0   9-78.6159 137.001   1
   0  -2  -9-76.5835 218.608   2
   0   2  -9-158.419 152.734   5
   0   2  10 164066. 3388.54   5
  -2   0 -10 160804. 3386.31   5
   0   2 -10 154339. 3060.60   5
   2   0  10 149080. 3055.14   1
   2   0 -10 166298. 3916.66   2
   0  -2 -10 157967. 3807.28   2
   0  -2  10 156634. 3112.34   1
   0   2  10 157524. 2689.24   1
   0   2  11 137.131 289.002   6
  -2   0  11-104.375 247.624   6
   2   0  11 55.5384 328.637   9
  -2   0  11-205.587 257.396   9
   0  -2  11 150.114 168.169   1
   0   2  11 1037.29 409.002   9
   2   0  11 74.9693 241.704   6
   2   0  11 126.186 181.638   1
   0  -2  11-55.4019 309.611   9
   0   2 -11-73.2996 249.790   2
   0  -2  11 304.547 302.803   6
   0   2 -11 185.140 151.484   5
  -2   0 -11 420.931 321.993   2
   2   0 -11 303.451 314.760   2
   0  -2 -11-39.1135 249.592   2
   0   2  11 61.0211 131.467   1
   0   2  12 43513.1 2081.00   6
   2   0  12 43966.7 2092.39   6
   2   0  12 41329.9 2024.07   9
   0  -2  12 44493.5 2103.62   9
   0  -2  12 42554.3 2076.12   6
  -2   0  12 44903.4 2099.24   9
   0  -2 -12 44371.9 2013.08   2
   2   0 -12 42624.8 1992.45   2
   0   2  12 43343.1 2091.14   9
   0   2  12 40450.7 1146.01   1
   2   0  12 40245.8 1406.20   1
  -2   0 -12 46229.4 2094.94   2
   0   2 -12 40188.2 1427.71   5
   0  -2  12 39913.3 1436.88   1
   0  -2  12 42447.8 1498.03   8
   0  -2 -12 43186.5 1247.53  12
   0   2 -12 41735.4 2018.26   2
  -2   0  12 43623.7 2067.48   6
   2   0  13 251.666 348.712   9
   2   0  13 108.752 213.416   8
   0   2  13 428.025 395.646   9
   2   0 -13-86.7224 305.574   2
   0  -2  13 573.832 382.784   9
   0  -2  13-215.272 287.330   6
  -2   0  13 508.551 378.778   6
   0   2 -13-181.498 353.190   2
   2   0  13-92.5873 271.801   6
   0  -2  13-14.1617 176.083   8
   0   2  13 257.033 320.344   6
   0  -2 -13 137.010 281.213   2
  -2   0 -13 657.297 360.966   4
  -2   0 -13-282.564 406.781   2
  -2   0  13 121.442 307.324   9
   0  -2 -14 4660.18 740.398   2
   0   2 -14 3005.09 614.967   2
  -2   0 -14 4131.07 717.366   2
  -2   0 -14 4194.90 721.341   4
  -2   0  14 4074.98 735.756   9
   2   0 -14 4441.44 718.212   2
   0   2  14 5231.05 812.066   6
   0   2  14 6125.48 850.507   9
   2   0  14 4128.29 570.986   8
  -2   0  14 4323.80 781.166   6
   0  -2  14 3850.14 492.976   8
   2   0  15-19.6736 244.887   8
  -2   0  15-432.844 406.559   9
   2   0 -15 334.838 347.587   2
   0  -2 -15 356.304 382.212   2
  -2   0 -15-32.6623 305.008   4
   0   2  15-288.882 412.054   9
  -2   0  15-167.749 362.556   6
   0   2 -15-270.769 379.088   2
   0   2  15 172.473 323.152   6
   0   2 -16 38936.7 2331.81   2
  -2   0 -16 40855.0 2462.60   4
  -2   0  16 41005.7 2428.18   9
   0   2  16 38800.2 2389.89   6
   0   2  16 41268.0 2449.48   9
   2   0 -16 42500.3 2384.09   2
  -2   0  16 42264.9 2483.18   6
  -2   0  17 965.437 614.871   6
   2   0 -17 687.246 572.790   2
   0   2  17 472.029 371.642   9
   0   2 -17 1024.75 489.844   2
   0   2 -17 718.243 547.134   4
   0   2  17 514.151 515.564   6
  -2   0  17 455.685 511.192   9
   0  -2 -17 38.9199 447.372   4
  -2   0 -17 950.418 583.819   4
   0   2  18 9498.26 1297.22   6
  -2   0 -18 8988.49 1261.02   4
   0  -2 -18 9012.55 1251.39   4
   2   0 -18 8380.70 1175.63   2
   0   2 -18 11513.7 1381.71   2
   0   2 -18 10736.2 1363.76   4
   2   0 -19 228.173 369.439   2
  -1   2   2 366.538 105.940   2
  -2  -1  -2 523.312 138.136   5
   2   1  -2 275.466 101.808   6
   2   1   2 453.197 134.528   4
  -1   2  -2 232.427 74.8218   8
   1  -2   2 481.458 121.416   1
  -2  -1   2 543.188 137.985   2
   1  -2   3 2021.57 226.925   1
   2   1  -3 2075.60 259.002   6
   1  -2   3 2219.59 271.659   2
  -2  -1   3 1889.71 271.370   2
  -2  -1  -3 2069.96 261.074   9
   1  -2  -3 1887.42 251.966   6
   2   1   3 1976.11 182.790  11
  -2  -1  -3 2118.24 191.305  11
  -1   2  -3 2130.68 269.852  14
  -1   2  -3 2288.84 267.863   6
  -2  -1  -3 2218.64 267.700   6
  -2  -1  -3 2289.27 253.185   5
  -1   2  -3 1778.75 250.968  11
  -2  -1  -3 2109.07 253.979  14
  -1   2   3 2106.90 231.030   2
  -1   2  -3 2058.25 262.246   9
  -2  -1   3 2438.82 297.625  10
   2   1   3 2346.19 276.118   2
  -1   2   4 1607.63 273.971  10
   2   1   4 1070.83 158.424  11
   2   1   4 1086.74 234.093   2
  -2  -1  -4 1458.33 251.180   6
  -1   2  -4 1676.37 264.992  11
  -2  -1   4 1234.99 251.063   2
  -1   2  -4 1225.77 275.227  14
  -2  -1   4 1207.33 261.428  10
   1  -2   4 1951.64 301.971   2
   1  -2  -4 1460.87 158.895  12
  -1   2   4 1625.39 219.386   5
  -1   2  -4 1382.22 250.708   9
  -1   2   4 1307.95 228.418   2
   2   1  -4 1347.39 247.351   6
   1  -2   4 1462.38 193.056   8
   1  -2  -4 1183.57 238.507   6
  -2  -1  -4 1275.98 256.720   9
  -1   2  -4 1598.43 261.308   6
   2   1  -4 1329.67 180.139   1
  -2  -1  -4 1209.36 214.132   5
   1  -2   4 1669.01 242.422   1
  -1   2   5 4715.97 376.544   5
   1  -2  -5 5236.48 490.504   6
   2   1   5 6044.83 494.456   5
  -1   2  -5 5781.12 522.352   6
   2   1  -5 6246.92 518.881   6
  -2  -1   5 5525.10 491.516   2
   1  -2  -5 4345.42 287.349  12
   1  -2   5 5732.71 407.169   1
  -1   2  -5 6296.18 538.138   9
   2   1  -5 5588.90 345.599   1
  -2  -1   5 6211.08 532.638  10
  -2  -1  -5 6670.78 489.965   5
   1  -2   5 6522.52 541.276   2
  -1   2  -5 6270.88 533.494  14
   2   1   5 6767.88 532.089   2
  -2  -1  -5 6896.91 561.638   6
  -1   2   5 5548.69 470.428   2
  -1   2  -5 5470.92 468.025  11
   1  -2   5 5619.54 369.579   8
   2   1   5 6778.30 429.084  11
  -1   2   5 5321.91 499.210  10
  -1   2  -6 5833.98 554.668   9
   1  -2   6 4999.54 408.036   1
  -1   2  -6 5217.43 520.792  11
   1  -2  -6 6766.68 594.168   6
  -1   2  -6 5079.53 425.495   5
  -1   2   6 5906.79 555.407   2
   1  -2   6 6602.53 594.498   2
   2   1   6 5269.63 513.996  14
   2   1   6 5357.34 430.752  11
  -2  -1  -6 6028.00 584.431   6
  -2  -1   6 4930.15 508.186   2
  -1   2  -6 5012.51 525.075   6
  -1   2   6 4521.32 234.457   1
  -1   2   6 6172.45 446.760   5
   2   1  -6 5166.31 517.849   6
  -2  -1   6 5250.78 508.665  11
   1  -2   6 6036.92 561.532  10
  -2  -1  -6 5493.93 483.518   5
   2   1   6 5709.14 557.686   2
  -1   2   6 6495.35 618.647  10
   2   1  -6 4751.85 331.504   1
  -1   2  -6 4960.77 536.588  14
   2   1   6 5766.72 505.129   5
   1  -2   6 6078.86 413.900   8
   1  -2  -6 5995.77 348.985  12
  -2  -1   6 5096.39 528.956  10
  -2  -1  -7 156.334 174.288   5
   1  -2  -7 99.7914 207.543   2
  -1   2  -7-97.2080 143.564   5
   1  -2   7 220.556 173.906   1
  -1   2  -7 55.2006 238.051  11
  -1   2  -7 175.663 248.546  14
   2   1  -7 186.536 125.584   1
   2   1   7 241.043 188.619  11
  -1   2   7 320.135 205.013   5
  -1   2   7-51.4365 208.628   2
  -1   2   7 79.9764 78.1288   1
  -1   2   7 243.644 183.806  11
  -2  -1  -8 385.410 186.099   5
   1  -2  -8 79.6843 209.148   2
   2   1   8 176.326 131.261   1
  -1   2  -8 330.406 153.248   5
   2   1   8 218.438 178.406  11
  -1   2   8 267.321 104.196   1
  -1   2  -8 426.737 229.052  11
  -1   2   8 39.6014 136.555   5
   1  -2   8 446.243 181.141   1
  -1   2   9 2376.69 341.542   5
   1  -2   9 2739.42 368.993   8
   1  -2   9 3047.24 350.203   1
  -2  -1  -9 3501.28 459.367   5
   2   1   9 3821.45 383.255   1
  -1   2  -9 2909.35 369.347   5
  -1   2   9 2634.72 230.655   1
   1  -2  -9 3082.36 496.997   2
   1  -2  10 2960.58 401.920   8
   1  -2 -10 3542.28 353.838  12
   2   1 -10 2822.69 588.579   2
  -2  -1 -10 4304.75 636.970   2
  -1   2 -10 3575.80 418.437   5
  -1   2  10 4294.49 493.681   5
   1  -2  10 2837.85 370.244   1
   2   1  10 3058.34 569.612   6
   2   1  10 2969.81 357.229   1
   2   1  10 3533.93 586.625   9
   1  -2 -10 4495.43 616.673   2
   1  -2 -11 1894.47 484.393   2
  -2  -1  11 1508.40 435.204   6
   2   1 -11 1344.49 446.113   2
  -1   2  11 950.404 363.034   6
  -2  -1 -11 1139.09 441.088   2
  -2  -1  11 1362.37 423.372   9
   2   1  11 713.555 221.082   1
  -1   2 -11 1194.43 442.412   2
   1  -2  11 1272.54 426.243   6
   1  -2  11 987.673 284.601   8
  -1   2 -11 788.354 250.045   5
   1  -2 -11 1210.49 259.837  12
  -1   2  11 1308.87 469.344   9
   2   1  11 833.787 427.511   9
   1  -2  11 563.237 254.430   1
   2   1  11 1135.58 369.382   6
   1  -2  12 277.857 228.669   8
  -1   2  12 526.201 356.457   9
   2   1  12-164.146 265.492   9
  -2  -1  12 156.079 286.658   9
  -2  -1  12 783.342 368.185   6
   2   1  12-85.5215 298.860   6
   1  -2 -12 356.270 183.728  12
  -1   2 -12 64.8988 271.120   2
  -1   2  12 34.3337 247.180   6
  -2  -1 -12-397.131 317.037   2
   2   1 -12-61.1345 351.827   2
   2   1  12 116.480 151.827   1
  -1   2 -12 41.1757 162.695   5
   1  -2 -12 136.571 340.084   2
  -1   2  13 245.618 340.038   6
  -2  -1  13 825.887 403.688   9
  -1   2 -13-79.8625 346.425   2
   2   1  13-61.4154 316.231   9
   2   1 -13 330.024 382.356   2
   1  -2 -13 449.175 325.118   2
  -2  -1 -13 16.0563 281.301   4
   1  -2 -13 403.671 157.557  12
   2   1  13 561.535 365.299   6
  -2  -1  13 282.026 315.719   6
  -1   2  13 775.725 353.936   9
   1  -2  13 625.916 287.116   8
   2   1 -14 1143.71 481.220   2
  -2  -1  14 908.267 409.978   9
   1  -2  14 1286.28 324.980   8
  -1   2  14 705.222 380.891   6
  -1   2  14 1168.40 416.730   9
  -2  -1 -14 822.364 362.326   4
   1  -2 -14 712.337 394.929   2
  -2  -1  14 1327.17 519.184   6
   2   1  14 1406.05 486.912   6
  -1   2 -14 1314.53 460.727   2
   2   1  14 869.682 413.794   9
   2   1  15 1650.03 419.168   8
  -1   2 -15 685.491 467.569   4
  -1   2  15 1068.78 526.343   6
  -2  -1 -15 1132.95 517.884   4
  -1   2 -15 1031.60 444.591   2
  -2  -1  15 1499.96 592.262   6
  -1   2  15 534.429 351.872   9
  -2  -1  15 525.800 306.758   9
   1  -2 -15 1142.41 471.629   2
   2   1 -15 1543.13 515.055   2
   1  -2 -16 3113.67 716.379   2
  -1   2  16 2815.99 725.541   9
  -1   2 -16 1999.85 710.232   4
   2   1 -16 2441.98 669.785   2
  -2  -1 -16 1734.78 625.442   4
  -2  -1  16 1867.56 612.221   6
  -1   2  16 2591.03 712.448   6
  -2  -1  16 852.817 583.892   9
  -1   2 -16 3073.14 829.645   2
  -1   2 -17 1631.52 615.994   4
  -1   2 -17 2292.12 650.192   2
  -1   2  17 2036.19 683.291   6
  -1   2  17 1836.74 719.881   9
  -2  -1 -17 2039.65 700.867   4
   2   1 -17 3637.25 772.847   2
  -2  -1 -18 571.969 526.418   4
  -1   2 -18-664.035 550.894   4
  -1   2  18 226.993 401.347   6
  -1   2  18 1040.13 585.007   9
   1  -2 -18 186.363 417.055   4
   2   1 -18-240.859 464.913   2
  -2   2  -2 83429.7 1512.10   8
  -2   2   2 87650.8 1577.11  10
   2  -2   2 88943.5 1610.35   2
   2   2   2 86576.8 1593.95   4
   2  -2   2 89071.4 1639.65   4
   2   2  -2 86290.9 1640.45  11
   2   2  -2 89566.3 1521.56   6
  -2   2   2 87878.9 1638.10   7
  -2  -2   2 85220.8 1652.92   2
  -2   2   2 84920.9 1442.11   2
  -2  -2  -2 86213.3 1671.64   5
  -2  -2   3 56.2393 161.510   2
   2   2   3 125.150 74.8987  11
   2   2  -3 15.1025 145.000  11
  -2  -2  -3 271.144 133.521   5
  -2   2   3 69.0368 108.548   2
   2   2  -3 82.2413 116.662   6
  -2   2   3 3.95931 135.139  10
  -2   2   3 83.3842 100.587  12
   2  -2  -3 118.447 134.162   6
   2  -2   3-58.2305 141.370   2
  -2   2  -3 113.986 139.373  14
  -2  -2  -3-56.2950 135.478   6
  -2   2  -3 28.9437 112.318   8
   2  -2   3-10.7302 137.101   1
  -2   2   3 57.5123 130.313   7
   2   2  -4 227827. 3801.43   6
   2  -2   4 217640. 3660.38   1
  -2   2   4 229302. 3869.26  10
   2   2   4 243211. 3448.59  11
  -2   2  -4 234232. 3755.78  11
   2   2  -4 220415. 3502.58   1
   2  -2   4 227447. 3887.82   2
  -2   2  -4 235218. 3917.32  14
   2   2   4 244925. 3775.30  14
  -2   2   4 232335. 3703.23   2
   2  -2   4 222941. 3535.54   8
  -2  -2   4 245069. 3948.50   2
  -2  -2   4 240702. 3943.36  10
  -2   2  -4 244762. 3978.85   9
  -2   2  -4 250295. 3997.56   6
   2  -2  -4 238630. 3472.21  12
   2   2   4 242474. 3866.20   2
   2  -2  -4 247456. 3980.96   6
  -2  -2  -4 227575. 3836.32   6
  -2  -2  -4 226574. 3788.95   5
  -2   2   5 132.652 243.140  10
   2   2   5-122.555 127.030  11
   2   2   5-64.2793 175.278   5
   2   2   5-74.9380 142.598   2
  -2   2  -5-180.419 197.614   6
   2   2  -5 49.1723 54.7493   5
  -2  -2  -5-51.2729 175.401   6
  -2  -2   5-191.237 198.964   2
  -2  -2  -5 9.68501 141.021   5
  -2   2   5-97.5329 164.837   2
   2   2  -5-148.987 196.824   6
   2   2   5-51.9118 145.798  14
   2  -2  -5 108.869 178.633   6
   2  -2   5-2.51905 122.539   1
  -2   2  -5-236.690 185.498   9
  -2   2   5 6.61608 110.099   5
   2  -2   5 254.886 167.133   8
   2  -2   5 267.479 214.885   2
  -2   2  -5 47.2583 185.382  14
  -2   2  -5-107.719 196.592  11
  -2  -2   5-147.589 203.041  10
   2   2  -5 41.3456 115.882   1
   2  -2  -5 139.287 128.540  12
   2   2  -6 336166. 5012.10   1
  -2  -2   6 347638. 5676.45   2
  -2   2   6 353618. 5730.10  10
   2   2   6 336145. 5546.07  14
  -2  -2   6 347637. 5709.60  10
  -2   2  -6 344295. 5711.53   6
   2   2  -6 338401. 4630.95   5
   2   2   6 336861. 5430.61   5
   2  -2   6 339556. 5220.10   1
  -2   2   6 342233. 5038.89   5
   2   2   6 332727. 5118.14  11
  -2   2  -6 329906. 5631.66  14
  -2   2  -6 334209. 5289.28   5
  -2   2   6 353869. 5535.03   2
   2  -2  -6 334863. 4916.53  12
  -2   2  -6 340961. 5703.71   9
  -2   2  -6 322473. 5376.73  11
  -2  -2  -6 348073. 5684.63   6
   2   2  -6 347342. 5659.67   6
   2  -2   6 347712. 5677.54   2
   2  -2  -6 333737. 5453.01   2
   2   2   6 341406. 5580.73   2
  -2  -2  -6 340318. 5419.90   5
   2  -2  -6 344713. 5714.35   6
   2  -2   6 328853. 5106.70   8
   2  -2  -7-69.3805 139.056  12
  -2   2   7 0.09298 119.603   5
   2   2  -7-211.325 149.043   1
   2   2   7 0.10939 138.523  11
   2   2   7 13.0000 197.533   5
  -2  -2  -7-95.2640 167.064   5
  -2   2  -7 137.779 182.218   5
   2   2  -7-139.272 106.541   5
  -2   2  -7-50.1239 247.973  11
   2  -2   7-38.3062 163.768   1
  -2   2  -7-239.588 236.704  14
   2  -2  -7-406.275 257.743   2
   2  -2   7-12.4687 156.861   8
  -2   2   7-5.89697 175.008   2
   2  -2  -8 33589.4 1023.63  12
   2  -2   8 35099.4 1190.99   8
   2  -2  -8 31566.3 1364.43   2
   2   2   8 34810.3 1225.41  11
  -2   2  -8 33819.1 1343.52  11
   2   2  -8 35840.8 1092.39   1
   2  -2   8 34247.5 1206.11   1
  -2   2  -8 37092.5 1542.65  14
  -2  -2  -8 32707.4 1283.91   5
   2   2   8 34640.9 1330.54   5
   2   2  -8 34199.4 917.267   5
  -2   2  -8 36611.5 1268.13   5
  -2   2   8 33798.2 1113.95   5
   2   2   9-67.7866 126.757   1
  -2   2  -9-114.429 150.903   5
   2   2   9 155.612 201.791  11
   2  -2  -9 74.9110 139.237  12
  -2  -2  -9-100.904 150.778   5
   2  -2   9 302.645 171.637   1
  -2   2  -9 5.25845 206.050  11
   2  -2  -9 461.902 256.072   2
  -2  -2  -9 304.805 278.349   2
   2  -2   9 18.8779 182.472   8
  -2   2   9-87.9360 138.456   5
   2  -2 -10 61139.9 2149.86   2
   2  -2 -10 60763.2 1582.87  12
   2  -2  10 61761.4 1814.63   8
   2   2  10 56525.4 1515.58   1
  -2  -2  10 62422.1 2277.04   6
   2   2  10 59749.2 2256.56   6
   2  -2  10 59228.9 1763.50   1
  -2  -2 -10 61018.1 2195.16   2
  -2  -2  10 61807.1 2269.43   9
   2   2  10 57989.7 2225.77   9
  -2   2 -10 60140.6 1848.82   5
  -2   2  10 61365.0 1730.85   5
   2  -2 -11 203.689 179.722  12
  -2   2 -11-34.1630 268.916   2
   2   2 -11 42.6357 308.148   2
   2   2  11-302.532 303.315   6
   2  -2  11 67.0856 201.259   8
   2   2  11 114.902 260.551   9
  -2   2  11 59.8895 276.849   6
  -2   2  11-125.624 288.840   9
   2  -2 -11 248.276 330.501   2
   2   2  11-173.312 163.081   1
  -2  -2  11-519.092 351.393   6
  -2  -2  11 715.160 360.088   9
   2  -2 -12 53058.8 2200.79   2
   2  -2  12 50821.0 1770.45   8
  -2  -2  12 51835.2 2279.49   9
   2   2  12 53785.4 2319.94   9
  -2   2  12 51062.2 2278.15   9
  -2   2 -12 52621.5 2337.54   4
   2  -2 -12 55034.4 1579.61  12
   2   2  12 47230.8 1437.01   1
   2   2 -12 51212.0 2242.95   2
  -2  -2  12 52392.7 2279.61   6
   2   2  12 54188.2 2332.83   6
  -2   2 -12 52552.6 2289.91   2
  -2   2  12 51100.8 2277.85   6
  -2  -2  13-109.154 268.260   6
   2   2  13-101.772 291.229   6
  -2  -2  13-247.477 325.207   9
  -2  -2 -13-114.378 280.262   4
   2   2 -13 644.638 426.284   2
  -2   2 -13 384.553 331.267   4
   2  -2 -13-12.0647 161.674  12
   2  -2 -13-393.916 322.067   2
  -2   2 -13-330.362 339.771   2
  -2   2  13 244.892 373.741   6
   2  -2  13-126.897 187.043   8
   2   2  13 194.136 276.490   9
  -2   2  13 141.459 342.211   9
  -2   2 -14 6561.51 912.318   4
   2  -2  14 9019.69 760.829   8
   2   2 -14 7997.88 956.794   2
   2   2  14 7555.51 953.114   9
  -2   2 -14 7746.75 963.319   2
  -2  -2  14 7019.44 929.221   9
   2   2  14 7712.71 960.746   6
  -2   2  14 7571.06 973.407   9
   2  -2 -14 8542.09 958.801   2
  -2  -2 -14 7159.86 930.659   4
  -2   2  14 7528.31 955.606   6
  -2  -2  14 7494.21 967.494   6
   2  -2 -15 991.935 519.878   2
   2   2 -15 113.736 348.551   2
  -2  -2 -15 219.051 348.217   4
  -2  -2  15-3.76312 302.026   6
   2   2  15-7.47364 308.143   9
  -2  -2  15 377.833 437.621   9
  -2   2 -15-214.867 297.605   4
   2   2  15-131.038 343.314   6
  -2   2  15-406.160 432.277   9
  -2   2  15 116.810 329.877   6
  -2   2 -15 324.674 387.854   2
   2   2 -16 23595.0 1752.77   2
  -2   2  16 25502.2 1915.92   9
  -2   2  16 23634.7 1847.68   6
   2  -2 -16 24508.1 1795.20   2
  -2  -2 -16 23097.9 1833.35   4
   2   2  16 23068.6 1776.75   6
  -2   2 -16 24920.2 1910.47   4
  -2  -2 -17 368.878 439.671   4
   2   2 -17 305.198 403.679   2
  -2   2 -17-89.2967 362.177   4
   2  -2 -17 587.682 441.255   2
  -2   2  17 729.534 509.742   9
  -2   2  17 149.405 452.658   6
  -2   2 -18 8439.83 1208.02   4
  -2   2  18 8635.69 1187.18   6
  -2  -2 -18 9015.02 1253.74   4
  -2   2  18 8124.64 1205.42   9
   2   2 -18 8878.91 1232.22   2
  -3   2  -1 1527.26 203.359   8
   3  -2   1 1322.92 183.598  13
   3  -2  -1 976.223 190.065  13
   2   3   1 1375.12 141.391   4
  -3   2  -1 1183.37 160.584   3
   2   3  -1 1168.97 142.636  14
   2   3  -1 1484.86 174.330  11
  -2  -3  -2 2733.10 238.836  13
  -2  -3  -2 3337.69 249.332   6
  -2  -3   2 3481.92 311.103   2
  -2  -3  -2 3742.40 323.640   5
  -3   2  -2 3777.37 319.133  14
  -3   2   2 3907.68 267.774   2
   2   3   2 2975.55 241.458  13
   2   3  -2 3227.26 249.931   6
  -3   2  -2 3758.47 306.906   8
   2   3   2 3447.95 259.879   4
   2   3  -2 2746.18 273.131  14
   3  -2   2 3441.70 297.345   2
  -3   2   2 3853.84 326.765   7
   2   3  -2 3130.86 306.013  11
   3  -2   2 3290.72 314.288   4
   2   3  -2 2976.97 244.736   9
  -3   2   3 2354.92 284.311  10
  -3   2  -3 1891.63 293.028  14
  -2  -3   3 2362.11 287.757   2
  -3   2   3 1754.14 214.789   2
   2   3  -3 1959.44 258.982   6
  -3   2   3 2104.86 232.910  12
   3  -2   3 1701.29 258.395   2
  -2  -3  -3 2435.61 260.953   6
  -3   2  -3 1802.76 222.246   8
  -2  -3  -3 2679.86 301.284   5
   2   3  -3 1851.53 277.105  14
  -3   2   3 2791.20 318.243   7
   2   3  -3 2818.63 324.303  11
   3  -2   3 1682.94 263.075   4
   2   3  -3 2455.44 274.319   9
   3  -2  -4 2879.90 286.181  12
  -2  -3   4 2820.96 335.137   2
  -2  -3  -4 2887.08 333.457   5
  -3   2   4 2807.42 311.976   2
   2   3  -4 2958.81 326.992   9
  -2  -3  -4 2620.03 319.665   6
   3  -2   4 3019.40 293.777   8
   3  -2   4 2986.81 367.550   2
   2   3  -4 1763.09 264.489   1
   2   3   4 2735.50 316.017   2
  -3   2   4 3014.23 368.326   7
  -3   2   4 3028.79 344.154  10
   2   3  -4 2325.23 297.212   6
  -3   2  -4 2803.68 355.515  14
   2   3  -4 2595.35 351.469  11
  -3   2  -4 3149.14 311.324   8
   3  -2  -4 3180.47 374.191   6
   3  -2  -5 1721.58 259.600  12
   3  -2  -5 1387.52 266.215   2
  -3   2  -5 1430.61 251.181  11
  -3   2  -5 1743.91 319.351  14
  -2  -3  -5 1495.77 270.504   5
  -2  -3   5 1453.51 273.426  10
   2   3   5 1504.29 256.999  14
  -2  -3   5 1887.29 327.062   2
   2   3   5 1409.51 300.487   2
   2   3   5 1309.20 286.296   5
   3  -2   5 1457.84 245.359   8
   3  -2  -5 1372.09 283.975   6
  -3   2   5 1062.24 263.127  10
   2   3  -5 1252.08 245.131   6
   2   3  -5 1240.50 223.789   1
  -2  -3  -5 1659.95 297.297   6
   3  -2   5 1497.78 306.605   2
  -3   2  -5 1130.48 267.203   9
  -3   2  -5 1416.11 302.549   6
  -3   2   5 1628.13 276.214   2
   2   3  -5 1514.24 284.479  11
   2   3   5 1420.63 205.908  11
   3  -2   6 5927.50 486.167   1
  -2  -3  -6 5402.09 510.637   5
   3  -2   6 6005.49 477.064   8
   2   3  -6 5932.65 571.471   6
  -3   2   6 6703.61 610.612  10
   2   3   6 4997.38 505.037   2
  -3   2   6 5946.39 531.789   2
   2   3   6 5224.92 407.226  11
   3  -2  -6 6497.26 606.241   6
   3  -2  -6 5946.25 419.746  12
  -2  -3   6 5507.28 567.022  10
  -2  -3   6 6017.40 590.118   2
  -2  -3  -6 5492.15 538.599   6
   2   3   6 5988.15 517.945  14
   2   3  -6 5569.20 422.796   1
   2   3   6 5208.33 506.571   5
  -3   2  -6 6540.05 607.618  14
  -3   2  -6 6256.39 597.668   9
   3  -2  -6 5781.65 530.610   2
  -3   2  -6 5972.91 523.433  11
   2   3  -6 4511.78 297.447   5
   3  -2   6 6456.63 603.699   2
  -3   2  -6 6293.53 585.166   6
  -3   2   6 5776.92 393.010   5
  -3   2   7 181.209 119.019   5
  -2  -3  -7 82.1599 159.848   5
   2   3   7 247.121 155.135  11
   3  -2  -7-46.6177 193.490   2
   3  -2   7 293.515 202.328   1
   3  -2   7 268.366 202.592   8
  -3   2  -7 13.3726 204.849  11
  -3   2  -7 408.417 292.617  14
  -3   2   7 297.011 238.860   2
   3  -2  -7 292.263 174.729  12
   2   3   7-36.0348 180.170   5
   2   3  -7 133.540 104.956   5
  -3   2  -7 168.810 185.309   5
   2   3  -7-74.0663 148.652   1
   3  -2  -8 633.002 194.504  12
   2   3  -8 673.678 146.605   5
   2   3   8 958.423 284.503   5
  -3   2  -8 544.776 282.551  14
   3  -2   8 616.639 194.883   8
   2   3  -8 788.540 212.289   1
   3  -2   8 371.274 187.885   1
   3  -2  -8 730.103 271.538   2
  -2  -3  -8 734.979 234.490   5
  -3   2  -8 709.128 242.553   5
   2   3   8 652.377 207.353  11
  -3   2   8 590.405 180.164   5
  -3   2  -8 486.843 236.571  11
   3  -2   9 4033.86 459.579   1
   2   3  -9 4434.34 338.304   5
   2   3  -9 4492.78 434.335   1
   2   3   9 4707.50 564.822   5
  -3   2  -9 4190.68 510.352  11
  -3   2  -9 4148.91 547.220  14
   2   3   9 5033.42 501.174  11
   3  -2   9 4211.58 476.223   8
  -3   2  -9 3823.30 456.071   5
   3  -2  -9 3883.16 512.056   2
   3  -2  -9 3824.15 384.746  12
  -3   2   9 4005.58 398.299   5
   2   3   9 4748.52 608.584   6
   2   3   9 4969.27 619.921   9
   2   3 -10 8621.25 484.948   5
   3  -2 -10 9487.96 626.267  12
  -2  -3  10 8209.79 858.899   9
   2   3  10 7772.13 505.008   1
  -3   2 -10 10222.5 828.858  11
   2   3  10 8195.13 841.474   9
   2   3  10 7757.91 809.482   6
  -3   2  10 10204.9 647.851   5
   2   3  10 7587.35 736.569   5
  -2  -3  10 8627.03 858.876   6
   3  -2 -10 9319.68 848.682   2
  -3   2 -10 10705.1 962.656   4
   3  -2  10 9950.60 728.181   8
  -3   2 -11 156.307 271.396   4
   2   3  11 444.797 333.035   6
  -3   2 -11 41.8971 332.713   2
   2   3  11 256.241 156.962   1
  -3   2  11 454.215 169.860   5
  -2  -3 -11 142.282 71.0262  12
  -2  -3  11 112.237 269.969   6
   3  -2 -11 111.792 252.548   2
   2   3 -11 392.989 305.140   2
  -3   2  11 194.114 304.664   9
   3  -2 -11 402.863 210.769  12
  -3   2  11 239.416 314.177   6
   3  -2  11 443.749 169.058   8
   2   3  11 175.394 274.651   9
  -2  -3  11 269.364 232.000   9
  -3   2 -12 663.192 331.441   4
  -2  -3  12 1312.27 459.960   6
   2   3  12 1371.83 473.313   6
   3  -2  12 1186.50 320.485   8
  -2  -3  12 1161.32 419.940   9
   3  -2 -12 1172.72 282.312  12
   2   3 -12 736.301 293.965   2
  -3   2  12 1200.77 404.715   9
   3  -2 -12 1880.06 489.115   2
  -3   2 -12 1985.29 513.754   2
   2   3  12 1205.54 245.866   1
  -3   2  12 1505.42 475.888   6
  -2  -3 -12 824.212 141.865  12
   2   3  12 1760.78 507.800   9
   2   3  13 603.903 405.077   9
   3  -2 -13 606.177 392.724   2
  -3   2  13 1111.53 465.875   9
  -3   2 -13 667.384 355.516   4
  -2  -3  13 1194.88 455.520   6
  -2  -3  13 1276.59 481.094   9
   2   3  13 464.001 259.563   6
  -2  -3 -13 1171.08 455.943   4
   3  -2 -13 623.235 236.860  12
   2   3 -13 477.840 310.378   2
  -3   2 -13 338.050 330.173   2
   3  -2  13 895.020 308.854   8
  -2  -3  13 952.282 246.445   8
  -3   2  13 773.555 365.482   6
   3  -2 -14-542.485 346.750   2
  -2  -3 -14 393.476 370.460   4
   2   3 -14-114.453 350.606   2
   2   3  14-33.9334 365.520   9
   3  -2  14 46.4363 210.497   8
  -2  -3  14 204.125 348.572   9
  -3   2  14-339.992 329.928   9
  -3   2 -14-265.462 390.878   4
  -3   2  14-140.875 336.579   6
   2   3  14 216.357 318.525   6
  -3   2 -14 238.508 310.939   2
  -2  -3  14 101.704 341.040   6
  -3   2  15 4676.75 760.690   9
  -2  -3 -15 5808.57 911.547   4
  -3   2  15 5916.61 942.304   6
   2   3  15 5134.21 926.856   6
  -3   2 -15 5373.18 933.959   4
   2   3 -15 5981.16 932.558   2
   2   3  15 4987.88 861.203   9
   3  -2 -15 4310.99 748.701   2
   2   3 -16 2804.31 681.747   2
  -3   2  16 3246.08 749.894   6
  -3   2  16 3639.45 810.758   9
   3  -2 -16 2663.71 652.941   2
   2   3  16 2590.95 664.610   6
  -3   2 -16 2775.03 717.140   4
   2   3  16 3354.16 797.546   9
  -2  -3 -16 2550.92 703.401   4
  -3   2 -17 1057.64 486.576   4
  -2  -3 -17 464.463 461.218   4
  -3   2  17 49.0723 348.150   9
  -3   2  17 305.801 352.750   6
   3  -2 -17 546.992 428.633   2
   2   3  17 970.414 579.647   6
   2   3 -17 288.420 443.755   2
   2   3 -18 1303.15 636.490   2
  -3   2  18 1667.06 597.663   9
  -3   2  18 1307.89 560.282   6
  -3   2 -18 1510.03 579.506   4
   3  -2 -18 744.712 442.577   2
  -2  -3 -18 240.503 444.876   4
   3  -1   1 243076. 3301.18  13
  -1  -3  -2 141.225 120.634  13
  -1  -3   2-9.41134 117.945   2
   3  -1   2 32.9117 124.562   4
  -3   1   2 130.707 104.240   2
   1   3  -2 65.2882 103.998   9
   1   3  -2 134.386 110.824  14
   3  -1  -2 131.330 120.376  12
   1   3  -2-3.11407 128.641  11
  -1  -3  -2 160.520 108.863   6
   1   3  -2 55.9654 85.4976   6
  -3   1  -2 65.3225 117.538   8
  -3   1  -2 79.2534 119.952  14
  -3   1   2 22.5226 129.831   7
   3  -1  -3 208936. 3374.96   6
   3  -1  -3 201730. 3198.45  12
   1   3   3 205234. 3221.40   2
  -3   1   3 208134. 3246.08   2
   1   3  -3 201114. 3360.83  11
  -3   1   3 208020. 3406.00   7
  -3   1  -3 206318. 3274.62   8
   3  -1   3 205976. 3393.69   2
   3  -1   3 209967. 3438.97   4
  -3   1  -3 205661. 3329.77  14
   1   3  -3 209093. 3298.66   9
  -1  -3   3 213296. 3332.11  10
  -3   1   3 206547. 3375.78  10
  -1  -3   3 211667. 3390.77   2
  -1  -3  -3 201860. 3309.66   6
   1   3  -3 205645. 3285.71   6
   1   3  -3 206647. 3344.09  14
   3  -1  -4 19.9932 130.203  12
   1   3  -4 118.066 134.265   6
  -3   1  -4-207.949 179.559   6
   1   3  -4-202.906 177.718  14
  -3   1  -4-101.749 164.942   9
  -3   1  -4 229.369 173.009  14
   1   3   4 181.410 149.417   2
  -1  -3   4 163.865 145.443   2
  -3   1   4 211.189 150.348   2
  -1  -3  -4 15.9284 147.756   6
  -3   1   4 74.5185 168.991   7
   3  -1   4-250.972 165.805   2
   1   3  -4 71.6514 161.314   9
   1   3  -4-30.6274 192.542  11
  -3   1   4 171.761 175.057  10
  -1  -3   4 58.5240 107.774   1
   3  -1  -4-207.368 174.384   6
  -1  -3   4 134.924 146.844  10
  -3   1   5 102370. 2223.87   2
   3  -1   5 102188. 2110.17   8
  -3   1  -5 103606. 2217.00   5
  -1  -3  -5 103982. 2311.96   6
  -1  -3   5 105885. 2357.70   2
   1   3  -5 101333. 2309.79  14
   1   3  -5 103607. 2292.25   9
   3  -1  -5 105689. 2353.78   6
  -3   1  -5 106235. 2364.16   6
   1   3  -5 105786. 2304.32   6
   1   3  -5 102486. 2027.48   1
  -3   1  -5 99996.1 2266.71  14
  -3   1  -5 104119. 2356.33   9
   1   3   5 102511. 2174.35   5
   3  -1  -5 100912. 2009.47  12
   1   3   5 99295.1 2195.80   2
  -1  -3   5 103194. 2302.06  10
   3  -1   5 107141. 2356.44   2
  -3   1   5 102690. 1751.84   5
  -3   1  -5 101970. 2073.17  11
   3  -1  -5 100495. 1556.94   1
  -3   1   5 103618. 2349.63  10
   1   3  -5 100624. 2272.43  11
  -1  -3   5 101271. 2026.73   1
   1   3   6-34.3552 124.425  11
  -1  -3  -6 14.6256 179.477   6
  -1  -3   6-113.592 131.224   1
  -3   1   6 79.5770 177.139   2
   3  -1   6 256.940 253.079   2
  -3   1  -6 15.0002 164.159  11
   3  -1  -6-34.2940 148.444  12
  -3   1   6 167.159 98.8077   5
   1   3   6 46.5780 170.637   2
   3  -1  -6-71.5795 192.542   6
  -3   1  -6-217.965 219.395   6
   3  -1   6 165.293 181.585   8
  -1  -3   6 150.779 218.386   2
   3  -1  -6 41.5317 59.7810   1
   1   3  -6-116.606 142.303   1
  -1  -3   6 261.049 210.717  10
  -3   1  -6-17.1715 201.504  14
  -3   1   6 85.9383 200.390  10
   1   3   6 166.139 180.240   5
   1   3  -6 423.019 225.258  11
   1   3  -6 175.672 206.026   6
   1   3  -6-68.2585 176.605   9
  -3   1  -6-328.965 251.111   9
  -3   1  -6 56.3064 157.108   5
  -3   1  -7 45970.2 1517.93   5
   1   3   7 46098.3 1477.38   5
  -3   1  -7 45285.4 1607.54  14
  -1  -3  -7 47892.6 1598.02   2
  -3   1   7 47295.8 1148.69   5
   3  -1   7 49124.2 1449.33   8
  -3   1  -7 46260.5 1448.71  11
   1   3  -7 47065.3 1163.91   5
  -1  -3   7 47522.1 1340.98   1
   1   3  -7 47490.5 1622.69  11
  -1  -3  -7 45382.3 857.940  12
   1   3  -7 48310.4 1355.08   1
   1   3   7 44918.6 1367.42  11
   3  -1   7 45163.0 1382.18   1
   3  -1  -7 45791.1 1567.92   2
   1   3  -8-74.3753 132.092   5
   3  -1   8-17.7658 137.501   1
  -1  -3   8-132.237 150.986   1
  -3   1   8 1.87357 102.407   5
   3  -1   8-84.0757 173.446   8
   1   3   8-124.439 191.671   5
  -1  -3  -8 29.8331 56.1260  12
   3  -1  -8-199.687 261.418   2
   1   3   8 8.82916 155.610  11
   1   3  -8 299.361 206.933   1
  -3   1  -8-44.8732 153.781   5
  -1  -3  -8 112.948 239.591   2
  -3   1  -8-100.832 166.432  11
   1   3  -9 1770.21 228.246   5
   3  -1   9 1586.21 315.076   8
   3  -1  -9 2096.98 375.841   2
   3  -1   9 1460.07 264.048   1
  -1  -3  -9 1495.86 157.683  12
  -3   1  -9 1684.87 342.665   5
  -1  -3  -9 1415.40 335.566   2
   1   3   9 1538.88 205.031   1
  -3   1   9 1664.34 228.223   5
  -1  -3   9 1414.16 266.750   1
   1   3   9 2021.50 335.694   5
   3  -1  -9 1942.48 282.042  12
  -1  -3  10-491.010 295.945   6
  -1  -3 -10-1.38827 251.883   2
  -1  -3 -10-38.2029 82.3950  12
   1   3  10-92.9720 242.092   9
   3  -1 -10-73.7598 242.230   2
   3  -1 -10 48.3094 133.222  12
   1   3  10-47.0614 164.256   5
   3  -1  10 299.815 212.173   8
   1   3  10 169.455 118.652   1
  -1  -3  10 85.9066 234.604   9
   1   3  10-256.748 269.268   6
   1   3 -10 15.8733 118.225   5
   3  -1  10-226.090 218.392   1
  -3   1  11 59783.8 2362.27   6
  -1  -3 -11 57658.9 1264.15  12
  -1  -3  11 60042.2 2342.20   9
   1   3  11 57213.9 1395.00   1
  -1  -3  11 57576.3 1599.68   8
   3  -1 -11 60018.7 2260.83   2
   1   3  11 58043.4 2309.92   6
  -1  -3  11 57608.8 2325.41   6
   1   3  11 57126.1 2289.83   9
  -3   1 -11 58317.9 2307.93   2
   3  -1  11 62085.2 1978.59   8
  -1  -3 -11 58599.7 2251.67   2
   1   3  11 58666.3 1997.24   5
   1   3 -11 59629.5 2333.11   2
  -3   1 -11 59365.8 2409.79   4
  -3   1  11 57309.1 2321.75   9
   3  -1 -11 61259.4 1774.43  12
   1   3 -11 58854.7 1581.01   5
   1   3  12 206.585 251.061   6
  -3   1  12-264.980 357.602   6
   3  -1 -12-507.126 381.681   2
  -1  -3  12-25.7828 136.619   8
  -1  -3 -12-4.25864 87.8765  12
   1   3 -12 198.242 359.943   2
  -3   1 -12 260.303 303.688   2
   3  -1  12 150.392 176.421   8
   3  -1 -12-6.63473 148.443  12
  -3   1 -12 281.444 245.442   4
  -1  -3  12-27.5126 279.734   9
   1   3 -12-29.1188 128.132   5
   1   3  12 12.7561 120.219   1
  -1  -3  12-47.9073 295.486   6
   1   3  12 273.742 325.912   9
  -3   1  12 34.1332 272.598   9
   1   3 -13 15277.5 1285.03   2
   3  -1  13 14851.8 1034.30   8
   3  -1 -13 14744.8 882.018  12
  -3   1  13 16470.4 1347.46   9
  -1  -3  13 16197.7 871.324   8
   1   3  13 16887.9 1329.44   9
  -3   1 -13 16788.1 1360.94   4
   1   3  13 16969.5 1342.42   6
   3  -1 -13 13763.5 1188.35   2
  -3   1  13 16157.2 1310.89   6
   3  -1 -14 439.997 379.515   2
   1   3  14-332.025 385.372   6
   1   3 -14 247.847 333.912   2
  -3   1 -14 540.809 423.774   4
  -3   1  14-2.30458 301.315   9
  -3   1  14-10.3805 299.260   6
   1   3  14-352.040 283.495   9
   3  -1  14-222.751 212.627   8
   1   3 -15 8190.46 1046.84   2
   1   3  15 7954.79 1075.49   6
   3  -1 -15 8136.17 1005.90   2
  -3   1  15 9064.19 1120.97   9
  -3   1  15 9016.46 1097.53   6
   1   3  15 9153.83 1112.48   9
  -1  -3 -15 9164.55 1094.03   4
  -3   1 -15 8462.62 1063.42   4
  -1  -3 -16 174.623 381.441   4
   3  -1 -16-59.0498 338.149   2
  -3   1  16 284.724 328.799   9
  -3   1  16-154.031 316.774   6
   1   3  16 421.781 458.147   9
  -3   1 -16-482.295 420.074   4
   1   3  16-194.933 325.997   6
   1   3 -16 281.339 341.038   2
   3  -1 -17 13420.0 1394.86   2
   1   3  17 14317.0 1497.08   6
  -3   1  17 13345.0 1457.29   6
  -3   1  17 15938.7 1591.00   9
  -3   1 -17 13121.1 1473.73   4
  -1  -3 -17 14050.7 1517.20   4
   1   3  17 13258.1 1436.58   9
   1   3 -17 16390.0 1546.16   2
  -3   1  18-243.916 479.955   9
  -1  -3 -18 502.939 463.601   4
  -3   1  18-608.082 592.406   6
   1   3 -18 629.856 523.377   2
   3  -1 -18-11.8729 373.114   2
   1   3  18-6.48341 478.795   6
  -3   1 -18 96.4790 448.728   4
   1   3 -18 667.774 556.703   4
   3  -1 -19 1847.58 690.535   2
  -3   0   2 880.185 173.164   2
  -3   0  -2 819.785 176.673   8
   3   0  -2 1007.78 170.171  12
   3   0  -2 897.014 162.965   6
   0   3  -2 792.397 172.336  14
   0   3   2 721.563 131.595   2
   0  -3   2 890.306 173.660   2
   0  -3  -2 658.402 174.984  13
   0  -3  -2 708.456 164.604   6
   3   0   2 807.191 178.185   4
   0  -3   2 531.181 154.741   1
  -3   0   2 905.413 184.760   7
  -3   0  -2 714.928 162.225  14
  -3   0  -3 6788.55 482.215   6
   3   0  -3 7351.30 455.769   6
   0  -3   3 8425.46 450.020   1
  -3   0   3 7656.34 501.969   7
   0   3  -3 9372.97 506.879   9
  -3   0   3 7855.81 463.502   2
   0   3   3 8095.46 423.533   2
   0  -3   3 7429.13 470.041  10
  -3   0  -3 7119.65 481.702   9
   0  -3  -3 9344.61 503.701   6
   0   3  -3 9499.35 523.886  14
   3   0   3 8161.44 508.953   4
  -3   0  -3 7835.92 515.797   5
   3   0   3 7799.62 500.269   2
   0   3  -3 9125.13 506.710   6
  -3   0  -3 7945.61 454.639  14
   0   3  -3 9466.59 521.568  11
   0  -3   3 8088.80 508.555   2
   0   3  -4 3052.98 374.825  14
   0  -3   4 3607.62 374.898   2
   3   0  -4 4239.77 398.265   6
   0   3  -4 3342.00 358.815  11
   0  -3  -4 3442.87 397.743   6
   0  -3   4 2917.59 205.192   8
   0   3  -4 3243.42 352.177   6
   0  -3   4 3548.76 321.672   1
   0   3   4 3499.56 347.629   2
  -3   0  -4 3676.76 373.268   5
  -3   0   4 4712.23 433.236  10
  -3   0  -4 4013.66 391.242   9
   0   3  -4 3140.45 350.700   9
   3   0   4 3991.84 400.964   2
   0  -3   4 3213.62 344.069  10
  -3   0  -4 3344.56 363.118  14
  -3   0  -4 3605.64 306.268  11
  -3   0   4 3963.25 369.506   2
  -3   0  -4 4452.16 405.180   6
   0   3  -5 4504.86 463.207  11
   3   0  -5 4154.11 261.869   1
   0   3   5 5268.02 439.813   2
  -3   0   5 3749.96 229.375   5
   0  -3   5 4667.63 375.510   1
   3   0  -5 4145.36 434.078   6
   0   3   5 4813.64 422.886   5
   0  -3   5 4136.15 265.372   8
  -3   0   5 4590.98 484.635  10
  -3   0  -5 4061.26 441.643   9
   0   3  -5 4510.23 469.021  14
  -3   0   5 4120.24 426.254   2
  -3   0  -5 4428.40 444.687  14
   0  -3   5 4874.21 471.156  10
   0   3  -5 5002.90 392.002   1
   0  -3   5 4652.46 471.325   2
   0   3  -5 4380.68 448.435   6
   3   0   5 4461.04 447.001   2
   0   3  -5 4787.26 467.205   9
  -3   0  -5 4390.08 365.836  11
  -3   0  -5 4443.03 444.407   5
  -3   0  -5 4589.77 473.831   6
   0  -3  -5 5648.68 504.996   6
   0   3  -6 2724.49 394.240   9
   0   3  -6 2800.61 417.882  11
   0  -3  -6 3086.99 412.484   2
   3   0   6 3053.21 424.677   2
   0   3   6 2735.75 371.148   2
   3   0  -6 3730.96 459.752   6
   0   3  -6 2704.92 400.578   6
   0  -3   6 3334.03 444.315   2
  -3   0   6 2748.52 231.603   5
   0   3  -6 2700.98 410.407  14
   0  -3   6 2816.65 251.284   8
  -3   0  -6 4018.38 450.187  14
  -3   0  -6 3464.84 442.055   9
   3   0  -6 3504.11 252.625   1
   3   0   6 3523.15 441.517  14
   0  -3   6 2607.96 322.209   1
  -3   0  -6 3283.99 367.465  11
   0   3  -6 3306.29 365.657   1
  -3   0  -6 2986.01 389.146   5
   0   3   6 3261.06 372.469   5
  -3   0  -6 3187.93 435.219   6
   0  -3  -6 3536.68 446.348   6
   0  -3   6 2854.22 399.997  10
  -3   0   6 2910.52 419.483  10
   0  -3  -6 2102.79 184.801  12
  -3   0   6 3396.41 452.417   2
   0  -3  -7 130.883 79.3180  12
   0   3  -7 437.302 269.772  11
   0  -3   7 141.651 102.081   8
   3   0  -7-6.93299 91.9818   1
   0   3  -7 118.131 125.262   5
  -3   0   7 152.652 94.2586   5
   0   3   7-30.7989 156.619   5
  -3   0  -7-33.5708 156.050   5
   0  -3  -7 101.233 187.973   2
   0   3   7 345.601 229.798   2
  -3   0  -7 48.4561 201.992  11
   0   3   7 101.988 87.6289   1
   0  -3   7 202.014 142.616   1
   0  -3  -8 321.271 102.563  12
   0   3   8 361.166 192.851  11
   0   3   8 254.439 97.7683   1
   0  -3   8 603.422 210.277   1
   0   3  -8 282.292 248.609  11
  -3   0  -8 290.432 156.990   5
   0   3  -8 447.136 155.787   5
   3   0   8 764.002 216.611   1
   0  -3  -8 690.377 297.911   2
   0  -3   8 174.821 115.103   8
   0   3   8 168.589 166.072   5
   0   3  -9 5960.88 480.688   5
   0  -3  -9 5939.68 358.287  12
   0   3   9 5629.19 547.381   5
   0   3   9 5254.61 331.565   1
   0  -3   9 5645.78 499.038   1
   3   0  -9 5469.98 630.387   2
   0  -3   9 6262.81 474.995   8
   3   0   9 5376.99 487.254   1
   0  -3  -9 6355.02 663.539   2
  -3   0  -9 6002.10 586.731   5
   3   0  10 6045.45 722.677   6
   0   3  10 4898.88 656.096   6
   3   0 -10 6608.72 741.914   2
   3   0  10 5108.14 694.298   9
   0  -3  10 4695.55 493.573   1
   0  -3 -10 4737.00 617.232   2
   3   0  10 5248.23 496.433   1
   0   3  10 4651.76 654.599   9
   0   3  10 4070.93 515.897   5
   0   3 -10 4782.73 453.879   5
   0   3  10 4360.62 309.938   1
   0  -3 -10 4004.66 327.389  12
   0  -3  10 5260.17 467.665   8
   3   0 -11 478.114 322.649   2
   0  -3 -11-60.3502 249.639   2
  -3   0 -11 46.9366 318.661   2
  -3   0  11 0.84907 269.844   9
   0  -3  11 195.443 174.398   1
   0   3  11 272.382 257.887   9
   3   0  11 178.094 300.166   6
   3   0  11 178.309 233.025   8
   3   0  11 433.625 341.024   9
   0   3  11 244.802 118.008   1
   0   3  11 38.3922 222.846   5
   0   3 -11-80.3963 300.325   2
  -3   0  11 207.046 260.391   6
   0   3  11 64.7195 291.736   6
   0   3 -11-42.1069 152.440   5
   0  -3  11 204.261 168.958   8
  -3   0 -11 711.494 370.681   4
   3   0  11 108.102 177.890   1
   0  -3 -11 360.706 131.702  12
   3   0  12 626.054 264.470   8
  -3   0 -12 684.526 415.850   4
   0  -3  12 595.819 233.558   8
   0   3  12 426.120 128.281   1
   0  -3 -12 485.262 134.524  12
   0   3 -12 308.105 167.630   5
   0   3  12 550.801 312.592   6
   0   3 -12 493.973 314.966   2
  -3   0  12 248.965 278.325   6
  -3   0  12 987.471 314.308   9
   0   3  12 991.452 438.895   9
   3   0 -12 393.405 386.993   2
   0  -3 -12 548.773 302.013   2
   0   3  13 239.793 260.555   6
   0   3  13 182.342 329.034   9
  -3   0  13 0.69652 313.096   6
  -3   0  13 333.651 359.845   9
   0   3 -13 395.114 416.534   2
  -3   0 -13 661.248 400.999   4
   0  -3  13 140.274 170.064   8
   3   0  13 199.589 235.138   8
   3   0 -13 574.581 419.913   2
   0  -3 -13 201.560 265.834   2
   3   0 -13 23.2699 172.244  12
  -3   0  14 328.212 332.287   9
   0   3  14 591.850 423.724   9
   0   3  14 274.786 291.856   6
   3   0 -14-218.361 354.604   2
   0  -3 -14 338.343 315.225   2
   3   0  14 261.296 212.213   8
   0   3 -14 986.510 457.989   2
   3   0 -14 316.640 253.020  12
  -3   0 -14 60.4929 309.823   4
  -3   0  14 440.068 275.572   6
   0   3  15 4900.20 888.690   9
   0   3 -15 3527.89 711.480   2
  -3   0  15 3115.46 709.417   9
  -3   0  15 2489.90 653.466   6
   0   3  15 2837.96 693.919   6
  -3   0 -15 2633.74 692.695   4
   3   0  15 2969.02 538.479   8
   3   0 -15 2418.32 667.238   2
   0   3  16 1464.28 632.781   6
  -3   0  16 3057.20 735.529   6
  -3   0 -16 2875.48 687.294   4
   3   0 -16 2411.02 700.908   2
  -3   0  16 2395.56 666.499   9
   0   3  16 2902.12 819.471   9
   0   3 -16 1694.27 531.526   2
   0   3 -17 816.410 513.038   4
   0   3  17-67.8443 344.962   9
   0   3 -17-4.81682 404.097   2
   3   0 -17-75.7516 407.067   2
  -3   0  17 119.095 458.426   6
  -3   0 -17 141.940 430.289   4
   0  -3 -17 426.398 410.636   4
   0   3  17-181.461 377.421   6
  -3   0  17 145.541 359.131   9
   3   0 -18 1903.33 662.890   2
   0   3 -18 649.971 470.439   4
  -3   0 -18 1415.03 701.998   4
  -3   0  18 876.163 459.582   9
  -3   0  18 1249.59 478.218   6
   0  -3 -18 397.047 498.450   4
   0   3  18 1039.22 591.045   6
   0   3 -18 768.783 501.522   2
   0   3  18 606.329 524.549   9
   3   0 -19 1385.09 613.362   2
   1  -3   2 25.8777 112.569   2
  -1   3  -2 79.4592 118.310  14
  -3  -1  -2 226.243 145.825   5
   1  -3  -2-102.434 139.810  13
  -3  -1   2 191.989 128.194   2
  -3  -1  -2 24.0631 93.1906   6
  -1   3   2 130.580 114.070   7
   3   1  -2 63.3237 97.3158   6
   3   1  -2 182.060 99.8010   8
  -3  -1   2 104.782 141.742   7
  -3  -1  -2-25.5850 106.996   9
   1  -3   2 66.4403 106.988   1
  -1   3   2 221.544 83.2353   2
   3   1   2 279.471 132.004   4
  -1   3  -2 358.273 102.795   8
  -1   3   3 485179. 6632.65   2
   1  -3   3 478956. 6451.36   8
   1  -3  -3 506072. 6983.38   6
  -3  -1  -3 480958. 6738.63  14
  -3  -1  -3 489873. 6866.94   9
   3   1   3 511506. 6778.73  14
  -3  -1   3 519418. 6980.60   2
  -3  -1   3 508245. 6511.21   8
  -3  -1  -3 477566. 6952.24   5
   1  -3   3 482763. 6821.84   1
   3   1   3 511230. 7013.92   4
  -3  -1  -3 485518. 6859.11   6
   1  -3   3 485058. 6763.15  10
  -3  -1  -3 479407. 6421.19  11
  -1   3  -3 501732. 6457.55   8
   3   1  -3 494578. 6836.19   6
   1  -3   3 491199. 6910.19   2
  -1   3  -3 491932. 6976.06  14
  -3  -1   3 508650. 6965.46   7
   1  -3   4 167.990 139.543   1
   3   1  -4 169.310 128.577   6
  -1   3  -4 37.2181 145.901   6
  -1   3   4 300.548 142.045   2
  -1   3  -4 67.7210 181.346  11
  -1   3  -4 171.453 142.856   9
   1  -3   4 93.1215 165.263  10
  -3  -1  -4 151.237 133.688   9
  -3  -1   4 317.763 191.977  10
  -1   3  -4 131.589 175.671  14
   3   1   4 23.6120 116.137  14
  -3  -1  -4 204.754 175.528   6
  -3  -1   4 300.043 175.677   2
   1  -3   4 115.608 139.252   2
   3   1   4 174.060 161.866   2
   1  -3   4 78.7254 99.3508   8
  -3  -1  -4 143.828 170.350   5
  -3  -1  -4-139.362 167.182  14
  -3  -1  -4 121.602 116.165  11
   1  -3  -4 7.16652 159.376   6
  -1   3  -5 227801. 4019.54  11
  -1   3  -5 229433. 4143.08  14
  -3  -1  -5 243009. 4057.97   5
   1  -3  -5 223511. 3885.38   2
  -1   3  -5 232804. 4160.04   9
   1  -3   5 239641. 4075.38  10
   3   1   5 227088. 4049.23   5
   3   1  -5 241295. 4114.05   6
  -1   3   5 242351. 3831.32   5
  -3  -1  -5 240380. 4035.42  14
  -3  -1   5 243016. 4138.97   2
  -3  -1  -5 249653. 4181.70   6
  -3  -1   5 229988. 4171.65  10
   1  -3  -5 237264. 4170.62   6
   3   1   5 236314. 4121.74   2
   1  -3   5 235435. 3865.79   1
  -1   3  -5 238103. 4179.55   6
  -1   3   5 241380. 3957.82   2
   3   1   5 235496. 4004.46  14
  -3  -1  -5 241904. 3681.10  11
  -3  -1  -5 249735. 4190.31   9
   3   1  -5 237019. 3528.82   1
   1  -3   5 243422. 4180.57   2
   1  -3   5 236030. 3527.93   8
   1  -3   6 157.224 146.989   1
   1  -3  -6 46.7457 181.811   2
  -3  -1  -6 212.690 164.800   6
   1  -3   6-18.3449 106.408   8
   3   1  -6 111.954 93.7544   1
  -1   3   6-336.521 248.219  10
   1  -3   6-114.704 211.177   2
  -1   3  -6-124.843 176.546   9
   1  -3   6 123.497 201.699  10
  -3  -1  -6 73.9576 225.884   9
   3   1   6 164.417 174.830  14
   3   1   6 118.455 201.675   2
  -1   3   6-110.744 194.270   2
  -3  -1   6-188.371 209.077   2
  -1   3  -6 57.1097 171.440   6
  -1   3  -6-35.9451 200.422  11
  -3  -1  -6-1.38609 160.467   5
  -3  -1   6-28.2290 198.712  10
  -1   3   6 20.8657 134.648   5
   1  -3  -6 65.1697 196.074   6
  -1   3  -6-11.3364 235.901  14
   1  -3  -6 21.0096 86.5802  12
   3   1  -6-157.777 169.088   6
  -1   3   7 127716. 1930.17   1
  -1   3   7 136000. 2718.19   5
  -1   3  -7 138855. 2648.01   5
  -1   3   7 143863. 2990.04   2
  -3  -1  -7 137829. 2923.19   5
   1  -3  -7 134850. 2927.77   2
   1  -3  -7 135533. 2235.81  12
  -1   3  -7 129968. 2926.75  11
   3   1  -7 136719. 2356.04   1
   1  -3   7 132269. 2439.76   8
  -1   3  -7 132388. 3101.19  14
   1  -3   7 136120. 2700.04   1
  -3  -1  -8 174.002 182.635   5
   3   1  -8 337.986 144.985   1
  -1   3  -8 150.761 229.706  14
   1  -3   8 42.1233 137.640   1
   1  -3  -8 22.2481 100.149  12
  -1   3   8 77.7198 154.501   5
  -1   3   8 0.34618 48.9975   1
   1  -3   8 45.0328 144.078   8
  -1   3  -8 64.4602 190.324  11
  -1   3  -8-172.243 189.047   5
   1  -3  -8 63.5517 203.316   2
   1  -3   9 95830.9 2095.40   8
  -1   3   9 89117.4 1524.18   1
  -1   3  -9 89598.6 2556.21  11
   1  -3   9 91355.1 2222.72   1
   1  -3  -9 93343.1 1818.63  12
  -1   3  -9 91692.0 2190.48   5
   3   1   9 87735.6 2089.42   1
   1  -3  -9 90196.4 2573.32   2
  -1   3   9 92813.2 2276.52   5
   1  -3 -10 80.4115 245.750   2
  -1   3 -10 2.91769 135.468   5
   3   1  10-379.789 282.161   9
   1  -3 -10 10.4482 122.757  12
   3   1  10-107.561 239.366   6
  -1   3  10-35.0467 172.139   5
   3   1  10-39.8697 166.161   1
  -3  -1  10-362.026 325.713   9
   1  -3  10 98.5977 166.417   8
   3   1 -10 23.3605 300.858   2
   1  -3  10-333.985 214.892   1
  -3  -1  10 22.9122 243.535   6
   3   1  11 84090.1 2856.67   9
  -3  -1 -11 78149.8 2793.29   4
   3   1  11 79888.5 2043.28   1
   1  -3 -11 86284.8 2723.68   2
  -1   3  11 79907.0 2278.50   5
  -1   3  11 83069.7 2817.55   9
   1  -3  11 78431.9 2062.16   8
  -3  -1  11 81469.5 2782.73   6
   3   1  11 81619.7 2836.48   6
  -1   3 -11 83165.8 2807.14   2
  -1   3  11 78177.7 2754.16   6
   1  -3 -11 83252.7 1798.58  12
   3   1 -11 76918.2 2666.98   2
  -1   3 -11 77747.7 2111.25   5
  -3  -1  11 81852.2 2803.39   9
  -3  -1  12 98.4874 269.402   6
  -1   3  12 385.369 312.232   9
   1  -3 -12 10.3142 110.391  12
  -1   3 -12-100.815 156.626   5
   1  -3 -12-235.098 266.030   2
   3   1  12 386.500 356.338   9
   1  -3  12-307.840 202.728   8
  -3  -1 -12-17.3059 306.135   4
   3   1 -12 187.560 265.817   2
  -1   3  12-249.671 243.498   6
  -3  -1  12 6.28560 255.743   9
   3   1  12-97.0476 269.146   6
   3   1  12 115.699 166.554   1
  -1   3 -12-118.972 288.760   2
  -1   3 -13 31833.3 1850.60   2
  -1   3  13 32282.4 1863.69   6
   3   1 -13 33707.7 1866.46   2
  -3  -1  13 29950.7 1796.67   9
   1  -3  13 33212.4 1351.74   8
  -3  -1 -13 33228.3 1953.48   4
  -1   3  13 31400.6 1848.53   9
  -3  -1  13 30516.3 1852.83   6
   1  -3 -13 30104.9 1720.08   2
   3   1  13 29366.2 1808.90   9
   3   1  13 28976.7 1866.99   6
   3   1  13 31818.4 1564.04   8
  -1   3  14 202.643 422.877   9
  -3  -1  14-631.557 396.926   6
  -1   3 -14 459.674 304.140   2
  -1   3  14-373.380 348.234   6
   3   1  14 290.697 244.549   8
  -3  -1 -14-74.5988 390.317   4
   3   1 -14 248.680 392.702   2
  -3  -1  14-143.412 392.526   9
   1  -3 -14 336.563 309.408   2
  -1   3  15 23699.4 1743.68   9
  -1   3 -15 24422.3 1782.54   2
  -1   3  15 22879.9 1728.53   6
   3   1  15 21003.6 1344.43   8
  -3  -1  15 23984.8 1778.66   6
  -3  -1 -15 21851.3 1715.67   4
   3   1 -15 23112.9 1684.92   2
  -3  -1  15 22648.3 1721.82   9
  -1   3 -15 23772.8 1781.95   4
   1  -3 -15 21507.1 1591.21   2
  -3  -1  16-63.0906 347.343   6
   3   1 -16 928.312 441.139   2
  -1   3 -16 1109.72 574.950   4
  -1   3  16-1.83493 343.887   9
  -1   3 -16 168.938 342.620   2
  -1   3  16 659.146 525.612   6
  -3  -1 -16-176.054 362.776   4
  -3  -1  16-167.580 330.666   9
  -1   3  17 20054.6 1753.71   6
  -1   3 -17 21084.9 1779.71   2
  -1   3 -17 20839.3 1842.53   4
  -3  -1 -17 18512.3 1740.73   4
   3   1 -17 18066.3 1638.40   2
  -3  -1  17 19457.0 1709.78   9
  -3  -1  17 23053.5 1862.59   6
  -1   3  17 21696.0 1811.86   9
  -1   3 -18-490.447 462.060   4
  -1   3  18-21.1399 421.419   6
  -1   3  18-65.6976 395.095   9
   3   1 -18 248.875 413.989   2
   1  -3 -18 441.066 402.322   4
  -3  -1 -18 143.754 405.533   4
  -2   3   1 3790.78 216.510  10
   2  -3   1 3883.37 287.108  13
  -2   3  -1 3927.34 277.804   8
   3   2   1 4157.89 256.436  12
   2  -3   2 2207.23 258.316   1
  -3  -2  -2 2552.75 297.132   5
  -2   3   2 2687.40 260.546   7
   3   2  -2 2704.71 190.579   8
  -3  -2  -2 2616.09 225.937   6
  -2   3   2 2324.51 181.044   2
   2  -3   2 2509.26 248.218   4
   2  -3  -2 2310.41 305.369  13
  -3  -2   2 2193.19 273.667   7
   3   2  -2 2398.23 226.728   6
  -3  -2   2 3135.59 290.126   2
   3   2   2 2683.74 197.582  14
  -2   3   2 2243.08 225.696  10
  -2   3  -2 2420.75 285.111  14
  -3  -2  -2 2704.08 236.359   9
  -2   3  -2 2187.17 234.059   8
   3   2   2 2603.44 268.018   4
   2  -3   2 2348.71 238.910   2
  -3  -2   2 2370.90 189.722   8
  -3  -2  -2 2580.09 198.152  14
   2  -3   3 16416.6 587.919   8
  -2   3   3 17178.8 689.498  10
  -3  -2   3 17154.3 734.606   2
  -3  -2   3 13508.6 438.064   8
  -3  -2  -3 14147.4 458.276  12
   3   2  -3 14286.3 603.209   6
  -2   3   3 16589.4 575.856  12
  -3  -2  -3 15066.5 671.577   6
   3   2   3 16453.1 694.255   4
   2  -3   3 18901.4 727.309   2
  -2   3  -3 17090.7 581.529   8
   2  -3   3 15283.0 691.498   1
  -2   3   3 15646.7 593.068   2
  -2   3  -3 17499.5 750.606  14
   3   2   3 16258.0 593.764  14
  -3  -2  -3 14180.5 659.551   9
  -3  -2  -3 16203.8 731.312   5
  -2   3   3 17086.8 717.465   7
   3   2   4 7429.55 453.809  14
   2  -3  -4 6288.38 498.722   6
   3   2  -4 6128.01 463.345   6
  -3  -2  -4 6620.55 480.086   6
   3   2   4 7119.49 513.817   2
   3   2   4 6576.36 328.408  11
  -2   3   4 5858.44 342.296  12
   2  -3   4 5730.59 484.164   2
  -3  -2  -4 6837.11 499.177   5
  -3  -2   4 7107.03 511.973   2
   2  -3  -4 6084.35 412.318   2
  -2   3   4 5660.27 467.089  10
  -3  -2  -4 6887.97 499.378   9
   2  -3   4 5385.93 365.218   8
  -2   3  -4 5511.80 499.756  14
   2  -3   4 5731.65 423.351   1
  -2   3  -4 6032.54 371.252   8
  -2   3   4 6183.79 406.727   2
   2  -3   5 2507.14 319.652   1
  -2   3  -5 2886.61 396.320  14
  -2   3  -5 2649.35 366.246  11
   2  -3   5 2622.53 367.563   2
   2  -3  -5 3090.93 360.567   2
   2  -3  -5 2735.57 395.052   6
  -3  -2   5 2300.87 374.855   2
   3   2  -5 2635.72 365.207   6
   3   2   5 2656.42 318.319  14
   3   2   5 2461.84 255.057  11
  -3  -2  -5 2752.53 345.280   5
  -2   3   5 3517.34 365.629   2
  -3  -2  -5 2939.93 380.317   6
   2  -3   5 2693.48 280.653   8
  -2   3  -5 2218.45 348.709   6
   3   2   5 2514.12 352.428   2
  -2   3   5 3225.59 397.428  10
  -2   3  -5 2827.43 389.278   9
  -3  -2   5 2518.98 373.392  10
   3   2  -5 2437.03 270.859   1
   3   2   6 7344.82 621.196   2
  -3  -2   6 6587.95 594.288   2
   3   2   6 6425.71 445.164  11
  -2   3  -6 6417.65 587.422   6
   2  -3  -6 5329.89 561.989   6
  -2   3  -6 7038.36 636.687  14
   2  -3  -6 4818.31 353.468  12
   3   2  -6 6271.43 557.748   6
   2  -3  -6 5139.65 493.051   2
  -2   3  -6 6790.08 621.474   9
   3   2   6 7158.54 584.975   5
   2  -3   6 6138.38 485.216   1
   3   2   6 8008.27 602.861  14
  -2   3  -6 6556.31 553.047  11
  -2   3   6 4967.38 427.167   5
   3   2  -6 6018.82 409.006   1
  -2   3   6 6047.69 525.733   2
  -3  -2  -6 7128.52 581.476   5
  -3  -2  -6 6846.31 612.084   6
  -3  -2   6 5870.40 564.890  10
   2  -3   6 5412.72 412.187   8
   2  -3   6 6802.03 606.055   2
  -2   3   6 5849.56 570.890  10
   3   2  -7 2102.93 280.347   1
  -3  -2  -7 2053.79 352.604   5
  -2   3   7 3008.79 432.870   2
  -2   3  -7 2575.15 397.881  11
   3   2   7 2535.85 315.487  11
   2  -3   7 2237.10 297.047   8
   2  -3  -7 3065.96 414.437   2
   3   2   7 3094.37 445.099   5
   2  -3   7 2516.99 356.483   1
  -2   3  -7 2801.32 439.397  14
   2  -3  -7 2946.73 297.376  12
  -2   3   7 2688.08 339.223   5
   2  -3  -8 3081.90 312.225  12
   3   2   8 4015.16 489.544   5
  -2   3  -8 3321.68 503.577  14
  -3  -2  -8 4637.73 513.408   5
   2  -3  -8 3357.46 466.526   2
   3   2  -8 3807.09 364.140   1
  -2   3  -8 3911.86 451.247   5
  -2   3  -8 3677.90 517.696  11
   2  -3   8 3567.72 432.906   1
  -2   3   8 3365.91 391.460   5
   2  -3   8 3319.72 364.739   8
   3   2   8 3895.22 421.852  11
  -2   3  -9 4989.89 624.901  14
  -2   3  -9 3433.79 430.824   5
   3   2   9 4615.68 635.945   6
   3   2   9 4964.73 633.346   9
  -2   3  -9 4431.89 546.907  11
   2  -3  -9 5206.40 406.572  12
   3   2   9 4338.54 471.054  11
   2  -3   9 4304.26 431.141   8
   2  -3   9 4407.32 481.665   1
   3   2  -9 3891.43 383.073   1
  -2   3   9 4853.99 477.158   5
   2  -3  -9 5039.65 582.431   2
  -2   3  10 2071.03 343.475   5
   2  -3 -10 2640.67 314.834  12
  -2   3 -10 3023.79 510.109  11
   2  -3  10 3065.68 406.738   8
  -3  -2  10 2763.75 494.340   9
  -3  -2  10 2411.65 495.375   6
   3   2  10 4003.34 587.303   6
  -3  -2 -10 3136.96 571.708   4
  -2   3 -10 2962.16 410.379   5
   3   2  10 2426.90 338.759   1
   2  -3 -10 3072.49 518.783   2
   3   2  10 2968.48 551.250   9
   3   2 -10 2432.82 506.261   2
   3   2  11 3373.02 624.784   6
   3   2  11 3155.52 582.716   9
  -3  -2  11 2778.38 545.053   6
   2  -3 -11 2866.68 328.228  12
   2  -3  11 2972.28 413.360   8
   3   2 -11 2436.83 537.274   2
   3   2  11 2557.54 350.525   1
  -3  -2  11 3091.05 597.911   9
  -3  -2 -11 3564.95 627.150   4
  -2   3  11 2925.53 572.170   9
  -2   3  11 3867.32 631.306   6
   2  -3 -11 2684.73 538.709   2
  -2   3  11 3623.85 469.510   5
  -2   3 -11 3132.86 585.073   2
  -3  -2 -12 30.3143 283.751   4
  -3  -2  12 480.444 288.195   6
   3   2  12 1687.88 485.603   9
   3   2  12 514.718 336.315   6
  -2   3  12 900.920 367.591   9
   3   2  12 571.136 188.337   1
  -2   3 -12 820.200 427.199   4
  -2   3  12 1037.91 323.144   5
  -2   3 -12 1309.34 424.134   2
   2  -3 -12 383.195 174.487  12
   3   2 -12 45.2293 354.686   2
  -2   3  12-195.459 262.224   6
  -3  -2  12 58.6776 279.006   9
   2  -3 -12 162.280 278.966   2
   2  -3  12 364.921 213.366   8
  -2   3 -13 1325.85 483.720   4
   3   2  13 404.056 359.847   6
   3   2 -13 1154.06 467.230   2
  -3  -2  13 1130.50 475.364   6
  -2   3  13 695.688 415.486   9
  -3  -2  13-167.656 333.575   9
  -3  -2 -13 994.674 404.315   4
   2  -3 -13 913.600 310.709   2
   3   2  13 790.305 444.523   9
   2  -3  13 478.619 245.494   8
  -2   3  13 587.029 367.060   6
  -2   3 -13 142.540 344.844   2
  -3  -2  14 1487.89 563.188   6
   3   2 -14 1096.22 431.548   2
  -3  -2 -14 1615.67 541.752   4
  -2   3 -14 2473.52 612.241   2
   2  -3 -14 1042.18 434.510   2
  -3  -2  14 1076.89 376.739   9
   3   2  14 1905.72 559.307   9
   3   2  14 1504.81 559.213   6
  -2   3 -14 1508.74 492.416   4
  -2   3  14 829.436 365.001   9
  -2   3  14 1484.93 458.327   6
  -2   3  15 872.168 507.460   9
  -2   3 -15 1271.18 520.216   2
   3   2  15 1140.12 375.516   8
  -2   3 -15 1070.97 469.528   4
   3   2 -15 1009.68 525.110   2
  -3  -2 -15 1564.06 586.247   4
  -3  -2  15 1280.77 534.468   6
   2  -3 -15 943.649 446.193   2
  -3  -2  15 1421.40 535.211   9
  -2   3  15 1787.09 604.589   6
   3   2  16 3648.38 638.117   8
  -2   3 -16 3606.21 761.227   2
  -3  -2  16 3712.78 756.421   6
  -2   3 -16 4035.20 834.288   4
  -2   3  16 3369.19 798.237   9
  -3  -2  16 3355.84 737.119   9
   3   2 -16 2711.91 733.748   2
  -3  -2 -16 3725.75 775.100   4
  -2   3  16 3027.15 758.232   6
   2  -3 -16 2461.08 658.228   2
   2  -3 -17 2385.78 663.171   2
  -2   3 -17 2919.18 786.751   4
  -2   3  17 1580.12 609.416   9
  -3  -2 -17 1322.76 675.344   4
   3   2 -17 1948.37 574.233   2
  -2   3  17 2342.50 744.645   6
  -2   3  18 1752.13 611.081   9
  -2   3 -18 90.7545 424.550   4
  -3  -2 -18 1144.44 548.564   4
  -2   3  18 630.647 556.095   6
   3   2 -18 229.485 410.801   2
  -3   3   0-48.2954 116.960   8
  -3  -3   0-114.944 105.012   5
   3  -3   0 199.516 124.706  13
  -3   3   0-0.40798 78.7459   3
   3   3   0 63.6118 76.8932  11
  -3  -3   0 125.238 104.594   3
   3   3  -1 142133. 2294.56  11
  -3  -3  -1 145279. 2063.19  13
  -3   3  -1 143211. 2387.75   8
   3   3   1 144258. 2063.74  13
   3   3   1 139119. 2000.14   6
   3  -3   1 143031. 2339.48  13
   3  -3  -1 137900. 2448.52  13
  -3  -3  -1 140218. 2009.21   6
   3   3   1 140375. 2002.46   9
  -3   3  -1 139994. 2190.23   3
  -3  -3  -1 144680. 2362.60   3
   3   3  -1 141510. 2155.89   7
   3   3  -1 143671. 2180.08   8
  -3  -3  -1 139005. 2428.71   5
   3  -3   2 116.671 130.899   4
   3   3   2 184.490 102.015  12
  -3   3   2 214.654 129.069  10
  -3   3  -2 143.487 139.399  14
  -3   3  -2 183.085 123.715   8
  -3   3   2 222.208 89.8467   2
  -3  -3  -2 66.0330 75.3356  13
   3   3   2 13.1132 90.8620   6
  -3  -3   2 27.6756 68.5127   8
   3   3  -2 136.912 81.2903   8
  -3   3   2 10.3178 120.932   7
  -3  -3   2 51.6593 136.966   2
   3   3   2 142.733 93.6362   9
  -3  -3   2 147.066 124.637   7
   3   3   2 95.9639 73.4472  14
   3  -3   2 198.892 125.885   2
  -3  -3  -2-136.646 114.846   6
   3   3  -2 15.7963 81.9575   6
   3   3   2 13.3702 100.218   4
   3   3  -2 176.817 152.352  11
  -3  -3  -2-93.1358 153.346   5
   3   3   2 59.4740 64.9249  13
  -3   3   3 45517.1 1029.15   2
  -3   3   3 45318.2 1171.13  10
   3   3   3 42768.0 1109.79   6
  -3   3  -3 43189.6 1226.95  14
   3   3   3 45572.8 1189.51   4
   3  -3   3 46623.3 1236.26   4
  -3   3   3 46254.3 1241.85   7
   3  -3   3 46832.6 1230.38   1
   3  -3  -3 43001.8 1002.68   2
   3   3  -3 43509.8 1228.20  11
   3   3   3 42419.4 1104.40   9
  -3  -3  -3 44231.7 1270.89   5
  -3   3  -3 43006.8 1088.22   8
   3  -3   3 46269.6 1209.76   2
  -3  -3   3 44071.4 1244.29   2
  -3  -3  -3 45926.1 1144.61   6
   3   3   3 44041.1 1023.49  14
  -3   3   3 45534.5 1106.12  12
  -3  -3  -3 46273.1 986.579  13
   3   3  -3 45790.8 1116.05   6
   3   3  -4 10.8682 123.370   6
  -3   3   4 41.6522 116.766   2
   3  -3   4 187.554 182.129   2
   3  -3  -4-128.099 157.702   6
  -3  -3  -4 180.492 171.808   5
  -3   3   4 42.1163 97.6757  12
  -3  -3  -4-267.249 183.280   6
  -3   3  -4-165.976 174.334  14
   3   3   4 0.28795 139.560   9
  -3   3   4-169.932 148.025   7
   3  -3   4 26.9922 132.916   8
   3   3   4 63.0208 73.6646  11
   3   3   4-7.84985 104.486  14
   3  -3  -4-37.9537 125.609   2
  -3   3   4 204.485 145.616  10
  -3  -3   4-221.038 181.488   2
  -3   3  -4-42.3735 125.877   8
   3   3   4-8.63243 131.263   6
   3  -3   4 29.6363 145.486   1
  -3   3   5 68492.3 1831.15   7
  -3   3  -5 72975.9 1888.07  14
  -3  -3   5 70846.8 1176.49   8
  -3   3  -5 70287.6 1913.69   6
  -3   3   5 67729.2 1647.62   2
   3  -3   5 65406.3 1688.40   1
   3   3  -5 68000.2 1756.70   6
  -3  -3  -5 65202.0 1765.73   6
   3   3   5 70492.2 1697.10  14
   3  -3  -5 72329.3 1907.83   6
   3   3   5 69890.9 1799.71   6
  -3  -3  -5 68554.5 1798.51   5
   3   3   5 69378.2 1827.33   2
   3   3   5 71102.1 1812.14   9
  -3  -3   5 72329.0 1909.51   2
   3   3   5 69723.7 1378.81  11
  -3   3  -5 72302.2 1912.92   9
   3  -3  -5 72322.4 1676.42   2
   3  -3   5 66694.0 1816.38   2
  -3   3   5 66858.8 1804.45  10
   3  -3   5 66187.9 1569.26   8
   3   3  -5 64594.3 1548.66   1
   3   3  -6-43.9733 144.219   1
  -3  -3  -6 123.507 167.739   6
   3   3   6-148.494 210.490   6
  -3   3   6-31.4777 177.977  10
   3  -3   6 120.265 153.268   1
  -3  -3   6-81.3867 228.629  10
   3  -3  -6 62.8192 131.817  12
   3  -3  -6-45.5909 211.011   2
   3   3   6 95.3962 226.939   9
  -3  -3  -6-23.8584 165.499   5
   3   3   6-138.982 174.661   2
   3  -3   6 37.9872 157.296   8
  -3   3  -6 326.208 214.894  11
  -3   3   6 157.709 163.049   2
   3   3   6-80.8922 191.937   5
   3   3   6-25.6530 143.596  14
   3   3   6 152.490 115.712  11
   3   3  -6 47.6929 169.311   6
  -3   3  -6 279.350 267.727  14
  -3   3  -7 61130.8 1956.80  14
   3   3  -7 60906.8 1104.82   5
  -3   3   7 67160.7 1601.50   5
   3   3  -7 62182.3 1571.89   1
   3  -3   7 65063.6 1774.65   1
   3   3   7 63546.9 1959.95   9
   3   3   7 61237.6 1872.97   5
  -3   3  -7 59835.9 1794.55  11
  -3  -3  -7 67976.4 1920.35   5
   3   3   7 63142.9 1956.65   6
  -3   3   7 67399.1 1876.48   2
   3   3   7 62477.0 1841.68  14
   3  -3   7 65173.3 1645.86   8
   3  -3  -7 61633.1 1506.90  12
   3  -3  -7 61663.4 1812.08   2
   3   3   7 63473.6 1546.90  11
   3  -3  -8 65.4443 188.259   2
  -3   3   8-133.898 157.024   5
   3   3  -8-97.1188 135.532   1
  -3   3  -8 229.277 245.462  14
   3  -3  -8 63.5361 144.052  12
   3   3   8-65.7909 131.347  11
   3   3   8-130.961 196.142   6
  -3   3  -8-166.367 195.450   5
   3   3  -8-14.1801 63.3270   5
   3  -3   8 209.845 158.372   8
   3   3   8 88.1492 230.844   9
  -3   3  -8-79.0840 228.852  11
   3  -3   8-90.5641 169.767   1
   3   3   8 103.225 190.134   5
   3   3   9 64147.0 2222.39   9
   3   3   9 59778.9 1772.91  11
   3  -3  -9 62736.2 1621.78  12
  -3   3  -9 63039.4 1962.51   5
   3   3  -9 64780.9 1718.48   1
   3   3   9 66829.7 2101.58   5
  -3  -3   9 64989.7 2220.73   6
   3   3   9 62979.6 2206.98   6
  -3   3  -9 69335.4 2115.36  11
   3  -3  -9 63749.1 2073.67   2
  -3   3  -9 66544.5 2255.99  14
   3  -3   9 65476.1 1831.67   8
  -3   3   9 64085.8 1719.10   5
  -3  -3   9 63704.8 2205.06   9
  -3   3 -10 96.6802 260.459  11
  -3  -3  10-224.646 261.875   6
   3  -3 -10 68.7943 212.045   2
   3  -3 -10 151.848 159.168  12
   3   3  10 17.7982 216.469   9
  -3  -3 -10 87.1415 244.239   4
  -3   3  10-128.048 149.631   5
   3  -3  10-25.9535 177.935   8
   3   3  10-70.6594 212.364   5
  -3  -3  10 106.182 258.568   9
   3   3 -10 250.690 272.018   2
   3   3  10 447.663 290.315   6
   3   3 -10 56.1395 142.025   1
  -3   3 -10 189.644 206.821   4
  -3   3  11 35878.4 1351.43   5
   3   3  11 36305.3 1801.82   9
   3   3 -11 33728.4 1746.20   2
   3   3  11 39219.9 1879.93   6
  -3   3  11 35905.8 1840.04   9
  -3   3 -11 38934.6 1916.45   4
  -3  -3 -11 36778.7 1845.29   4
  -3  -3  11 35949.3 1799.75   6
  -3  -3  11 36559.3 1811.03   9
   3  -3 -11 38279.2 1746.85   2
   3   3  11 35904.8 1230.60   1
  -3   3  11 34666.9 1798.21   6
  -3   3 -11 36211.0 1651.33  11
   3  -3 -11 38442.3 1269.15  12
  -3   3 -11 38413.2 1873.56   2
   3  -3  11 36805.7 1423.52   8
   3   3  12-311.355 319.568   9
   3  -3 -12-115.835 294.003   2
  -3   3 -12-400.098 355.105   2
  -3   3  12 81.7442 275.801   9
  -3  -3  12-189.697 324.600   9
   3   3  12 37.3564 152.064   1
   3  -3  12-229.272 177.474   8
  -3  -3 -12 70.6344 286.235   4
   3   3 -12-55.3410 261.993   2
  -3  -3  12-129.195 309.717   6
  -3   3  12-399.102 318.706   6
  -3   3  12-15.5470 171.421   5
   3  -3 -12-84.9414 176.268  12
  -3   3 -12 28.6958 295.736   4
   3   3  12-116.649 293.167   6
  -3   3  13 11715.6 1130.60   6
  -3   3 -13 11991.1 1158.87   4
  -3  -3  13 10116.9 1065.44   6
  -3  -3 -13 11797.5 1166.00   4
   3  -3 -13 10970.1 1024.50   2
   3  -3 -13 10804.7 684.840  12
  -3   3  13 11490.6 1122.14   9
  -3   3 -13 11020.5 1087.50   2
  -3  -3  13 10429.0 1052.86   9
   3   3 -13 11706.7 1120.76   2
   3  -3  13 12973.2 867.269   8
   3   3  13 9655.73 1043.98   6
   3   3  13 11089.4 1128.71   9
   3   3 -14-615.986 394.606   2
   3   3  14 146.820 351.293   6
  -3  -3  14 100.213 310.971   6
   3   3  14 1110.42 462.604   9
  -3   3 -14-264.098 353.517   2
  -3   3  14 443.422 399.362   9
   3  -3 -14 353.464 293.938   2
  -3   3 -14-510.918 406.893   4
  -3  -3 -14-116.550 357.668   4
   3  -3  14-131.025 220.716   8
  -3   3  14-88.0690 342.919   6
  -3  -3  14 366.902 353.476   9
  -3  -3 -15 15454.2 1439.55   4
  -3   3 -15 14313.1 1390.31   4
   3   3 -15 16838.2 1483.60   2
  -3   3  15 14099.6 1373.90   6
   3  -3 -15 15991.7 1354.72   2
  -3  -3  15 15322.9 1429.86   9
   3   3  15 15015.4 1403.86   9
  -3  -3  15 13286.2 1358.09   6
   3   3  15 14205.0 1375.08   6
  -3   3  15 13915.2 1364.10   9
   3  -3 -16-487.513 417.087   2
  -3   3  16 335.500 446.850   9
   3   3 -16-506.544 470.064   2
  -3   3 -16-148.049 445.758   4
  -3   3  16 150.959 342.043   6
  -3  -3 -16 403.419 461.514   4
   3   3  16-215.586 404.424   8
  -3  -3 -17 5467.00 983.234   4
  -3   3  17 5216.68 955.108   6
   3  -3 -17 5192.20 819.217   2
  -3   3 -17 5118.34 970.531   4
   3   3 -17 5327.86 940.688   2
  -3   3  17 3439.51 807.715   9
  -3  -3 -18 1041.46 562.287   4
   3  -3 -18 322.556 373.810   2
  -3   3 -18 162.694 535.673   4
  -3   3  18-96.3861 395.422   9
   3   3 -18-172.103 461.351   2
  -3   3  18-212.237 420.419   6
  -4   3   0 690.221 195.013   8
   4  -3   0 548.892 162.045  13
  -3  -4   0 577.218 158.744   3
  -4   3   0 739.913 155.786   3
   3   4   0 610.507 118.395  11
  -4   3   1 802.819 203.774   8
   3   4   1 771.103 150.086  13
  -4   3  -1 950.956 176.886   3
   4  -3  -1 1177.28 234.130  13
  -3  -4  -1 585.162 145.118   3
   3   4  -1 876.926 127.788  14
  -3  -4  -1 612.579 131.899  13
  -4   3  -1 1185.74 208.074   8
   4  -3   1 873.082 156.789  13
   3   4   1 807.451 107.379   6
  -3  -4  -1 791.032 108.471   6
   3   4  -1 821.185 166.672  11
  -3  -4   1 749.302 126.077   7
   4  -3  -2 12090.7 455.043   2
  -3  -4   2 13946.5 648.160   2
   3   4   2 12760.1 489.887   6
  -4   3  -2 12647.5 631.201  14
   4  -3   2 11415.0 592.468   4
   3   4   2 12470.8 477.039  13
  -3  -4  -2 12652.5 491.242   6
  -4   3  -2 10946.2 603.135   8
   3   4  -2 12088.8 466.752   9
  -3  -4  -2 12304.1 469.494  13
   3   4  -2 13965.5 627.809  11
   3   4  -2 12274.4 412.837   8
   3   4  -2 11601.8 528.232  14
   3   4   2 12984.0 538.925   4
   3   4  -2 12168.8 467.344   6
   4  -3   2 10959.5 541.818  13
   4  -3   3 8243.99 520.428   2
   3   4   3 8218.68 454.853   9
  -3  -4   3 6940.72 432.720   6
  -4   3  -3 8780.63 519.595   8
  -3  -4   3 7115.02 434.338   9
  -4   3   3 10158.0 590.718   7
  -3  -4  -3 8361.26 474.628   6
   3   4  -3 7726.22 479.603  14
   3   4   3 7580.56 475.196   4
   3   4  -3 7843.65 521.977  11
  -3  -4  -3 9171.86 585.002   5
   4  -3   3 8292.02 544.593   4
  -4   3  -3 7316.27 531.111  14
   3   4  -3 7677.28 437.615   6
   4  -3  -3 7651.54 442.734   2
  -3  -4  -3 7720.26 414.996  13
   3   4   3 8167.80 458.033   6
  -4   3   3 8556.64 511.028  12
  -3  -4   3 7911.07 534.719   2
   3   4  -3 7199.42 415.535   9
   3   4   3 7684.54 315.007  12
  -4   3   3 8338.00 440.310   2
  -4   3   4 1840.39 286.160  10
   3   4  -4 2138.72 338.108  11
   3   4  -4 1768.64 258.660   9
  -3  -4  -4 1899.76 245.255  13
   3   4  -4 1839.10 256.432   6
   4  -3   4 2080.85 315.666   4
   3   4   4 2440.76 315.767   6
   4  -3   4 1814.14 286.293   8
  -3  -4  -4 2568.38 344.854   5
  -4   3  -4 2119.62 268.062   8
  -4   3   4 1991.29 341.849   7
  -3  -4   4 2466.23 300.608   6
  -4   3   4 1585.08 244.791  12
  -4   3   4 1763.30 234.691   2
   4  -3   4 1806.67 303.766   2
   3   4   4 1900.34 294.227   9
  -3  -4   4 2565.78 361.445   2
   4  -3  -4 2264.28 269.356   2
  -3  -4  -4 2009.48 308.118   6
  -3  -4   4 2727.35 322.137   9
  -4   3  -4 2002.79 324.653  14
   3   4   5 2292.94 346.700   2
  -3  -4   5 1891.57 336.726   2
  -3  -4  -5 2513.34 353.179   5
  -3  -4  -5 1896.71 340.493   6
  -4   3   5 3035.63 420.930   7
  -3  -4   5 2184.00 326.225   6
   4  -3  -5 2406.27 317.662   2
   4  -3   5 2381.45 348.273   2
   3   4  -5 2205.31 366.880  11
  -4   3   5 2857.22 385.384  10
   3   4   5 2863.30 365.449   9
  -4   3  -5 2562.35 404.585  14
   3   4   5 2215.82 219.065  11
   3   4   5 2165.53 337.176   6
   3   4   5 2180.86 285.087  14
  -3  -4   5 2459.23 349.802   9
   3   4  -5 2528.77 331.268   6
   4  -3   5 2650.57 354.897   8
   3   4  -5 2165.81 295.226   1
  -4   3  -5 2443.48 324.238   8
   4  -3  -5 2800.43 405.501   6
  -4   3   5 2560.31 321.661   2
   3   4   6 1640.67 290.153  14
   3   4  -6 2012.53 303.857   1
  -4   3  -6 1597.23 372.722  14
  -3  -4   6 1584.23 321.816   6
  -3  -4  -6 1483.54 330.962   6
  -3  -4  -6 1605.93 317.586   5
   4  -3  -6 1444.44 298.778   2
  -3  -4   6 1855.88 334.933   9
   3   4   6 1395.63 217.424  11
   3   4   6 1600.98 309.766   2
   4  -3   6 1116.18 268.623   8
   4  -3   6 1237.00 298.161   1
   3   4   6 1725.48 344.122   6
   3   4   6 1280.57 292.479   9
  -4   3   6 1114.24 301.137  10
   3   4   6 1267.47 301.767   5
   3   4  -6 1134.60 296.988   6
  -4   3   6 1519.51 287.386   2
  -4   3  -6 1625.57 312.773  11
   3   4   7 9844.19 752.018   5
   3   4  -7 8103.72 352.891   5
  -3  -4   7 10889.9 797.420   9
   3   4   7 10526.0 775.488   6
   3   4   7 9514.15 553.595  11
   4  -3   7 11294.7 700.551   8
   4  -3  -7 10323.4 625.002  12
   4  -3   7 10731.3 759.958   1
  -4   3   7 12267.5 791.985   2
  -4   3  -7 10832.3 733.032  11
   3   4   7 9780.15 685.633  14
   3   4  -7 10025.8 633.027   1
  -4   3  -7 10704.6 798.716  14
  -3  -4  -7 10835.4 767.942   5
   3   4   7 10341.7 793.747   9
   4  -3  -7 11401.3 752.783   2
  -3  -4   7 11239.4 807.977   6
   3   4  -8 3285.16 386.778   1
  -4   3   8 2575.59 324.453   5
   4  -3  -8 2421.95 345.170  12
  -4   3  -8 2477.91 450.432  14
  -4   3  -8 2477.14 376.982   5
   3   4   8 2598.45 437.785   6
   3   4  -8 2289.25 196.806   5
  -3  -4   8 3240.97 461.870   9
   4  -3  -8 2991.72 439.180   2
   4  -3   8 2170.17 338.683   8
  -3  -4   8 3470.97 493.673   6
   3   4   8 2409.63 418.250   5
   3   4   8 2792.53 472.390   9
  -4   3  -8 2223.92 387.516  11
   3   4   8 2981.12 361.413  11
   3   4  -8 3068.50 483.384  10
   4  -3  -9 2339.23 336.054  12
  -3  -4   9 2388.89 453.265   9
   3   4   9 1802.38 308.127  11
   4  -3  -9 2575.70 420.048   2
  -4   3   9 2580.27 323.708   5
   3   4  -9 2017.03 329.370   1
  -4   3  -9 1805.06 399.786  11
  -4   3  -9 2022.41 449.487  14
   4  -3   9 2062.45 339.180   8
  -3  -4   9 1705.48 422.964   6
  -3  -4  -9 2498.74 483.336   4
   3   4  -9 1703.77 187.426   5
   3   4   9 1930.59 431.773   9
   3   4   9 1848.20 441.405   6
   3   4   9 1758.03 381.460   5
   3   4 -10 2256.05 447.670   2
  -4   3 -10 2544.74 507.839   4
  -3  -4 -10 1594.31 397.098   4
   4  -3 -10 2373.27 369.765  12
  -3  -4  10 1901.06 424.993   6
  -3  -4  10 2254.54 476.836   9
   3   4  10 2512.20 362.294  11
  -4   3 -10 2758.05 492.576  11
  -4   3 -10 2598.17 528.780  14
   3   4  10 2311.98 469.943   9
   4  -3 -10 2934.80 493.693   2
  -4   3  10 2337.51 518.650   6
   3   4  10 1813.99 425.320   6
   4  -3  10 1900.03 351.195   8
  -4   3 -10 2210.56 448.556   2
  -4   3  10 1870.78 299.236   5
   3   4  10 2109.75 417.878   5
   3   4 -10 1770.59 323.029   1
  -4   3 -11 4435.62 669.373   2
   3   4  11 2959.95 566.501   9
   3   4  11 3422.14 557.964   5
  -4   3  11 3744.28 627.815   9
  -3  -4  11 3187.92 611.091   6
   3   4 -11 3909.84 630.213   2
  -4   3 -11 2746.28 549.568   4
  -3  -4 -11 2584.60 567.210   4
   4  -3 -11 2966.43 542.186   2
  -3  -4  11 2529.17 530.794   9
   3   4  11 2426.35 531.158   6
  -4   3  11 2594.10 370.800   5
  -4   3  11 3069.18 577.675   6
  -4   3 -11 3518.87 539.560  11
   4  -3  11 3447.21 473.900   8
   4  -3 -11 2867.47 390.219  12
   4  -3 -12 868.562 216.929  12
   3   4 -12 813.956 385.691   2
  -3  -4  12 1250.02 469.555   6
  -4   3 -12 1372.87 452.866   2
   3   4  12 1462.59 454.728   6
  -3  -4  12 1122.04 358.129   9
  -4   3  12 797.846 406.924   6
  -3  -4 -12 1127.29 401.781   4
  -4   3  12 889.808 439.485   9
   4  -3 -12 967.031 361.589   2
  -3  -4  12 1301.74 229.593   8
  -4   3 -12 1030.44 407.903   4
   3   4  12 1009.41 384.436   9
  -4   3  12 727.080 223.710   5
   4  -3  12 931.153 280.849   8
  -4   3  13 4100.33 725.692   6
  -4   3 -13 4200.13 754.715   4
   3   4  13 3018.68 650.622   9
  -4   3  13 3693.92 676.132   9
   4  -3 -13 3611.41 658.823   2
  -3  -4  13 3670.77 700.550   6
  -3  -4 -13 2630.05 604.203   4
  -3  -4  13 3034.37 650.437   9
   3   4  13 4153.37 678.799   6
   3   4 -13 3451.10 656.907   2
   4  -3 -13 3258.69 430.058  12
   4  -3  13 4003.36 549.002   8
   4  -3 -14 3897.12 695.422   2
  -4   3 -14 4791.65 843.839   4
  -4   3  14 4708.95 855.754   9
   4  -3  14 4629.59 622.449   8
   3   4  14 5485.34 844.422   6
  -3  -4 -14 4313.44 783.350   4
   3   4  14 5352.43 847.435   9
  -4   3  14 3835.94 760.722   6
   3   4 -14 5941.96 930.546   2
   3   4  15 1804.36 540.098   6
   3   4 -15 1212.47 469.982   2
  -4   3  15 1225.70 451.573   9
  -4   3 -15 1042.15 502.645   4
   4  -3 -15 1130.91 477.243   2
  -4   3  15 1907.19 574.783   6
  -3  -4 -15 910.670 454.257   4
   3   4  15 1799.07 520.530   9
  -4   3  16 2015.44 598.116   9
   4  -3 -16 1007.25 456.701   2
  -4   3 -16 1914.08 643.763   4
  -3  -4 -16 1763.53 617.743   4
  -4   3  16 1170.45 566.550   6
   3   4  16 2042.17 649.836   6
   3   4 -16 1857.74 517.509   2
   3   4  16 2096.42 650.111   9
  -4   3  17 3100.54 786.595   9
   3   4 -17 4550.28 909.213   2
  -3  -4 -17 4131.85 863.276   4
  -4   3  17 3827.99 852.528   6
   4  -3 -17 3298.73 768.653   2
  -4   3 -17 4323.17 924.013   4
  -4   3 -18-26.9700 340.093   4
  -4   3  18 1397.40 562.908   6
  -3  -4 -18 332.351 402.726   4
  -4   3  18 1108.73 613.185   9
   4  -3 -18 936.887 542.748   2
   3   4 -18 586.784 597.401   2
   4  -3 -19 209.695 421.629   2
   2   4   0 27907.4 683.382   3
  -4   2   0 28876.3 790.279   3
  -4   2   0 25523.5 821.608   8
   4  -2   0 26874.6 757.018  13
  -4   2  -1 48.7881 127.749   8
  -2  -4   1-8.78853 119.296   2
  -4   2  -1 41.0133 107.563   3
   2   4   1 66.4438 63.1655   4
  -4   2   1 70.0528 134.223   8
   4  -2   1-89.1991 97.6739  13
   2   4  -1 39.9209 110.167  11
  -2  -4  -1-10.9400 103.083  13
   2   4   1 40.0075 67.2293   6
   2   4  -1 79.5497 82.0561  14
  -4   2  -2 308464. 4671.46  14
   2   4  -2 317574. 4407.59   9
  -2  -4  -2 310749. 4441.77  13
   4  -2   2 316814. 4736.75   4
   2   4   2 314823. 4438.54   6
   2   4  -2 312323. 4658.38  11
  -4   2   2 328368. 4463.34   2
  -2  -4  -2 312613. 4446.72   6
   2   4  -2 310323. 4500.46  14
  -2  -4   2 315195. 4670.29   2
   2   4  -2 315976. 4407.30   6
   2   4   2 310530. 4464.16  13
  -4   2  -2 314005. 4700.54   8
  -4   2  -3 100.535 129.911   8
  -4   2   3 220.133 162.548  12
   2   4  -3 189.919 191.130  11
   4  -2   3 327.025 184.061   2
  -2  -4  -3 14.5919 115.588  13
   4  -2   3 136.790 148.993   4
  -2  -4   3 210.245 149.228   2
  -2  -4  -3 245.303 126.333   6
   2   4  -3 245.498 135.847   9
  -4   2   3 303.132 179.482   7
  -4   2  -3 292.421 189.151  14
   2   4  -3-4.98730 99.7795   6
   2   4  -3-60.4167 138.878  14
  -4   2   3 72.7160 116.656   2
   2   4   3 148.873 121.519   6
   2   4  -4 4238.65 373.262   9
  -4   2  -4 5674.21 454.363  14
  -4   2   4 4781.07 365.479   2
  -4   2   4 5006.90 365.005  12
  -2  -4   4 5422.13 450.405   2
  -2  -4  -4 4311.70 376.489   6
   2   4  -4 4939.42 419.591  14
   4  -2  -4 5790.45 423.441  12
  -4   2  -4 5749.78 427.377   8
   4  -2   4 4082.36 381.230   8
   2   4  -4 4648.75 396.351   6
   2   4   4 5735.34 431.608   6
   4  -2  -4 6322.82 473.693   6
  -4   2   4 4221.13 408.487   7
  -4   2   4 5352.99 454.655  10
   4  -2   4 4925.24 447.911   4
   4  -2   4 4699.15 416.912   2
   2   4  -4 4697.61 440.014  11
   2   4  -5-101.821 214.508  11
   4  -2   5 7.97225 158.650   2
   4  -2  -5-320.676 184.042   6
  -4   2  -5-48.4960 183.329  14
  -4   2  -5-9.41255 178.718   6
  -4   2  -5-111.909 179.586   9
   2   4  -5 90.6383 150.940   9
  -4   2   5-88.9776 169.721  10
  -4   2   5-140.166 154.785   7
   2   4  -5-121.223 169.762  14
  -2  -4   5 50.2205 194.013   2
   2   4   5 45.8302 156.518   6
   4  -2   5-126.234 169.870   8
   2   4  -5-335.413 186.559   1
  -2  -4  -5 243.972 185.098   6
   2   4   5 281.629 162.660   2
   2   4  -5 45.4908 142.408   6
   4  -2  -5 91.0330 150.764   2
  -4   2   5 279.373 182.319   2
   4  -2  -5-29.4887 170.941  12
  -2  -4   6 14240.1 831.072  10
   2   4   6 14766.6 844.936   6
  -2  -4  -6 13648.4 807.435   6
  -4   2   6 11973.2 710.661   2
   2   4  -6 12006.3 782.720  11
   2   4   6 14275.2 789.985   2
   2   4   6 14094.8 824.672   9
   2   4  -6 12866.1 668.716   1
   4  -2  -6 13726.1 669.051  12
   2   4  -6 12979.9 775.204   9
   4  -2   6 13449.0 718.907   8
   4  -2  -6 14346.0 774.613   2
   2   4   6 13053.7 781.480   5
   2   4  -6 12884.9 774.130   6
  -4   2  -6 15306.7 755.657  11
  -4   2  -6 14969.0 852.633  14
  -4   2   6 11772.6 774.517  10
   2   4   7 20.2829 139.558  11
   4  -2   7 99.8868 175.580   1
  -4   2   7 77.9020 105.048   5
   2   4   7 259.239 237.246   9
   2   4   7-143.347 229.875   6
  -4   2   7 278.813 204.107   2
  -4   2  -7-78.4607 155.384   5
  -2  -4   7-63.5159 64.8187   8
  -4   2  -7 14.6046 184.722  11
   2   4  -7-138.481 271.341  11
  -4   2  -7-103.800 208.361  14
   4  -2  -7-19.0688 219.248   2
   2   4   7 9.61106 210.000   5
   2   4  -7-5.48667 245.982  10
   4  -2   7-219.928 217.399   8
   2   4  -7-57.1904 97.7040   5
   2   4  -7 206.266 178.756   1
   4  -2  -7-31.2559 136.193  12
   2   4   8 4386.12 529.162   9
   4  -2   8 4065.86 449.908   1
   4  -2  -8 4322.73 393.931  12
  -4   2   8 4129.03 336.847   5
  -4   2  -8 3727.71 456.572   5
  -4   2  -8 3723.21 427.775  11
   2   4  -8 4409.20 304.903   5
   2   4   8 4658.78 431.143  11
   2   4  -8 3943.19 410.349   1
   2   4   8 4441.37 513.805   5
  -4   2  -8 4403.59 548.357  14
   2   4   8 4513.64 542.771   6
   4  -2   8 4822.64 479.149   8
   4  -2  -8 4041.47 509.049   2
  -2  -4   9 87.9292 230.788   9
   4  -2  -9-85.6354 242.898   2
  -2  -4   9 256.917 262.690   6
   2   4   9-81.7325 215.003   6
  -4   2   9 145.241 138.093   5
   4  -2   9 7.24157 190.348   8
   2   4  -9 131.702 170.472   1
   4  -2  -9-21.5380 165.114  12
   2   4   9-216.339 234.174   9
   2   4  -9-21.0412 105.032   5
   2   4   9 204.786 195.294   5
   2   4   9 16.5598 135.174  11
  -4   2  -9 68.0325 248.679  14
  -2  -4   9-42.8327 82.1860   8
  -4   2  -9 71.8825 165.509  11
  -2  -4  10 6654.12 739.203   6
  -4   2  10 6905.22 731.342   6
   2   4  10 8039.14 810.754   9
   2   4  10 7766.38 721.253   5
   2   4 -10 7635.10 443.481   5
   4  -2 -10 8127.06 763.665   2
  -4   2 -10 7372.52 788.851   4
  -4   2 -10 7667.16 692.309  11
  -2  -4  10 6697.10 729.964   9
   2   4  10 6879.17 763.263   6
  -2  -4  10 7701.25 446.055   8
   4  -2  10 7068.23 622.378   8
   4  -2 -10 7675.60 576.370  12
  -4   2  10 7461.05 515.729   5
  -4   2  10 7252.24 775.508   9
   2   4 -11-429.453 326.271   2
  -2  -4  11-114.888 115.548   8
   4  -2  11 377.765 251.359   8
   2   4 -11 17.0141 101.077   5
   4  -2 -11 196.577 224.995  12
   2   4  11 3.98650 261.816   9
  -2  -4  11 14.2148 273.139   6
  -4   2  11 77.9540 132.832   5
   2   4  11-114.237 189.069   5
   2   4  11-104.715 131.500   1
  -4   2  11 248.523 323.207   6
  -4   2  11-190.883 300.931   9
   4  -2 -11-201.497 246.526   2
  -4   2 -11-182.844 216.457   4
   2   4  11 87.4749 308.528   6
  -2  -4  11-339.838 297.681   9
  -2  -4  12 31862.7 1773.49   6
  -4   2  12 33635.8 1836.26   9
  -2  -4  12 31866.9 1787.17   9
   2   4 -12 33107.3 1815.90   2
   4  -2 -12 32551.9 1324.60  12
   4  -2  12 35223.2 1529.70   8
   4  -2 -12 34386.6 1761.28   2
  -4   2  12 34496.6 1859.88   6
  -4   2 -12 34581.2 1890.94   4
  -2  -4  12 33632.8 1113.45   8
   2   4  12 34962.5 1848.23   9
   2   4  12 35867.8 1868.87   6
  -4   2  13-116.259 288.810   9
   4  -2 -13-225.123 222.222  12
  -4   2  13-444.251 380.415   6
  -2  -4 -13 69.7157 337.947   4
   4  -2 -13 207.265 321.790   2
   4  -2  13-119.745 217.401   8
   2   4  13-475.536 408.751   6
   2   4 -13-70.1218 283.683   2
  -4   2 -13-172.841 281.880   4
   2   4  13-95.7487 316.521   9
   2   4  14 1561.50 418.003   9
  -4   2  14 1899.45 580.245   6
   4  -2 -14 1645.55 465.621   2
  -4   2  14 2444.14 556.243   9
  -2  -4 -14 2047.58 560.678   4
   4  -2  14 3429.67 537.685   8
  -4   2 -14 2510.76 588.489   4
   2   4  14 2482.67 611.836   6
   2   4 -14 3040.48 663.237   2
   2   4 -15-434.393 315.783   2
   4  -2 -15-18.7546 367.410   2
   2   4  15-213.224 316.040   9
  -4   2  15 88.0293 370.168   6
   2   4  15 24.4015 318.327   6
  -2  -4 -15-421.259 418.725   4
  -4   2 -15 3.93682 291.321   4
  -4   2  15-403.483 359.239   9
   2   4  16 1306.66 538.046   9
  -4   2  16 1091.69 471.043   6
   2   4  16 758.040 415.662   6
  -4   2  16 936.108 459.168   9
   2   4 -16 700.283 411.176   2
  -4   2 -16 950.561 494.494   4
   4  -2 -16 756.385 417.898   2
  -2  -4 -16 1304.04 554.003   4
  -4   2  17-118.494 419.101   9
   2   4  17-16.9765 377.847   6
   4  -2 -17-347.976 386.475   2
  -4   2  17 297.160 419.332   6
  -4   2 -17 68.8369 364.500   4
   2   4 -17-227.712 395.558   2
  -2  -4 -17-287.886 426.863   4
   2   4  17-175.790 457.140   9
  -4   2  18 1811.40 576.677   6
   2   4 -18 3427.26 826.680   2
  -4   2 -18 3898.05 916.946   4
   4  -2 -18 3048.07 768.618   2
  -4   2  18 3494.41 796.523   9
  -2  -4 -18 2619.66 700.755   4
   4  -2 -19 302.748 462.390   2
   4  -1   0 289.618 110.598  13
  -4   1   0 67.4441 110.500   3
  -4   1   1 2200.29 252.780   8
  -4   1  -1 2285.71 261.820   8
  -4   1  -1 2381.79 247.300   3
  -1  -4  -1 2064.51 221.669  13
  -1  -4   1 1773.45 211.625   2
   1   4  -1 1837.04 180.637  14
   4  -1   1 1856.42 168.820  13
  -4   1  -2 3454.10 322.199   8
  -4   1   2 2966.43 314.117   7
   1   4  -2 3584.50 292.214  14
  -1  -4   2 3061.92 296.465   2
   4  -1   2 3258.90 343.649   4
  -1  -4  -2 3161.12 269.454   6
  -4   1  -2 3589.37 302.129  14
   4  -1  -2 3012.75 327.747  12
  -4   1   2 2925.44 275.462   2
  -4   1   2 2396.32 292.484   8
  -1  -4  -2 2932.94 295.688  13
  -1  -4  -3 1205.07 231.646  13
  -4   1  -3 1133.58 207.443   8
  -4   1   3 987.970 188.951  12
  -1  -4  -3 1191.67 215.836   6
  -1  -4   3 847.243 212.710   2
  -4   1  -3 1004.35 211.278  14
   1   4  -3 843.928 193.190  11
  -4   1   3 1102.98 195.805   2
   1   4  -3 867.034 201.621  10
   4  -1   3 1292.92 253.399   4
   1   4  -3 964.720 188.534   9
   1   4  -3 985.816 217.897  14
   1   4  -3 949.138 201.996   6
   4  -1  -3 1045.12 237.473  12
  -4   1   3 1181.43 259.448   7
   4  -1  -4 107.465 153.726  12
   1   4  -4 423.019 219.373  11
   1   4  -4 297.352 179.900   6
   1   4  -4 557.604 189.075   9
  -1  -4   4 263.736 193.854  10
  -4   1   4 376.119 152.198   2
  -4   1   4 415.652 182.130   7
   1   4   4 354.496 156.810   2
   1   4  -4 425.542 173.627  10
  -4   1  -4 672.273 216.824   6
   4  -1   4 262.748 161.947   2
  -1  -4   4 13.4508 155.671   2
   4  -1   4 261.904 164.849   4
  -4   1  -4 412.614 199.215  14
  -4   1  -4 506.841 212.163   9
  -1  -4   4 216.670 130.320   1
   4  -1  -4 229.351 158.269   6
   1   4  -4 513.254 187.983  14
  -1  -4  -4 311.835 161.645   6
  -4   1   5 476.236 200.763   2
   1   4  -5 681.952 257.660  10
  -4   1  -5 761.694 208.891  11
  -4   1  -5 652.244 212.013   5
  -4   1  -5 541.058 228.223   9
  -1  -4  -5 437.429 223.323   6
   1   4  -5 393.726 211.722  11
   1   4   5 558.790 212.111   2
  -4   1  -5 329.865 173.990   6
  -4   1   5 594.914 258.574   7
   4  -1   5 368.109 184.645   8
   1   4   5 447.981 182.073   5
  -4   1   5 575.924 230.106  10
   4  -1  -5 473.453 219.318   6
   1   4  -5 264.625 156.888   1
  -1  -4   5 321.108 165.422   1
   1   4  -5 375.816 192.525   9
  -1  -4   5 332.820 202.250   2
   4  -1  -5 615.891 193.527  12
  -1  -4   5 653.056 207.609  10
   1   4  -5 319.059 186.962   6
   4  -1   5 398.419 196.452   2
   1   4  -5 617.413 212.866  14
  -4   1  -5 498.825 228.010  14
   4  -1  -6 126.657 73.3417   1
   4  -1   6 68.4715 184.350  14
   4  -1   6 490.763 226.901   8
   4  -1  -6 447.033 251.994   6
  -1  -4  -6 654.174 255.740   6
   1   4   6 200.542 173.280   5
  -4   1   6 166.211 211.203   2
   1   4  -6 461.547 203.643   1
  -4   1  -6 215.089 191.216  11
  -4   1   6 277.313 110.276   5
  -4   1  -6 411.775 237.032   5
   1   4   6 111.942 159.138   2
  -1  -4   6 523.397 180.612   1
  -1  -4   6 472.310 230.695  10
   1   4  -6 318.775 199.169   6
  -1  -4   6 275.565 81.3622   8
   1   4  -6 228.615 231.014  14
   1   4  -6-268.139 233.265  11
   1   4  -6 304.196 212.104   9
   4  -1  -6 247.632 159.563  12
  -4   1  -6 350.908 193.935  14
   1   4  -7 5759.09 611.648  11
  -4   1  -7 7025.58 658.483  14
   1   4   7 5847.79 547.713   5
   4  -1  -7 6022.74 301.515   1
   1   4  -7 5310.25 488.586   1
   4  -1  -7 7483.07 641.040   2
   4  -1  -7 6803.81 521.259  12
  -1  -4   7 5773.87 496.367   1
  -4   1  -7 6443.25 533.351  11
  -1  -4   7 4940.68 312.880   8
   1   4   7 6633.03 593.769   2
  -4   1   7 6451.11 378.008   5
   4  -1   7 6016.59 536.604   8
  -4   1  -7 5961.32 560.728   5
   1   4  -8 2176.06 271.650   5
  -1  -4   8 1797.68 207.982   8
   1   4   8 2015.26 360.669   5
  -4   1  -8 2055.93 390.343  14
  -1  -4   8 1832.79 312.803   1
   4  -1  -8 1709.77 384.097   2
  -4   1  -8 1445.38 299.987  11
  -4   1   8 1965.10 226.928   5
  -4   1  -8 1500.59 336.966   5
   1   4  -8 2232.28 433.317  11
   1   4   8 1640.55 296.074  11
   4  -1   8 1965.03 343.935   8
   1   4  -8 2124.14 336.616   1
   4  -1  -8 1746.76 295.770  12
   4  -1   9 371.126 224.133   8
  -1  -4   9 409.856 129.578   8
   4  -1  -9 384.925 190.132  12
   1   4  -9 294.353 134.373   5
   4  -1  -9 698.397 318.060   2
   4  -1   9 640.523 257.034   1
   1   4   9 288.805 204.893  11
   1   4   9 662.963 227.140   6
  -4   1   9 359.820 137.123   5
   1   4   9 134.076 249.686   9
   1   4   9 394.282 239.254   5
  -4   1  -9 300.210 205.085  11
   4  -1 -10 1101.21 349.011   2
  -4   1  10 2160.81 469.455   9
  -1  -4  10 1410.98 223.791   8
   4  -1  10 1630.13 354.593   8
   1   4  10 1666.33 429.530   6
   1   4  10 1224.72 342.777   9
  -4   1  10 1226.88 403.481   6
   1   4  10 1187.03 333.853   5
   1   4 -10 1436.67 236.090   5
   1   4  10 1470.69 204.690   1
   4  -1 -10 1288.10 288.849  12
  -1  -4  11 4587.21 409.729   8
   4  -1 -11 5526.12 562.353  12
   1   4  11 4381.98 335.237   1
   1   4 -11 4356.58 405.342   5
   1   4  11 5886.45 745.438   9
  -4   1  11 5115.89 710.025   6
   1   4  11 4518.00 596.658   5
   1   4 -11 4792.54 675.905   2
   4  -1  11 5201.73 569.178   8
   4  -1 -11 5199.51 703.005   2
  -4   1 -11 6274.50 809.111   4
  -4   1  11 5164.78 704.625   9
   1   4  11 5266.85 733.135   6
   1   4 -12 597.876 289.073   2
  -4   1  12-106.083 258.916   6
   1   4  12-63.0368 204.322   5
   4  -1 -12-126.625 286.350   2
  -4   1  12 474.605 396.160   9
   4  -1  12 77.2340 204.751   8
   1   4  12 214.064 289.342   6
   1   4  12 230.136 356.448   9
   1   4 -12 303.785 181.770   5
  -4   1 -12-51.6846 294.544   4
  -1  -4  12-7.79944 124.687   8
   4  -1 -12 475.321 230.396  12
   4  -1 -13 2483.88 408.798  12
  -4   1  13 2260.93 566.152   9
   4  -1 -13 1640.60 454.938   2
  -1  -4  13 1907.85 305.743   8
   4  -1  13 2719.83 449.753   8
  -4   1  13 2221.30 554.145   6
  -4   1 -13 2648.95 617.675   4
   1   4 -13 1377.31 459.868   2
   1   4  13 1948.93 556.052   6
   1   4  13 2437.20 590.343   9
  -4   1 -14 3968.95 728.896   4
   4  -1 -14 3252.93 616.431   2
   1   4  14 4482.59 781.575   9
   1   4  14 5657.65 862.329   6
   4  -1  14 4559.50 612.475   8
   1   4 -14 6165.21 907.798   2
  -4   1  14 4597.55 840.654   9
  -4   1  14 3248.43 656.667   6
   1   4  15 310.136 390.844   9
   4  -1 -15 806.877 471.855   2
   1   4 -15 567.529 371.497   2
  -4   1  15 485.831 353.435   9
   4  -1  15 716.428 317.496   8
  -4   1 -15 716.551 397.405   4
  -4   1  15 246.726 324.713   6
  -1  -4 -15 569.535 432.121   4
   1   4  15 862.448 431.456   6
  -4   1  16 1546.10 604.354   6
   1   4  16 2558.67 728.976   9
   4  -1 -16 1953.18 592.724   2
   1   4 -16 2269.40 609.190   2
   1   4  16 1189.66 491.989   6
  -1  -4 -16 1968.15 617.910   4
  -4   1  16 1866.43 655.091   9
  -4   1 -16 1973.00 662.581   4
   4  -1 -17 6159.71 944.644   2
  -4   1 -17 5934.63 1058.09   4
  -4   1  17 6189.60 1026.93   6
  -1  -4 -17 5563.09 977.902   4
   1   4  17 5359.34 966.804   9
   1   4 -17 4989.51 947.430   2
  -4   1  17 7275.61 1127.01   9
   1   4  17 6093.15 1084.66   6
  -4   1  18 2025.87 612.291   6
   1   4  18 1547.73 679.324   6
   1   4  18 1571.85 619.908   9
   4  -1 -18 1448.38 583.466   2
  -4   1 -18 954.025 491.041   4
  -1  -4 -18 2243.53 711.665   4
  -4   1  18 2156.64 741.502   9
   1   4 -18 3073.23 789.627   2
   1   4 -18 2317.88 751.945   4
   4  -1 -19 669.885 506.741   2
  -4   0   0 329.625 138.840   3
  -4   0  -1 7.91922 123.356   8
   0   4   1 204.522 73.4978   7
   0   4  -1 172.936 110.204  14
  -4   0  -1 134.320 137.536   3
   0  -4  -1 301.223 143.002  13
  -4   0   1 267.163 139.389   8
   4   0  -1 129.791 149.076  12
   0  -4   1-2.64921 106.247   1
   0  -4   2 157812. 2511.01   2
  -4   0   2 147020. 2513.57   2
   4   0   2 144994. 2601.23   4
   0  -4   2 159519. 2586.56   1
  -4   0   2 143567. 2575.73   7
   0   4  -2 149987. 2338.41  10
  -4   0  -2 157848. 2657.09   8
   4   0  -2 153805. 2616.88  12
   0   4  -2 145327. 2509.32  14
  -4   0   2 140163. 2420.95   8
  -4   0  -2 159880. 2449.63  14
   0  -4  -2 140328. 2524.01  13
  -4   0  -3 155.390 138.241   8
   0  -4   3-96.0515 135.165   1
   0  -4  -3 34.2341 125.177   6
   0   4  -3-150.929 178.048  14
   0   4   3-27.1375 97.7544   2
   0  -4   3 67.8354 129.013  10
  -4   0   3 87.6567 163.428   7
  -4   0   3-92.3024 132.912   2
   0  -4  -3-11.7656 149.759  13
  -4   0  -3 103.242 161.995   5
   0   4  -3 127.385 126.753  10
  -4   0  -3-81.9698 123.092  14
   4   0  -3-54.9290 151.131  12
   0  -4   3 130.932 158.504   2
  -4   0   3-54.4632 137.540   8
   4   0   3 32.0690 141.334   4
   4   0  -3-135.790 161.112   6
   4   0   3 130.583 117.589  14
   0   4  -4 39102.6 1132.10  10
   0   4  -4 40251.5 1199.41   9
  -4   0  -4 36194.5 1182.47   5
  -4   0  -4 34667.1 1134.79   6
   4   0  -4 35570.9 1072.73  12
   4   0  -4 35294.6 1127.28   6
  -4   0  -4 33870.3 1074.87  14
  -4   0   4 39800.3 1184.82   2
  -4   0   4 40822.0 1252.06   7
   0  -4   4 36373.4 1168.49   2
   4   0   4 38236.7 1230.01   4
   4   0   4 41142.8 1164.88  14
   0  -4   4 35605.0 1093.03  10
   0   4  -4 39557.7 1215.32  11
   0   4  -4 40683.1 1235.16  14
  -4   0  -4 35100.0 1143.03   9
   0  -4   4 33088.0 1065.41   1
   0  -4  -4 41180.9 1231.76   6
   0   4   4 33437.2 1003.64   2
   4   0   4 38538.7 1220.04   2
   0   4  -4 39758.5 1197.02   6
  -4   0  -5-151.787 148.980  11
   0   4  -5 31.4197 201.454  14
   0   4  -5 110.486 221.554  11
  -4   0  -5-144.264 183.987   6
   0   4  -5 66.1909 144.113   6
   4   0   5-59.6600 174.300   2
   0   4  -5-148.945 183.441   9
   0  -4  -5-23.8847 150.597   2
   0  -4   5 164.648 172.817   2
   0  -4   5 65.4533 66.2605   8
   0  -4   5 55.9922 127.535   1
   0   4   5 135.121 148.907   2
   0  -4   5-6.74301 160.926  10
   4   0   5 28.0438 187.399   8
  -4   0  -5 47.4797 155.060   9
   0  -4  -5-107.010 162.544   6
   0   4   5-116.098 171.517   5
  -4   0   5 1.32482 209.231   7
   0   4  -5 148.130 172.855   1
  -4   0   5-42.0578 55.3505   5
   4   0  -5 138.031 160.178   6
   4   0   5 108.593 151.743  14
  -4   0  -5 80.3301 170.142  14
  -4   0   5-164.044 188.619   2
  -4   0  -5-151.900 178.622   5
  -4   0   5 118.276 224.003  10
  -4   0  -6 123907. 2768.84   9
   0   4  -6 112860. 2398.39   1
   0  -4   6 120782. 2661.62  10
   4   0  -6 122285. 2724.72   6
   4   0   6 121876. 2595.06   8
   0   4  -6 108993. 2667.63  14
   0   4   6 117165. 2543.68   2
   0  -4   6 123032. 1946.70   8
   4   0  -6 115301. 1957.62   1
   4   0   6 115600. 2607.69  14
   0   4  -6 112201. 2623.38  11
  -4   0  -6 122821. 2668.71  14
   0   4  -6 114902. 2667.25   9
   0   4   6 117691. 2518.54   5
  -4   0  -6 124763. 2773.76   6
   0  -4  -6 119495. 2734.82   6
   0   4  -6 118823. 2703.00   6
   0  -4  -6 115686. 2503.16   2
  -4   0  -6 118333. 2339.48  11
  -4   0   6 106855. 1806.04   5
  -4   0  -6 119842. 2650.44   5
  -4   0   6 112982. 2609.67   2
   0  -4   6 117247. 2437.01   1
   4   0   7-277.181 179.329   8
   0  -4   7-133.889 102.965   8
  -4   0  -7-10.8770 220.682  14
   0   4   7 56.0841 161.573   5
   0   4   7-76.8036 216.841   2
   0   4  -7 24.7941 244.500  14
  -4   0  -7-93.4682 162.943  11
   0   4  -7 89.9471 244.368  11
  -4   0   7-38.5163 83.2151   5
   0  -4  -7 97.4414 214.646   2
   0  -4   7-7.46805 171.207   1
   0   4  -7 22.0715 183.196   1
  -4   0  -7-81.6573 164.737   5
   4   0  -7-16.2674 95.2710   1
   0   4   8 17295.2 531.984   1
  -4   0  -8 17896.7 965.955   5
   0   4   8 19164.5 938.118   5
   4   0  -8 17734.7 618.321   1
   0  -4   8 17781.6 670.760   8
   0  -4   8 17326.3 875.806   1
  -4   0  -8 18412.4 892.453  11
   0   4  -8 16654.8 984.955  11
   0   4  -8 16746.9 1029.72  14
   0  -4  -8 18512.7 1009.84   2
   0   4  -8 16564.7 764.898   5
   4   0   8 18469.1 966.758   8
   4   0   9 6.00584 160.467   8
   0  -4   9 147.250 176.677   1
   0  -4   9-1.94904 118.202   8
   0   4  -9 42.9778 139.880   5
   0  -4  -9 58.4898 201.348   2
   4   0  -9-258.014 291.125   2
   0   4   9-52.3348 77.9553   1
   0   4   9-34.4726 160.292   5
   0   4  -9-65.3306 212.017  11
  -4   0  10 25262.1 1423.98   9
   0   4  10 26225.9 1447.27   6
   4   0  10 25163.5 1215.42   8
   0  -4 -10 24684.1 1326.57   2
  -4   0  10 24654.3 1408.06   6
   0   4  10 24763.3 699.546   1
   0   4  10 26711.1 1463.43   9
   4   0 -10 26645.3 1406.34   2
   0   4  10 25616.6 1217.17   5
   4   0  10 23089.8 1074.28   1
   0   4 -10 22795.8 962.280   5
   0  -4  10 26112.9 936.400   8
   0   4  11-5.48117 176.255   5
  -4   0  11-268.314 284.008   9
   0   4  11-213.424 261.754   9
   0   4  11 8.02291 261.867   6
   0  -4 -11-192.357 290.332   2
  -4   0  11-39.0620 244.575   6
   0   4  11-29.0386 66.3788   1
   4   0  11 81.3828 207.871   8
   0   4 -11-101.206 138.412   5
   0   4 -11 162.558 272.379   2
   4   0 -11-98.5922 279.437   2
   0  -4  11 67.3650 135.144   8
   4   0 -11-30.8744 173.787  12
  -4   0 -11-28.0916 288.144   4
   0   4  12 36211.1 1919.76   9
  -4   0 -12 37148.1 1970.89   4
   0  -4 -12 36627.7 1803.49   2
   0   4  12 36514.6 1920.68   6
   0   4 -12 36067.5 1892.44   2
   0  -4  12 37044.9 1270.19   8
   0   4  12 35357.2 1579.77   5
   4   0 -12 35483.6 1827.41   2
  -4   0  12 32995.6 1836.31   9
  -4   0  12 35229.9 1884.42   6
   4   0  12 37884.6 1654.28   8
   4   0 -12 37285.5 1484.85  12
   0   4 -12 33991.8 1264.59   5
   0   4  13 10.8704 314.797   6
   4   0 -13-98.0441 198.563  12
   0   4 -13-113.043 302.469   2
  -4   0 -13-203.267 359.097   4
   0   4  13-76.0738 312.761   9
  -4   0  13 152.738 307.771   9
   0  -4  13 59.4732 161.948   8
   4   0 -13-526.947 365.412   2
  -4   0  13 364.941 321.562   6
   4   0  13-213.809 308.252   8
   0   4  14 10032.0 1071.57   9
   4   0 -14 8930.53 1009.48   2
   0   4 -14 9428.16 1048.72   2
  -4   0  14 8647.55 1009.27   6
   4   0  14 8739.24 832.279   8
   4   0 -14 9829.56 783.803  12
   0   4  14 10023.1 1116.34   6
  -4   0  14 8770.50 1027.03   9
  -4   0 -14 7094.60 939.442   4
   0   4  15-304.114 379.507   6
   4   0  15 25.5933 314.051   8
   0   4 -15-994.583 458.812   2
   4   0 -15-344.238 310.651   2
  -4   0 -15 439.428 350.523   4
  -4   0  15-345.756 327.158   6
  -4   0  15 58.5769 370.987   9
   0   4  15-210.210 308.055   9
   0   4 -16 11149.2 1290.19   4
   0   4  16 10560.9 1261.58   9
   0   4 -16 10755.3 1246.69   2
  -4   0  16 10678.5 1271.63   6
  -4   0  16 9908.87 1216.08   9
   4   0 -16 11760.4 1275.53   2
   0   4  16 10504.0 1226.90   6
  -4   0 -16 10323.4 1252.61   4
  -4   0  17 365.981 424.058   6
   0   4 -17-759.079 591.345   2
   0   4 -17 353.986 366.652   4
   0   4  17 387.645 457.555   6
  -4   0  17 279.091 385.380   9
   0   4  17 200.494 404.292   9
   4   0 -17-737.865 457.266   2
   0  -4 -17-374.785 476.343   4
  -4   0 -17 634.128 527.121   4
  -4   0  18 13619.7 1525.93   6
  -4   0 -18 14002.4 1572.92   4
   0   4  18 13172.3 1484.77   6
   4   0 -18 13830.4 1464.25   2
  -4   0  18 12222.0 1443.81   9
   0   4  18 13084.3 1453.59   9
   0   4 -18 13408.5 1540.98   4
   0   4 -18 13320.3 1498.40   2
   0  -4 -18 13858.7 1534.68   4
   4   1   0 128.380 130.896  12
  -4  -1  -1 2073.75 244.802   3
   1  -4   1 2175.42 243.018  13
   4   1  -1 2168.22 254.407  12
  -4  -1  -1 1956.20 264.860   5
  -4  -1  -1 2087.43 265.926   8
  -1   4  -1 1751.85 232.320  14
  -4  -1   1 1888.12 242.820   8
   1  -4   1 2153.86 239.767   1
   1  -4  -1 2044.45 263.743  13
  -1   4  -1 1861.48 165.275   4
   4   1   2 6970.28 453.094   4
   4   1  -2 6669.54 429.604  12
   1  -4  -2 7956.00 482.829  13
  -4  -1  -2 5769.86 339.419  14
  -1   4   2 6765.15 392.926   7
  -4  -1   2 5281.78 397.433   7
  -1   4  -2 7650.93 449.285  14
  -4  -1  -2 7189.69 475.343   5
  -1   4  -2 6795.95 333.274   8
   1  -4   2 7524.53 401.724   2
   1  -4   2 6741.07 339.899  10
   4   1   2 6461.45 345.245  14
  -4  -1   2 6058.05 442.148   2
   1  -4   2 6828.70 464.217   1
  -1   4   2 6316.63 273.034   2
   4   1  -2 6145.82 360.233   8
  -4  -1   2 5547.21 352.890   8
   4   1  -2 6228.41 369.538   6
  -1   4   2 6542.72 296.316   1
  -1   4  -2 6880.31 361.870   4
  -1   4   3 10876.7 347.857   1
   1  -4   3 13230.9 616.039   2
   1  -4  -3 11107.5 473.632   2
   4   1   3 14734.2 578.503  14
  -1   4  -3 11086.9 429.334   8
  -4  -1  -3 14306.7 701.832   5
  -1   4   3 11270.7 474.159   2
   1  -4   3 10529.6 417.101   8
  -4  -1   3 12920.7 514.106   8
   4   1   3 13592.9 681.283   4
   1  -4   3 11271.7 596.822   1
  -4  -1  -3 13774.9 645.871   6
   1  -4   3 12496.6 560.023  10
  -1   4   3 12092.4 565.907   7
   1  -4  -3 11330.0 667.848  13
  -4  -1   3 13612.1 665.890   7
  -4  -1  -3 13593.1 571.606  14
  -4  -1  -3 13898.3 626.649   9
  -1   4  -3 11293.9 630.826  14
   4   1  -3 14107.5 597.524   6
  -4  -1   3 12891.9 670.745   2
  -4  -1  -4 5276.92 445.713   6
  -1   4   4 5463.60 381.325   2
  -4  -1   4 5313.39 462.431   2
   1  -4   4 5127.97 435.468   1
   1  -4  -4 5221.39 387.826   2
  -4  -1  -4 4874.56 313.154  11
   1  -4   4 4730.68 424.395  10
  -1   4  -4 5746.41 488.311  14
  -4  -1  -4 4987.24 404.593  14
  -1   4  -4 6030.49 304.211   8
  -1   4   4 5522.47 287.391  12
   4   1   4 5892.49 422.380  14
  -4  -1  -4 5570.41 494.153   5
  -4  -1  -4 5425.82 444.251   9
   4   1  -4 4743.02 415.671   6
   1  -4   4 5145.96 444.823   2
   1  -4  -4 5952.68 491.265   6
   1  -4   4 5468.64 302.337   8
  -4  -1   4 5855.89 492.836   7
  -4  -1   4 5477.61 347.491   8
   4   1   4 5208.08 470.529   4
   1  -4   5 2954.42 382.911   2
  -1   4  -5 2698.08 389.891  14
   4   1  -5 3146.01 388.932   6
   1  -4   5 2698.80 331.146   1
  -4  -1  -5 3166.11 403.492   9
  -4  -1  -5 3587.50 423.642   6
  -1   4   5 3014.70 335.217   2
   4   1   5 3884.73 390.198  14
   1  -4   5 2771.06 239.045   8
  -1   4  -5 2592.84 340.543   1
   4   1   5 2955.17 388.871   2
  -4  -1  -5 3926.28 417.793  14
   1  -4   5 3626.39 406.136  10
  -1   4  -5 3238.24 396.472   6
  -4  -1  -5 3527.12 301.416  11
  -4  -1  -5 4047.80 433.374   5
  -1   4  -5 3048.97 383.748   9
   1  -4  -5 2349.54 314.177   2
   1  -4  -5 2753.96 378.387   6
  -1   4  -5 2678.79 399.924  11
  -4  -1   5 3251.85 388.512   2
  -1   4   6 8346.74 586.215   5
  -1   4  -6 9174.51 711.138  14
   1  -4   6 8367.55 442.534   8
  -4  -1  -6 8535.38 665.277   6
  -1   4   6 8860.99 606.083   2
   1  -4   6 8324.44 634.768  10
  -4  -1  -6 7654.76 491.996  11
  -1   4  -6 8895.98 601.016   1
   4   1   6 7524.98 597.671  14
  -4  -1  -6 8130.07 627.793  14
  -1   4  -6 8174.74 654.013   6
  -1   4  -6 7170.85 627.676  11
  -1   4  -6 8210.21 649.145   9
  -4  -1  -6 8330.79 668.754   9
   1  -4   6 7809.91 564.253   1
   4   1  -6 6410.48 408.064   1
   4   1  -6 7072.63 618.248   6
   4   1   6 7277.95 637.923   2
   1  -4  -6 8096.32 616.998   2
  -4  -1  -6 8867.52 661.218   5
  -4  -1   6 7910.75 656.878   2
  -4  -1  -7 194.575 176.665   5
   4   1  -7 328.346 141.132   1
  -1   4  -7 570.942 289.809  14
  -1   4   7 344.983 181.806   5
   1  -4   7 203.077 191.257   1
  -1   4   7 183.698 239.985   2
   1  -4   7 293.844 139.111   8
  -1   4  -7 524.448 250.847  11
   1  -4  -7 314.456 239.684   2
   1  -4   8 7016.79 583.566   1
   1  -4   8 7234.13 476.729   8
  -1   4  -8 7328.99 554.847   5
  -1   4  -8 6841.47 651.770  11
  -1   4  -8 7383.04 731.372  14
  -1   4   8 7338.75 601.190   5
   1  -4  -8 7424.21 675.238   2
   4   1  -8 6382.92 422.710   1
   4   1   9 1188.82 372.313   6
   4   1   9 618.163 325.102   9
   1  -4   9 717.473 254.756   1
  -1   4  -9 731.494 227.685   5
   1  -4  -9 705.181 300.591   2
   4   1  -9 982.571 209.143   1
   4   1  -9 611.112 301.869   2
  -1   4  -9 590.254 358.288  14
  -1   4   9 472.167 231.459   5
   1  -4   9 828.175 196.174   8
  -1   4  -9 722.576 354.614  11
   1  -4 -10 2823.56 518.087   2
  -4  -1  10 2031.10 462.873   6
  -1   4 -10 2283.95 351.288   5
  -4  -1  10 1527.59 399.723   9
  -1   4  10 2047.04 389.036   5
   4   1  10 1665.25 317.866   1
   1  -4  10 2279.99 313.729   8
   4   1  10 2064.30 479.810   6
  -1   4  10 2517.18 496.258   9
  -1   4  10 2308.54 470.630   6
   4   1  10 2345.95 484.828   9
  -1   4 -10 1988.93 446.746  11
   4   1 -10 1706.42 406.241   2
   4   1  11 3722.63 544.603   8
  -1   4 -11 3248.64 618.797   2
  -4  -1 -11 3262.72 602.894   4
   4   1  11 3983.79 649.381   6
   1  -4 -11 3386.77 549.101   2
  -1   4  11 3150.26 585.416   6
   1  -4  11 2815.48 387.256   8
  -1   4 -11 3131.21 398.761   5
  -4  -1  11 4266.02 660.435   6
  -1   4  11 3945.82 504.292   5
   4   1 -11 3438.28 598.069   2
   4   1  11 3392.95 436.181   1
  -1   4  11 2955.13 557.462   9
  -4  -1  11 3754.14 638.014   9
  -4  -1  12 1046.53 458.538   6
   1  -4  12 818.075 270.199   8
   1  -4 -12 1719.11 480.446   2
  -1   4  12 1110.68 413.166   6
  -4  -1 -12 1047.09 404.752   4
  -1   4 -12 1105.53 469.175   2
  -1   4 -12 1027.90 261.948   5
  -4  -1  12 632.067 333.199   9
   4   1 -12 769.843 361.658   2
  -1   4  12 1135.41 392.285   9
  -1   4  12 1094.45 346.300   5
   4   1  12 927.378 376.589   8
  -1   4  13 2673.27 447.064   5
  -4  -1  13 2674.25 603.237   6
   1  -4 -13 2450.05 535.793   2
  -4  -1 -13 2376.55 619.140   4
   4   1  13 2016.94 426.810   8
   4   1 -13 2950.93 618.873   2
   1  -4  13 2055.18 354.585   8
  -1   4  13 1865.33 498.090   9
  -1   4  13 2627.25 595.631   6
  -4  -1  13 2968.14 647.375   9
  -1   4 -13 2677.63 567.871   2
   4   1 -14 2647.24 457.490  12
  -4  -1 -14 2393.26 639.532   4
  -1   4 -14 2501.30 604.171   2
  -1   4 -14 2824.79 660.530   4
  -1   4  14 4439.09 807.246   6
   1  -4 -14 3585.83 670.360   2
   4   1 -14 2526.14 607.427   2
  -1   4  14 2558.96 666.773   9
  -4  -1  14 2302.77 582.779   6
  -4  -1  14 2072.85 553.243   9
   4   1  14 2621.82 503.881   8
   4   1  15 2144.67 495.390   8
  -4  -1  15 2374.03 635.871   9
  -1   4 -15 3563.55 740.706   2
  -1   4 -15 1381.04 469.776   4
   4   1 -15 1627.11 510.990   2
  -4  -1  15 2517.86 641.168   6
  -1   4  15 1172.29 496.846   6
  -4  -1 -15 2199.10 656.964   4
  -1   4  15 880.647 395.860   9
  -4  -1 -16 4374.63 875.783   4
   4   1 -16 2788.16 672.141   2
  -4  -1  16 2169.82 584.862   6
  -1   4  16 3409.98 768.272   6
  -1   4 -16 3075.30 709.868   2
  -1   4  16 4098.08 865.475   9
  -1   4 -16 3625.70 786.102   4
  -4  -1  16 3139.16 783.500   9
  -1   4  17 1867.20 691.565   9
  -4  -1  17 1759.46 617.601   9
  -4  -1 -17 3015.84 787.127   4
   4   1 -17 2512.26 704.290   2
  -1   4  17 1739.34 719.012   6
  -1   4 -17 1762.71 600.046   4
  -4  -1  17 2358.27 716.835   6
  -1   4 -17 1504.34 617.559   2
  -1   4  18 588.587 598.613   9
  -1   4 -18 542.798 527.195   2
  -4  -1  18-700.608 672.848   6
  -4  -1 -18-304.358 437.780   4
  -1   4  18 958.907 561.887   6
   4   1 -18-65.8798 423.879   2
  -4  -1  18-871.212 581.306   9
   1  -4 -18 422.372 566.682   4
  -1   4 -18 646.563 378.389   4
  -4  -2   0 19247.0 644.373   5
  -4  -2   0 19565.4 686.910   3
   4   2   0 20694.3 681.259  12
   2  -4   0 19167.6 680.358  13
  -4  -2   0 20270.6 681.505   8
   2  -4   0 19486.4 631.480   1
  -2   4  -1 287.188 136.683   8
  -2   4  -1 72.4721 87.2891   2
  -4  -2   1 54.2229 94.3468   5
  -4  -2   1 102.603 112.426   8
   2  -4   1 47.5031 81.6284   2
   2  -4   1 136.884 85.1767   4
   2  -4   1 361.123 134.134   1
  -4  -2  -1 328.970 135.993   3
   2  -4  -1 296.719 156.872  13
  -4  -2  -1 186.854 122.933   5
   2  -4  -1 338.223 117.543   1
   4   2  -1 232.394 96.5588   5
   2  -4   1 150.795 138.424  13
  -2   4   1 167.048 74.6347  10
   4   2   1 215.034 129.535  12
  -2   4   2 277943. 3719.98   1
  -4  -2   2 256313. 3642.86   5
   2  -4  -2 260023. 4229.35  13
  -2   4   2 280647. 3896.00  10
   4   2  -2 276003. 3849.68   8
  -2   4   2 276275. 3612.91   2
  -4  -2   2 263931. 4169.16   2
  -4  -2   2 255849. 3830.10   8
   2  -4  -2 263766. 3698.48   1
  -4  -2  -2 273701. 3750.09  14
   2  -4   2 276292. 3988.90   4
  -4  -2  -2 278018. 3912.31   9
   4   2   2 260310. 4106.65   4
  -2   4  -2 262287. 3894.87   8
   2  -4   2 273654. 4154.78   1
  -4  -2  -2 273930. 3911.67   6
   4   2   2 268196. 3744.77  14
  -2   4   2 279032. 4043.17   7
  -4  -2  -2 284867. 4269.24   5
  -2   4  -2 262643. 3956.06   4
   2  -4  -2 261169. 3593.11   2
   4   2  -2 276818. 3849.83   6
  -2   4  -2 259196. 4143.80  14
   2  -4   2 273244. 3981.78   2
  -4  -2   2 258948. 4037.93   7
  -4  -2  -3-86.7938 124.882  14
   4   2   3-67.8858 131.203   4
  -4  -2   3-6.71317 163.272   7
  -2   4   3 41.9868 131.282  10
  -4  -2   3 4.01462 91.9256   8
  -2   4  -3 126.660 99.0524   8
   4   2  -3-134.467 100.429   8
  -4  -2  -3 108.370 144.593   9
  -2   4   3-46.7300 61.2744   1
  -2   4  -3-31.3508 117.841   4
  -2   4   3-84.2811 154.161   7
  -2   4  -3 36.3570 171.058  14
  -4  -2  -3 84.0918 101.900  12
  -4  -2   3 87.8795 154.893   2
   2  -4  -3-85.9789 111.080   2
  -4  -2  -3 19.0284 117.705   6
   4   2  -3-243.223 132.378   6
  -4  -2  -3-101.454 154.269   5
   4   2   3 19.8520 102.644  14
   2  -4   3 10.8200 144.337   1
   2  -4   3-25.2200 112.475   8
   2  -4   3-139.542 162.676   2
  -2   4   3-2.15927 96.5538   2
  -2   4  -4 81425.6 1531.48   8
  -4  -2   4 82196.7 1892.95   7
   4   2  -4 75453.7 1734.73   6
   2  -4   4 71693.6 1489.00   8
  -4  -2  -4 74094.3 1857.06   5
   2  -4   4 74469.6 1812.16   2
   4   2   4 82799.0 1824.76   6
   4   2   4 82397.2 1815.43   9
  -4  -2   4 82726.3 1439.88   8
  -2   4   4 74554.0 1758.35  10
  -2   4   4 72844.9 1447.84  12
   2  -4  -4 81802.0 1932.09   6
  -4  -2  -4 73113.5 1641.31  14
  -2   4  -4 81118.0 1925.49  14
  -4  -2  -4 73266.5 1332.25  11
  -2   4  -4 81565.4 1877.95   4
  -4  -2  -4 73113.8 1757.24   9
   4   2   4 83388.9 1707.81  14
   4   2   4 84824.0 1937.84   4
  -4  -2   4 83714.3 1917.57   2
  -4  -2  -4 72710.9 1756.93   6
  -2   4   4 73883.6 1780.05   7
   2  -4   4 72505.2 1742.66   1
   2  -4  -4 80811.7 1608.90   2
  -2   4   4 76960.2 1587.46   2
  -4  -2  -5-265.933 196.519   9
   2  -4   5 94.3736 158.639  10
  -2   4  -5 194.860 240.566  14
  -4  -2   5 113.264 105.402   8
   4   2   5-73.2645 119.215  14
   2  -4   5 150.507 167.036   1
  -2   4  -5-15.5200 111.688   8
  -4  -2  -5-17.0473 188.489   5
   2  -4  -5 142.097 153.314   2
  -2   4   5 18.4530 86.3182  12
   2  -4   5-67.9071 180.943   2
  -2   4  -5 62.1046 184.210   6
  -2   4   5-145.788 145.184   2
   4   2   5 29.7682 201.205   6
   4   2  -5 78.2340 148.137   6
  -2   4  -5-0.40895 179.594   9
  -4  -2   5 145.996 167.585   2
   2  -4  -5 303.288 206.934   6
   4   2   5 105.389 166.256   2
   2  -4   5 61.5039 128.790   8
   4   2   5-234.967 191.704   9
  -2   4   5 19.1436 169.058  10
  -4  -2  -5 129.652 174.520   6
  -2   4  -6 64888.5 1838.13  11
   2  -4   6 68808.0 1865.94  10
   4   2   6 66541.3 1885.74   6
   4   2  -6 65785.6 1511.46   1
   2  -4   6 66322.4 1501.55   8
   2  -4  -6 64238.0 1702.49   2
  -2   4   6 66969.0 1759.59   2
  -2   4   6 67500.0 1951.97  10
   4   2   6 64557.0 1891.05   2
  -4  -2  -6 71465.3 1931.37   5
   4   2   6 65798.0 1874.79   9
   4   2   6 65396.1 1780.19  14
   2  -4   6 68119.6 1774.48   1
   4   2  -6 68465.4 1888.31   6
  -4  -2  -6 69650.5 1959.43   6
   4   2   6 65576.5 1901.03   5
  -2   4  -6 62792.5 1909.95  14
   2  -4   7 86.9990 127.052   8
   4   2   7 67.1036 191.642   6
   4   2   7-190.004 197.487   9
  -4  -2  -7 335.079 219.343   5
  -2   4  -7-210.986 252.288  14
   2  -4   7 57.1055 156.403   1
  -2   4   7 30.8888 157.387   5
   2  -4  -7-115.168 183.290   2
  -2   4  -7-144.535 228.643  11
   4   2  -7-210.610 154.009   1
   4   2   7 394.257 248.890   5
  -2   4   7-53.5005 160.095   2
   2  -4   8 190900. 3370.62   8
   4   2  -8 193111. 3316.65   1
  -2   4  -8 194646. 4186.20  14
   2  -4   8 184081. 3709.02   1
   4   2   8 194503. 4127.14   9
   4   2   8 192299. 4119.87   6
  -2   4  -8 196695. 4001.82  11
  -2   4   8 188301. 3599.00   5
   2  -4  -8 195543. 3889.02   2
  -4  -2   9-106.077 253.537   6
   2  -4  -9 49.1320 192.921   2
   4   2   9-110.438 236.232   9
   4   2   9 164.934 224.616   6
   2  -4   9 15.6527 120.875   8
  -4  -2   9 265.006 229.970   9
  -2   4  -9 251.173 229.644   5
  -2   4  -9 257.494 266.966  14
  -2   4  -9 3.98076 230.964  11
  -2   4   9-179.794 177.442   5
   4   2  -9 325.995 173.091   1
  -4  -2 -10 37620.6 1800.63   4
  -2   4 -10 38026.5 1435.49   5
   4   2  10 39490.7 1803.90   6
  -4  -2  10 40650.8 1789.87   9
   2  -4 -10 41193.2 1699.81   2
   4   2 -10 36283.2 1713.31   2
  -4  -2  10 38682.2 1757.19   6
   4   2 -10 37823.7 1208.36   1
  -2   4  10 36598.6 1762.82   9
  -2   4  10 38469.2 1799.72   6
  -2   4 -10 38669.9 1676.04  11
   2  -4  10 38090.2 1292.82   8
   4   2  10 41341.4 1833.20   9
  -2   4  10 35290.9 1386.61   5
  -2   4 -11 240.680 307.180   4
  -2   4  11-164.622 319.992   6
  -2   4  11 265.442 204.787   5
   2  -4 -11 72.9162 250.043   2
  -4  -2  11 327.674 263.929   6
   4   2  11-472.076 318.257   9
  -2   4  11 257.313 260.105   9
   4   2  11-525.857 344.669   6
  -4  -2 -11-460.669 308.205   4
  -2   4 -11-280.550 286.815   2
   4   2  11 14.4157 173.445   1
   2  -4  11-205.436 198.060   8
  -2   4 -11-7.34135 239.008  11
   4   2 -11-118.425 240.101   2
  -4  -2  11-14.1391 255.431   9
   4   2  12 25220.2 1582.59   9
   2  -4  12 27602.0 1190.41   8
  -4  -2  12 24043.7 1531.31   6
  -2   4 -12 25683.4 1631.81   4
  -2   4  12 26751.6 1643.20   6
  -4  -2 -12 27381.8 1682.90   4
  -4  -2  12 25829.6 1589.17   9
  -2   4 -12 27247.0 1642.34   2
  -2   4  12 27603.7 1679.18   9
   2  -4 -12 25294.5 1495.55   2
  -2   4  12 27999.5 1293.95   5
   4   2  12 25696.8 1593.39   6
   4   2  12 24133.9 1089.90   1
   4   2 -12 27490.2 1621.05   2
   2  -4  13 101.788 183.338   8
  -4  -2  13-202.635 405.111   6
  -4  -2 -13-680.358 442.124   4
   2  -4 -13-105.601 330.072   2
  -4  -2  13-66.1073 399.117   9
  -2   4  13-361.299 412.957   6
  -2   4  13 79.5264 267.451   9
   4   2  13 38.1561 310.937   6
   4   2 -13 511.904 391.177   2
  -2   4 -13-290.726 414.102   2
  -2   4 -13 21.3401 265.655   4
  -2   4  13-252.111 212.197   5
  -4  -2 -14 42914.4 2332.02   4
  -4  -2  14 44992.1 2337.24   9
   4   2 -14 47002.2 2320.87   2
  -2   4 -14 47665.6 2390.74   2
  -2   4 -14 49195.7 2478.94   4
  -2   4  14 42335.7 2335.10   9
  -4  -2  14 44878.2 2349.56   6
   4   2  14 46869.0 2041.42   8
  -2   4  14 42027.0 2327.67   6
   2  -4 -14 42556.6 2160.40   2
   2  -4 -15-404.143 398.218   2
   4   2 -15 59.7155 386.404   2
  -2   4  15-103.038 378.980   6
  -2   4  15 313.217 367.084   9
  -4  -2  15 132.684 333.443   9
  -2   4 -15-185.976 415.227   4
  -4  -2 -15-82.9298 354.507   4
  -2   4 -15-179.446 383.109   2
   4   2  15 9.07717 312.885   8
  -4  -2  15 266.306 324.664   6
  -4  -2  16 12074.2 1324.60   6
  -2   4  16 15863.7 1506.59   9
  -2   4  16 13974.9 1448.04   6
  -2   4 -16 10877.5 1210.14   2
   4   2  16 11403.6 1085.66   8
   4   2 -16 11806.9 1273.81   2
  -2   4 -16 11864.4 1323.10   4
  -4  -2  16 10260.2 1197.28   9
  -4  -2 -16 13296.1 1419.37   4
   2  -4 -16 11285.0 1203.85   2
   4   2 -17 5.63741 386.973   2
  -4  -2 -17 111.492 375.307   4
  -4  -2  17 466.145 448.758   9
  -4  -2  17 26.9389 380.930   6
  -2   4  17 165.460 386.669   9
  -2   4  17-646.124 508.689   6
  -2   4 -17 76.3268 392.987   4
  -2   4 -17 304.528 442.815   2
  -2   4  18 16810.5 1692.07   9
  -2   4 -18 17673.0 1758.17   4
   4   2 -18 17907.8 1705.93   2
  -2   4  18 18653.6 1782.43   6
  -4  -2 -18 15230.0 1627.26   4
   3  -4   0 692.690 178.555  13
  -3   4   0 165.480 88.3302   3
   3  -4   0 209.416 134.201   1
  -4  -3   0 285.214 152.364   3
  -4  -3   0 291.992 155.773   5
  -4  -3  -1 2494.59 174.184   9
  -4  -3  -1 2441.01 170.336   6
  -4  -3   1 2593.63 261.540   8
   3  -4  -1 2460.44 301.566  13
  -4  -3   1 2452.91 233.936   5
  -3   4  -1 2344.94 202.271   3
  -4  -3  -1 2880.93 307.516   3
  -4  -3  -1 3130.79 324.269   5
   4   3  -1 2679.92 268.754   8
   3  -4   1 2869.93 303.905   1
   3  -4  -1 2587.72 241.012   1
  -3   4  -1 2613.47 296.761   8
   4   3  -1 2876.04 231.842   7
   3  -4   1 2611.99 291.535  13
   4   3   1 2639.97 175.691  13
   4   3  -1 2984.25 257.508   5
   3  -4   1 2408.54 220.609   2
  -3   4  -2 1332.59 247.030  14
   4   3  -2 1249.16 149.529   5
  -3   4  -2 1205.51 206.334   2
   3  -4  -2 1323.11 135.110   2
  -4  -3   2 1414.61 171.363   6
  -4  -3  -2 1694.93 193.800   6
   3  -4   2 1190.83 202.485   4
   4   3   2 1102.42 158.489   6
  -3   4   2 1838.82 205.423  10
   3  -4   2 1633.37 265.365   1
   3  -4  -2 1257.67 278.538  13
   4   3  -2 1446.42 179.008   8
   4   3   2 1281.50 200.856   4
   4   3   2 1287.59 178.805  12
  -3   4  -2 1342.00 215.786   8
   4   3   2 1159.25 168.376   9
  -4  -3   2 1015.66 150.002   8
  -4  -3   2 1057.84 207.265   7
   3  -4   2 1797.43 225.611   2
   3  -4  -2 1312.52 165.165   1
  -4  -3  -2 1224.17 244.599   5
   4   3  -2 1472.87 214.400   7
  -3   4   2 1400.96 143.783   2
   4   3  -2 1250.37 169.570   6
  -4  -3   2 1419.44 252.701   2
  -4  -3  -2 1653.48 188.341   9
   4   3   2 1324.82 139.670  14
   3  -4  -3 1191.05 168.699   2
   3  -4   3 1307.14 224.881   2
   4   3   3 1679.21 228.434   6
  -3   4   3 1288.39 159.482   2
   3  -4   3 1660.73 272.829   1
  -4  -3  -3 1657.18 287.847   5
  -3   4  -3 1136.05 227.718   4
   3  -4  -3 1132.47 129.554   1
   4   3   3 1596.64 254.449   4
   4   3   3 1502.01 221.371   9
  -3   4   3 1434.18 232.687  10
   3  -4   3 1274.09 205.432   8
  -4  -3   3 1303.57 211.258   7
   4   3  -3 1417.64 194.816   6
   4   3   3 1264.33 174.026  14
   4   3  -3 1383.53 154.010   8
   3  -4   3 1527.32 241.718   4
  -4  -3   3 1363.33 196.858   9
  -3   4   3 1263.73 246.650   7
  -3   4  -3 1290.20 197.326   8
  -4  -3  -3 1929.25 245.278   9
  -4  -3  -3 1892.76 240.180   6
  -4  -3   3 1773.61 292.842   2
  -4  -3  -3 1520.11 165.707  13
  -4  -3   3 1318.79 158.306   8
  -3   4  -3 1361.72 287.410  14
  -4  -3   3 1256.03 198.006   6
  -4  -3   4 5310.96 428.626   6
  -3   4  -4 5828.22 388.948   8
  -4  -3   4 5651.41 508.635   2
  -3   4   4 6364.76 511.280   7
   3  -4   4 5801.15 478.794   1
   3  -4  -4 6306.36 415.624   2
   4   3   4 6288.62 508.951   4
   3  -4   4 5838.45 420.660   8
  -4  -3   4 6090.33 446.300   9
  -3   4   4 6251.23 412.046  12
   3  -4   4 5720.06 482.902   2
  -3   4   4 6577.24 410.823   2
   4   3   4 6172.20 411.139  14
  -3   4  -4 6319.13 547.537  14
  -3   4   4 7012.21 498.307  10
  -4  -3  -4 5996.52 516.607   5
   4   3   4 6462.04 469.009   9
  -4  -3   4 4706.04 270.614   8
   4   3  -4 5570.33 419.775   6
  -4  -3  -4 5717.48 451.503   6
  -4  -3  -4 5259.22 287.314  12
   4   3   4 6514.15 461.653   6
  -3   4   5 776.192 250.423   7
  -4  -3   5 725.488 123.115   8
   4   3   5 1137.27 221.055  14
   4   3   5 1130.21 265.757   9
  -4  -3   5 1250.56 267.521   6
   3  -4   5 863.334 239.102   1
  -3   4  -5 926.271 186.940   8
  -4  -3  -5 771.542 114.672  12
   3  -4  -5 916.255 217.142   2
   3  -4  -5 928.032 268.804   6
   4   3  -5 744.518 210.305   6
  -4  -3   5 987.869 263.445   2
   3  -4   5 640.876 235.849   2
  -4  -3  -5 951.250 251.978   6
  -4  -3  -5 831.150 259.767   5
  -4  -3   5 1060.32 258.971   9
   4   3   5 1102.47 249.390   6
  -3   4   5 759.191 195.953   2
  -3   4   5 838.813 259.277  10
  -3   4   5 798.086 178.433  12
   3  -4   5 707.989 183.934   8
  -3   4  -5 914.586 229.609  14
   4   3   6 4599.97 472.071  14
   3  -4   6 6067.01 463.528   8
   4   3  -6 5820.62 532.484   6
  -3   4  -6 6016.93 590.019  14
  -3   4   6 5934.68 559.774   7
  -4  -3   6 4119.67 279.997   8
  -3   4  -6 5748.05 540.998  11
  -4  -3   6 4929.73 495.872   9
  -4  -3  -6 5996.03 567.634   6
   3  -4  -6 4479.80 451.230   2
   4   3  -6 5083.36 426.713   1
   3  -4   6 5843.75 525.573   1
  -4  -3   6 5138.95 513.972   6
   4   3   6 4302.29 539.478   5
  -3   4   6 6755.49 609.855  10
   4   3   6 5711.33 538.697   9
   4   3   6 5269.01 532.669   2
  -3   4   6 6085.23 513.034   2
  -4  -3  -6 4896.02 523.738   5
   4   3   6 6068.15 557.363   6
  -3   4  -7 751.446 316.785  14
  -4  -3  -7 278.518 198.998   5
  -3   4  -7 105.702 233.055  11
  -3   4   7 337.511 244.570   2
  -4  -3   7 892.978 302.870   9
   4   3   7 40.1895 164.401  14
   4   3  -7 363.423 186.081   1
   4   3   7 372.283 150.955  11
   3  -4   7 313.940 198.388   1
   4   3   7 703.143 258.581   5
   3  -4   7 506.282 209.031   8
  -3   4   7 684.257 219.467   5
   3  -4  -7-113.930 205.786   2
   4   3   7 445.428 233.712   9
   4   3   7 455.362 252.559   6
  -4  -3   7 473.540 264.065   6
  -3   4  -8 3214.57 465.372  11
   4   3   8 3590.37 502.035   5
  -3   4  -8 3653.35 549.191  14
   4   3  -8 3093.89 362.753   1
   4   3   8 3341.57 479.829   6
   4   3   8 3831.21 534.190   9
   3  -4   8 3304.26 383.419   8
  -3   4   8 3856.84 409.495   5
  -4  -3   8 3014.92 471.033   9
  -4  -3   8 2715.37 464.385   6
   3  -4  -8 4365.37 517.020   2
  -3   4  -9 3499.64 514.907  11
  -4  -3   9 3803.24 547.231   9
   4   3  -9 3142.27 368.509   1
   3  -4   9 2643.59 374.295   8
   4   3   9 3614.26 562.149   6
   4   3   9 3665.58 544.597   9
  -3   4  -9 3942.82 609.474   4
   4   3   9 4045.34 570.482   5
  -3   4  -9 2982.65 432.869   5
  -3   4  -9 3784.44 575.417  14
  -4  -3   9 2710.36 453.039   6
   3  -4  -9 3102.07 479.328   2
  -3   4   9 2512.53 385.078   5
  -3   4 -10 5236.46 699.893   2
   3  -4  10 4424.67 477.702   8
   4   3 -10 3498.69 399.154   1
   3  -4 -10 5516.50 649.798   2
  -4  -3  10 3081.65 515.368   6
  -4  -3  10 4210.20 621.782   9
  -3   4 -10 4762.28 648.210  14
  -3   4  10 6100.48 744.167   6
   4   3  10 4805.91 650.227   6
   4   3 -10 3524.05 582.943   2
  -3   4  10 4575.45 488.897   5
  -4  -3 -10 4132.62 636.719   4
  -3   4 -10 4637.80 659.690   4
   4   3  10 4536.69 636.566   9
  -3   4 -10 5062.53 627.815  11
   4   3 -11 1971.78 308.398   1
  -3   4  11 2219.88 492.809   9
  -3   4  11 1395.09 304.586   5
  -3   4 -11 1350.95 396.665  11
   3  -4  11 1675.89 321.308   8
  -4  -3 -11 2431.16 526.886   4
  -3   4 -11 2040.27 503.516   2
   4   3  11 1617.65 441.258   9
   4   3  11 1910.30 457.530   6
  -3   4  11 2019.91 462.332   6
   3  -4 -11 1731.00 408.835   2
  -4  -3  11 1595.17 451.788   9
   4   3 -11 1500.88 439.330   2
  -4  -3  11 1872.93 473.486   6
  -3   4 -11 1425.47 385.687   4
   4   3  12 1556.29 305.665   1
   4   3 -12 1487.61 467.319   2
  -4  -3  12 1836.24 467.155   6
  -4  -3 -12 1797.45 483.770   4
  -3   4  12 2019.87 494.188   6
  -3   4 -12 2041.21 474.330   4
  -4  -3  12 2063.41 496.577   9
   3  -4 -12 2093.44 503.210   2
  -3   4 -12 2653.79 564.255   2
   4   3  12 2023.99 521.772   6
  -3   4  12 2243.84 393.282   5
   4   3  12 1604.24 488.194   9
   3  -4  12 2183.70 380.672   8
  -3   4  12 2515.35 618.977   9
  -4  -3  13 3342.03 679.643   6
   3  -4  13 2717.54 425.033   8
  -4  -3  13 3341.17 649.773   9
  -3   4  13 2946.01 655.191   9
  -4  -3 -13 3148.99 665.381   4
   4   3 -13 3143.87 618.739   2
  -3   4  13 2890.87 446.656   5
  -3   4 -13 2183.84 571.600   4
   4   3  13 3111.21 648.944   9
  -3   4  13 2069.02 554.301   6
  -3   4 -13 2723.44 592.780   2
   3  -4 -13 2533.90 560.440   2
   4   3  13 2294.68 528.241   6
  -4  -3  14 1107.00 479.886   9
   4   3  14 1496.19 562.998   6
  -4  -3 -14 1398.07 544.613   4
   3  -4 -14 1943.13 545.298   2
  -4  -3  14 1340.05 553.014   6
  -3   4  14 1847.98 604.290   9
  -3   4 -14 1788.27 595.412   4
  -3   4  14 1942.77 603.703   6
  -3   4 -14 2051.78 601.494   2
   4   3 -14 1854.32 567.296   2
   4   3  14 2037.07 609.680   9
  -4  -3 -15 2746.81 669.037   4
  -3   4 -15 2566.08 681.921   4
  -3   4 -15 3269.31 684.562   2
  -4  -3  15 1947.65 561.190   6
   3  -4 -15 2051.32 517.190   2
  -3   4  15 2027.01 619.979   6
   4   3  15 3801.59 639.536   8
  -4  -3  15 1872.20 652.531   9
  -3   4  15 2450.50 681.953   9
   4   3 -15 2683.92 703.591   2
  -3   4 -16 2597.35 669.945   4
  -3   4  16 3753.81 797.449   9
  -4  -3  16 1543.40 662.440   6
  -3   4  16 2710.44 744.459   6
  -4  -3 -16 2104.20 671.127   4
   3  -4 -16 3402.08 725.258   2
  -4  -3  16 2461.82 680.200   9
   4   3 -16 3128.49 770.519   2
   4   3  16 2289.13 531.436   8
  -3   4  17 504.453 325.893   9
  -3   4  17-244.332 414.943   6
  -4  -3 -17-411.034 484.539   4
   3  -4 -17-266.129 388.527   2
   4   3 -17 205.024 378.473   2
  -3   4 -17 633.985 336.334   4
  -3   4  18 673.147 486.629   9
   4   3 -18 1048.51 547.539   2
  -3   4 -18 1235.47 645.673   4
  -3   4  18 958.342 460.560   6
  -4  -3 -18 933.129 567.360   4
   4   4   0 607931. 7968.92  11
  -4   4   0 625533. 8460.42   8
   4  -4   0 608174. 8382.51  13
  -4  -4   0 604187. 8299.69   3
  -4   4   0 599907. 8057.74   3
  -4  -4   1 33.6367 78.2738  14
   4   4   1-0.25524 53.6964   6
   4   4  -1 11.4380 122.889   5
  -4   4  -1-84.7059 98.0112   3
   4   4  -1-135.097 90.2221   7
   4   4   1-25.9402 67.0323  11
   4   4   1 55.9991 58.2556   9
   4  -4  -1-353.936 190.804  13
  -4  -4  -1-103.369 151.763   5
   4  -4   1 181.092 144.082  13
  -4   4  -1-233.977 175.266   8
   4   4  -1-117.164 126.740   8
   4   4   1 95.7561 90.2585  13
   4   4  -1 113.917 139.047  11
  -4  -4  -1-13.1491 130.628   3
  -4  -4  -1 59.8047 57.9384   6
   4   4  -2 7967.29 472.582  11
   4   4  -2 8184.89 371.029   5
   4  -4   2 8237.71 447.203   2
   4   4   2 9185.00 388.935   6
  -4  -4   2 8665.12 442.890   7
   4   4   2 9193.82 472.546   4
  -4  -4   2 8661.42 532.531   2
  -4  -4  -2 8321.41 378.141   6
   4  -4   2 8047.26 475.104   4
  -4  -4  -2 8844.60 344.295  13
   4   4   2 9193.88 305.583  14
   4  -4  -2 8532.42 331.684   2
  -4  -4   2 8687.86 415.236  14
  -4  -4   2 8893.27 361.772   6
   4   4   2 8933.35 383.900   9
  -4  -4   2 8662.28 356.440   9
   4   4  -2 7636.26 342.253   6
   4  -4   2 9015.48 488.474  13
   4   4  -2 8103.00 361.219   8
   4   4   2 9324.79 355.285  13
  -4   4  -2 9364.24 513.247   8
  -4  -4  -2 7959.96 522.978   5
  -4   4  -2 9070.42 540.054  14
   4  -4  -2 9192.87 584.809  13
   4  -4   3 109.044 140.998   4
  -4   4   3 62.7574 136.325  10
   4   4   3-7.58788 96.9952  12
   4  -4   3 26.0680 154.722   1
   4   4  -3-98.1159 163.660  11
   4   4   3 117.414 102.286   9
   4   4   3 67.9593 83.0026  14
   4  -4   3 107.672 140.322   2
  -4  -4  -3 46.6490 157.603   5
   4   4  -3-10.7630 99.0428   6
   4   4  -3-66.5041 83.1608   8
  -4  -4   3 148.949 93.2026   8
   4  -4   3 109.504 171.810   8
  -4   4  -3 156.917 177.862  14
   4   4   3 36.6952 111.843   6
  -4   4   3 140.865 149.077   7
  -4  -4   3-79.0476 133.435   7
  -4   4  -3 189.243 137.761   8
   4   4   3 247.712 128.120   4
   4   4  -3-91.7708 77.7170   5
  -4  -4  -3 31.7232 91.0872  13
  -4  -4   3 24.5264 164.962   2
  -4  -4  -3-72.0297 123.460   6
  -4  -4   3-270.005 154.349   6
   4  -4  -3 120.184 117.628   2
  -4   4   3 194.092 108.022   2
  -4  -4   3 146.587 128.175   9
   4   4   4 116699. 1683.21  11
  -4  -4  -4 114362. 2536.69   5
  -4  -4  -4 113305. 2302.04   6
  -4   4   4 117850. 2496.92   7
  -4  -4  -4 114291. 2040.66  13
  -4   4   4 115856. 2133.29   2
   4   4   4 118008. 2303.93   6
   4  -4   4 113523. 2405.16   2
   4   4  -4 117037. 2258.64   6
  -4  -4   4 120306. 2540.70   2
   4  -4   4 114326. 2461.45   4
  -4   4   4 109180. 2214.04  12
   4   4   4 118495. 2308.64   9
  -4  -4   4 106470. 1716.55   8
  -4   4  -4 116136. 2269.25   8
  -4  -4   4 116987. 2264.54   9
   4  -4   4 109514. 2258.56   8
   4  -4  -4 118778. 2141.10   2
   4   4   4 116875. 2148.35  14
  -4  -4   4 119308. 2280.38   6
  -4   4  -4 115418. 2508.23  14
   4  -4   4 115520. 2442.97   1
   4  -4  -4 112627. 1702.98   1
  -4   4   4 114580. 2359.32  10
   4  -4  -5 153.155 169.302   2
  -4   4   5-16.4658 122.068  12
  -4  -4  -5 16.0663 144.292   6
   4  -4   5 184.997 155.547   8
  -4   4   5-3.76971 157.311  10
  -4  -4   5 68.8271 174.382   6
   4  -4   5 190.418 157.208   1
   4   4   5 29.1838 140.167  14
  -4  -4  -5-21.4651 182.179   5
  -4   4  -5-173.935 231.790  14
   4   4  -5 206.447 177.174   6
  -4   4   5-12.9223 122.787   2
  -4   4   5-112.455 212.986   7
  -4  -4   5-49.0752 175.495   9
   4   4   5 156.064 177.510   9
   4   4   5-80.2802 86.5043  11
   4  -4   5 66.8353 192.889   2
   4   4   5 50.1850 151.157   6
  -4  -4   5 83.1494 178.806   2
  -4   4  -5 62.5317 117.631   8
   4   4   6 66593.8 1880.74   9
  -4  -4   6 69644.1 1888.68   9
  -4  -4   6 61738.0 1137.80   8
   4   4   6 66679.9 1373.26  11
  -4  -4  -6 64525.4 1898.39   6
   4   4   6 66772.8 1878.33   6
   4   4  -6 67212.4 1679.92   1
   4   4   6 64728.3 1937.83   5
  -4   4   6 66655.7 1957.32  10
  -4   4  -6 65072.9 1982.50  14
   4  -4   6 64362.5 1856.53   1
   4   4   6 70257.1 1962.88   2
  -4  -4   6 69355.7 1882.32   6
   4  -4  -6 67540.3 1736.05   2
   4   4   6 68235.3 1772.26  14
   4  -4   6 65410.5 1686.41   8
  -4   4  -6 69014.1 1680.24   8
  -4   4   6 68557.7 1752.86   2
   4   4  -6 66371.0 1866.67   6
  -4  -4  -6 65838.3 1938.23   5
   4   4   7-27.2180 191.260   9
   4  -4   7 83.6924 206.404   1
   4   4   7-302.152 249.758   5
   4   4  -7-140.700 138.062   1
   4  -4   7-17.0679 166.198   8
  -4   4  -7-3.54316 246.325  14
  -4   4  -7 227.448 186.909  11
  -4   4   7-178.039 174.952   2
   4   4   7 23.6903 174.192  14
  -4  -4   7-22.2882 198.352   9
   4   4   7-66.5533 204.061   6
   4   4   7-32.7146 116.862  11
  -4  -4   7 182.763 179.856   6
  -4  -4   7 10.7586 60.7810   8
   4  -4  -7-123.727 164.418   2
  -4  -4   8 53435.7 1877.96   6
  -4  -4   8 50416.8 1086.24   8
   4   4  -8 52602.7 1546.04   1
   4   4   8 55433.1 1899.94   5
   4  -4  -8 52584.4 1743.25   2
  -4  -4   8 51858.0 1856.65   9
   4   4   8 53072.1 1420.55  11
   4  -4   8 55051.0 1624.46   8
   4   4   8 54376.3 1908.70   6
   4   4   8 52701.9 1882.32   9
  -4   4   8 51743.8 1507.58   5
  -4   4  -8 55356.7 1979.93  14
  -4   4  -8 53953.3 1994.04   4
  -4   4  -8 53417.3 1801.50  11
  -4   4  -9 95.9739 254.576   4
   4  -4   9 197.565 192.374   8
   4   4   9-107.981 273.471   9
   4   4  -9 202.337 290.260  10
   4   4  -9 2.42852 136.592   1
   4   4   9-100.115 131.755  11
  -4   4  -9 143.474 199.849  11
  -4   4  -9 187.180 291.700  14
   4   4   9 103.067 233.725   5
   4   4   9 250.387 245.909   6
   4  -4  -9-64.1288 189.208   2
  -4   4   9 26.5875 140.772   5
  -4  -4   9-158.636 202.293   9
  -4  -4  -9-219.762 236.480   4
  -4  -4   9 36.0511 192.075   6
   4   4 -10 5377.98 496.733   1
  -4  -4 -10 6291.10 720.531   4
   4   4 -10 5289.60 671.489   2
  -4   4 -10 5801.01 709.394   2
  -4   4  10 5271.53 496.741   5
   4   4  10 5551.83 503.674  11
  -4  -4  10 5944.19 686.039   6
  -4   4 -10 5900.10 633.664  11
   4   4  10 6155.62 721.411   9
  -4   4 -10 6744.22 754.436   4
  -4   4  10 5022.35 665.138   6
   4  -4  10 6115.97 563.667   8
   4  -4 -10 5786.15 658.776   2
   4   4  10 7113.14 720.765   5
  -4  -4  10 4960.38 640.357   9
  -4   4 -10 5583.79 678.065  14
   4   4  10 5720.15 700.374   6
  -4  -4  11 607.753 324.843   6
   4   4  11 288.621 288.657   9
  -4   4  11 146.564 190.936   5
  -4   4 -11 329.689 284.379   4
  -4   4  11-261.829 286.550   6
   4  -4  11-6.19849 159.179   8
   4  -4 -11 250.802 257.393   2
  -4   4 -11-244.286 301.072  14
   4   4  11 102.743 258.396   6
  -4  -4  11 64.0807 290.178   9
   4   4 -11-207.262 161.479   1
  -4  -4 -11 93.3725 280.260   4
   4   4 -11-121.419 265.568   2
  -4   4 -11-246.376 234.350  11
  -4   4 -11-487.440 309.617   2
  -4  -4 -12 4012.28 644.941   4
   4  -4 -12 3525.27 596.576   2
  -4   4  12 3612.13 453.184   5
  -4  -4  12 3242.89 613.629   9
  -4   4 -12 3736.71 596.159  11
   4   4  12 3291.82 610.519   9
   4  -4  12 4280.15 506.771   8
  -4  -4  12 4095.14 676.908   6
  -4   4  12 3637.78 622.263   9
   4   4 -12 3633.77 610.775   2
  -4   4 -12 5167.13 776.790   4
  -4   4  12 3315.15 597.762   6
  -4   4 -12 4094.51 653.422   2
   4   4  12 3732.27 659.044   6
  -4  -4  13-866.153 433.550   9
   4   4 -13-243.567 338.256   2
   4   4  13 247.906 294.656   9
   4  -4 -13-90.3951 312.762   2
  -4   4  13 196.962 359.038   9
  -4   4  13 103.467 368.657   6
  -4   4 -13-105.576 298.220   4
  -4  -4 -13-379.732 413.864   4
  -4  -4  13 699.296 381.368   6
   4  -4  13 76.2432 187.426   8
  -4   4  13-82.4605 177.557   5
  -4   4 -13 420.041 408.884   2
   4   4  13-177.514 353.591   6
  -4  -4  14 38898.1 2152.58   6
  -4  -4  14 35037.4 2042.97   9
   4  -4 -14 34965.1 1914.20   2
   4   4  14 34440.6 2021.50   9
  -4  -4 -14 35277.8 2093.83   4
   4   4 -14 36631.7 2073.42   2
  -4   4 -14 36488.9 2143.14   4
  -4   4  14 37073.2 2147.46   6
  -4   4  14 36580.9 2122.19   9
   4   4  14 35902.8 2064.97   6
  -4  -4 -15 171.623 332.637   4
  -4   4  15 130.722 342.364   9
  -4   4  15 551.564 405.312   6
   4  -4 -15-14.3085 310.230   2
  -4   4 -15-315.721 361.068   4
   4   4 -15-202.634 346.929   2
   4   4  15 43.0564 419.855   9
   4   4  15-109.179 331.473   6
   4   4 -16 2869.13 624.958   2
  -4   4  16 3040.12 676.001   9
  -4   4  16 3434.15 757.839   6
   4   4  16 4348.39 738.893   8
   4  -4 -16 3278.52 686.761   2
  -4  -4 -16 4849.37 889.420   4
  -4   4 -16 3535.91 779.509   4
  -4   4  17-237.571 362.172   6
  -4  -4 -17-380.981 412.182   4
   4  -4 -17 106.411 337.206   2
   4   4 -17 297.764 481.268   2
  -4   4 -17 84.2718 407.282   4
  -4   4  17 748.365 508.027   9
   4  -4 -18 4018.38 851.367   2
  -4  -4 -18 4566.90 959.898   4
  -4   4 -18 2657.58 795.897   4
  -4   4  18 3916.06 919.258   6
  -4   4  18 2587.30 703.406   9
   4   4 -18 2898.94 732.365   2
   4   5   0 8031.30 413.116  11
  -4  -5   0 7771.98 474.536   3
   4   5   0 7379.09 476.716   3
   5  -4   0 9400.60 559.665  13
  -5   4   0 8988.46 600.176   8
  -5   4   0 9130.10 480.616   3
  -5   4  -1 366.790 144.312   3
  -4  -5   1 348.414 103.483  14
   5  -4   1 468.569 188.560  13
   4   5  -1 447.934 159.016  11
  -4  -5  -1 467.741 166.965   3
   4   5   1 376.074 130.814  13
  -5   4   1 550.095 210.018   8
   4   5  -1 543.235 168.484   5
   4   5  -1 358.243 89.7143   7
   4   5   1 499.439 107.435  11
   5  -4  -1 503.822 195.623  13
   4   5  -1 352.123 90.4283  14
  -5   4  -1 226.334 164.031   8
   4   5   1 466.792 80.3785   6
   4   5   1 402.864 148.232   3
   5  -4   2 4073.47 355.891  13
   5  -4   2 4006.08 344.713   3
  -4  -5   2 3586.99 390.763   2
   4   5   2 3556.32 366.615   3
   4   5  -2 3691.54 303.514  14
   4   5  -2 3370.24 244.463   6
   5  -4  -2 4479.91 464.572  13
   4   5  -2 3594.60 273.460   8
   5  -4  -2 4186.22 282.013   2
   4   5   2 3565.45 327.051   4
  -4  -5   2 3446.51 302.365  14
  -5   4  -2 4402.45 443.331  14
  -4  -5  -2 3584.60 268.891   6
  -4  -5  -2 3574.58 272.561  13
  -4  -5   2 3518.98 298.912   7
   4   5   2 3416.83 258.739   6
   4   5  -2 3928.09 371.471  11
   4   5  -2 3194.17 239.586   9
   4   5   2 3687.44 282.140  13
  -5   4  -2 4700.65 439.160   8
   5  -4  -2 4411.27 358.394  10
  -4  -5   3 991.983 211.428   7
   4   5   3 692.089 215.774   3
   4   5   3 983.870 184.270   6
  -4  -5  -3 690.308 157.471  13
  -4  -5   3 923.816 208.426  14
   4   5   3 806.969 192.560   9
   4   5   3 588.599 180.166   4
   5  -4   3 529.474 202.032   4
   5  -4   3 630.096 205.554   3
  -4  -5   3 1055.51 274.904   2
   5  -4  -3 851.237 175.335   2
  -4  -5  -3 821.060 236.211   5
   5  -4   3 772.444 214.984   2
  -4  -5  -3 661.235 175.476   6
   4   5  -3 777.720 165.021   6
  -5   4   3 811.963 163.708   2
   4   5  -3 519.414 142.009   9
  -5   4  -3 666.038 203.684   8
  -5   4  -3 713.781 246.518  14
   4   5  -3 1407.50 295.936  11
   5  -4  -3 761.237 216.194  10
   4   5  -3 821.803 125.296   8
  -5   4  -3 667.515 207.638  13
   4   5   3 793.438 153.002  13
  -5   4   4 10613.7 720.294   7
   4   5   4 9056.77 389.651  12
   4   5   4 9890.24 592.767   6
   4   5   4 9358.51 575.969   9
  -5   4  -4 10916.8 708.762  14
  -4  -5   4 8947.93 608.385  14
  -5   4   4 10800.3 553.970   2
  -4  -5  -4 9364.72 629.504   4
  -5   4  -4 9842.82 607.541  13
   5  -4  -4 10918.9 670.483  10
  -4  -5  -4 9460.60 586.686   6
   5  -4  -4 10569.6 549.925   2
  -4  -5   4 8631.21 553.574   9
  -4  -5   4 9243.35 560.687   6
   4   5  -4 10522.1 710.078  11
   4   5  -4 10254.8 563.497   6
   5  -4   4 10953.5 664.634   2
  -5   4   4 10715.7 641.848  12
  -4  -5  -4 10181.5 681.139   5
  -4  -5   4 9081.85 674.950   2
  -4  -5  -4 9232.72 500.823  13
   5  -4   4 10810.1 700.976   4
  -5   4  -4 9959.86 634.837   8
   4   5   4 9741.42 514.266  14
   5  -4   4 10747.4 661.541   8
  -4  -5   5 2021.15 319.838   9
   5  -4   5 1910.57 361.945   4
   4   5   5 2373.81 333.357   9
  -5   4   5 1445.06 305.209  10
  -5   4   5 1539.70 263.298  12
   4   5  -5 2025.32 348.921  11
  -5   4   5 1786.04 359.082   7
  -5   4  -5 1352.14 272.868   8
   4   5   5 2413.62 339.502   6
  -4  -5  -5 1452.81 249.735  13
   4   5   5 1651.24 173.602  11
   5  -4   5 1800.83 303.077   8
   5  -4  -5 1269.88 265.236   2
  -5   4  -5 1580.34 319.350  14
  -4  -5  -5 2150.77 345.572   6
  -5   4   5 1239.91 241.280   2
  -4  -5  -5 1798.07 342.706   5
  -4  -5   5 1990.46 390.637   2
   4   5   5 2152.08 294.202  14
   5  -4   5 1959.00 338.098   2
  -4  -5   5 1710.75 314.601  14
  -4  -5   5 2016.82 313.688   6
   4   5  -5 1717.31 282.617   6
  -4  -5  -5 1423.67 304.645   4
   4   5  -6 607.639 231.159   1
   4   5   6 667.729 144.963  11
  -4  -5  -6 932.636 287.192   4
  -4  -5   6 936.403 274.403   6
  -5   4  -6 672.142 271.922  14
   4   5  -6 802.780 244.741   6
   4   5   6 273.052 193.253   6
  -5   4  -6 839.169 228.844   8
  -5   4   6 1089.92 259.364   2
  -4  -5   6 827.006 260.520   9
   4   5   6 725.298 242.168   9
   5  -4  -6 753.900 231.503   2
   4   5   6 881.692 305.506   2
   4   5  -6 319.384 256.281  10
   5  -4   6 1084.12 273.999   8
   4   5   6 1063.86 255.603  14
  -4  -5  -6 492.172 216.298   6
   5  -4   6 1125.53 332.458   1
   5  -4  -7 12300.9 775.543   2
   4   5   7 15435.6 963.629   9
  -5   4   7 11492.6 757.929   2
   4   5   7 12990.7 601.231  11
  -5   4  -7 12973.9 926.972  14
   4   5   7 14949.4 851.784  14
   4   5  -7 13784.8 788.943   1
   5  -4   7 13002.5 792.598   8
   4   5   7 14788.2 960.266   5
   4   5  -7 13727.8 945.290  10
   4   5   7 14906.6 930.955   6
  -4  -5  -7 14850.4 967.229   4
  -4  -5   7 13458.8 873.820   6
  -4  -5   7 13568.9 875.255   9
  -4  -5   8 890.581 305.019   6
   4   5   8 1202.81 322.972   6
  -5   4  -8 1502.44 358.276  11
   4   5   8 1175.04 319.168   9
   4   5   8 763.088 310.350   5
  -4  -5  -8 807.099 323.256   4
   4   5  -8 973.136 252.817   1
   4   5   8 908.273 203.919  11
  -4  -5   8 1240.29 311.013   9
   5  -4   8 1275.20 276.533   8
  -5   4  -8 732.103 291.377  14
   5  -4  -8 1190.89 300.321   2
  -5   4  -8 1195.84 351.509   4
   4   5  -8 1804.88 413.570  10
   4   5   9 487.017 234.789   9
  -4  -5   9 624.963 279.194   6
   5  -4  -9 526.333 281.018   2
  -5   4  -9 668.152 299.283  11
   5  -4   9 397.521 205.701   8
  -4  -5   9 362.346 83.4629   8
  -4  -5  -9 505.135 250.968   4
   4   5   9 715.575 203.323  11
  -4  -5   9 354.626 85.8040   8
  -5   4  -9 669.451 358.124  14
  -5   4  -9 584.810 281.220   4
   4   5  -9 373.382 302.525  10
  -5   4   9 630.804 202.426   5
   4   5   9 821.550 310.403   6
  -4  -5   9 847.334 326.590   9
   4   5  -9 485.441 204.783   1
   4   5   9 439.207 252.846   5
  -5   4 -10 8059.32 866.188  14
   4   5  10 7076.71 575.699  11
   4   5 -10 6393.73 587.316   1
  -5   4 -10 8244.42 774.473  11
  -5   4  10 7893.19 600.173   5
  -4  -5  10 6837.68 769.627   6
   5  -4  10 7433.63 670.614   8
   4   5  10 7406.02 798.455   6
  -4  -5 -10 6942.35 800.906   4
   4   5  10 6806.96 756.741   5
   4   5  10 7395.13 789.885   9
   4   5 -10 7253.68 832.940   2
  -5   4  10 8122.37 865.332   6
   5  -4 -10 8803.89 799.593   2
  -5   4 -10 8391.64 904.334   4
  -4  -5  10 6231.24 753.516   9
   5  -4 -11 37.1164 259.267   2
   4   5  11 3.58344 211.014   5
   4   5 -11 681.529 280.852   1
  -4  -5 -11 455.894 340.751   4
  -4  -5  11 193.255 85.6768   8
   4   5  11 101.726 257.508   6
  -5   4 -11 380.531 302.874  11
  -5   4  11 493.077 182.122   5
  -4  -5  11 108.695 246.902   6
   5  -4  11-16.0344 174.874   8
   4   5  11 330.034 282.076   9
   4   5 -11 418.994 346.429   2
  -5   4  11 679.701 357.180   6
  -4  -5  11 243.750 95.5173   8
  -5   4 -11-5.26090 307.179  14
  -4  -5  11 450.224 287.569   9
  -5   4 -11 460.876 350.074   4
  -4  -5  12 3204.38 579.151   9
  -5   4  12 4561.64 500.026   5
   5  -4  12 5337.86 606.601   8
   4   5  12 3506.17 602.077   5
  -4  -5 -12 3961.31 701.896   4
   5  -4 -12 4062.53 617.494   2
  -5   4  12 4974.86 726.381   9
  -4  -5  12 3413.49 598.417   6
   4   5 -12 3949.90 649.173   2
   4   5 -12 3791.90 498.864   1
  -5   4 -12 4621.73 643.787  11
   4   5  12 4735.90 735.861   6
  -5   4 -12 5204.40 785.308   4
   4   5  12 3534.83 641.419   9
  -5   4  12 4162.92 693.592   6
  -5   4 -13 6135.81 889.688   4
  -4  -5 -13 8585.97 1014.50   4
   4   5  13 7745.56 950.266   9
   4   5  13 7204.51 905.471   6
  -5   4  13 5244.99 553.375   5
   4   5 -13 7382.68 977.660   2
   5  -4  13 6701.38 722.206   8
  -5   4  13 5877.49 874.357   9
  -5   4  13 6638.94 910.387   6
   5  -4 -13 6619.04 837.616   2
  -4  -5 -14-246.313 385.973   4
  -5   4  14 1176.76 486.323   9
   4   5 -14 801.276 419.738   2
  -5   4  14 1040.82 412.419   6
   5  -4 -14 1792.25 505.413   2
   5  -4  14 831.910 310.256   8
   4   5  14 964.393 445.341   6
   4   5  14 1023.23 471.653   9
  -5   4 -14 2149.75 645.213   4
   4   5  15 1696.77 536.320   6
   4   5 -15 2106.98 606.562   2
  -5   4  15 1657.25 576.084   6
  -5   4  15 1522.88 612.831   9
  -4  -5 -15 1306.41 509.772   4
   4   5  15 1171.61 503.812   9
  -5   4 -15 1044.64 480.804   4
   5  -4 -15 732.543 406.581   2
   4   5  16 2546.77 736.237   6
  -5   4  16 2821.13 685.126   6
   5  -4 -16 2717.14 648.377   2
  -4  -5 -16 2854.42 714.133   4
   4   5  16 2895.82 700.842   9
  -5   4 -16 2828.51 673.010   4
  -5   4  16 4297.45 862.433   9
   4   5 -16 2721.63 715.242   2
   5  -4 -17 1134.33 448.183   2
  -5   4  17 1257.52 569.856   6
   4   5  17 568.211 433.646   8
   4   5 -17-162.658 426.974   2
  -4  -5 -17 846.306 432.362   4
  -5   4  17 951.519 467.052   9
  -5   4 -17-189.784 406.071   4
  -5   4  18 2122.64 601.086   6
   5  -4 -18 2092.04 634.765   2
   4   5 -18 1603.07 468.754   2
  -5   4  18 1359.74 560.007   9
  -5   4 -18 1717.19 657.834   4
  -4  -5 -18 1501.03 660.852   4
   5  -4 -19 1887.60 620.978   2
  -5   3   0 77.7546 166.343   8
   3   5   0 302.013 122.604   3
  -5   3   0 189.382 148.338   3
   3   5   0 206.953 72.1868  14
  -3  -5   0 251.847 116.131   3
   5  -3   0 377.883 151.727  13
   3   5   0 186.819 119.534  13
  -5   3  -1 161470. 2727.09   3
   3   5  -1 163278. 2675.20  11
   3   5  -1 163572. 2432.30  14
   3   5   1 156457. 2325.85   6
  -3  -5  -1 158528. 2638.28   3
   5  -3   1 161843. 2676.29  13
   3   5   1 158855. 2587.35  13
  -5   3  -1 159518. 2894.92   8
  -3  -5  -1 157705. 2575.79  13
  -3  -5   1 160121. 2339.01   7
  -3  -5   1 160875. 2436.33  14
   5  -3  -1 159539. 2865.59  13
  -5   3   1 160632. 2904.80   8
   3   5   1 160507. 2670.69   3
  -3  -5   2-68.5800 116.866  14
  -5   3  -2-16.3997 164.896   8
   3   5   2 62.7131 87.6436  13
  -5   3  -2 163.687 162.931  14
   3   5  -2 19.6023 82.7477   9
   3   5  -2 83.3079 164.189  11
  -3  -5  -2 31.3863 116.662  13
   5  -3  -2 161.778 126.610   2
   3   5  -2-37.0327 89.5800   6
   3   5   2 113.052 113.582   3
   5  -3   2 239.116 141.301  13
   3   5   2 5.57868 100.327   6
   3   5  -2-45.1406 111.167  14
  -3  -5  -2-9.11565 100.366   6
  -3  -5   2 122.443 155.303   2
   3   5   2 73.9652 99.2739   4
  -5   3  -2 158.407 129.560   3
   3   5  -3 42727.3 1098.20   9
  -3  -5   3 41910.4 1270.88   2
   3   5  -3 43116.0 1183.78  14
  -5   3   3 44307.1 1098.92   2
   3   5  -3 43374.7 1300.87  11
  -5   3   3 40826.9 1249.15  12
  -5   3  -3 42360.5 1290.54  14
   3   5   3 42999.7 1118.40   6
   5  -3   3 46184.1 1292.73   2
  -3  -5  -3 47381.2 1169.76   6
  -3  -5  -3 45323.0 1098.07  13
  -3  -5  -3 44867.7 1168.36   4
   3   5   3 43337.3 1099.46  13
   3   5  -3 42864.9 1101.17   6
  -5   3  -3 42707.8 1114.16  13
   5  -3   3 45617.1 1344.93   4
  -5   3  -3 39684.2 1226.35   8
   5  -3  -3 41274.7 1056.54   2
   3   5   4 21.3370 52.7972  12
  -5   3  -4 51.8189 154.676   8
  -5   3  -4 85.0515 202.630  14
  -5   3   4 181.018 215.908   7
   3   5  -4 256.201 226.491  11
  -5   3   4 70.8732 123.005  12
   3   5   4 132.002 160.911   6
   3   5  -4-37.4756 137.669   9
   5  -3   4-258.568 196.809   2
   3   5  -4-90.0000 163.164  14
   5  -3  -4-204.638 165.624   2
  -5   3   4 111.827 117.591   2
   3   5  -4-2.65633 187.880  10
  -3  -5  -4-155.308 170.530   4
   5  -3   4-134.427 173.668   4
   5  -3   4 39.9789 182.433   8
  -3  -5  -4-60.7614 141.104  13
  -3  -5  -4-180.025 165.284   6
   3   5  -4 29.8862 127.208   6
  -3  -5   4-89.5995 201.037   2
  -3  -5   5 29608.8 1184.30   2
  -5   3  -5 28945.5 1063.62   8
   3   5  -5 27122.3 1156.49  11
   3   5  -5 27645.4 1054.86   9
  -5   3   5 26884.3 979.719  12
  -3  -5  -5 28036.0 992.449  13
   5  -3   5 27353.0 1049.04   8
  -5   3   5 27911.8 1124.45  10
  -5   3   5 28766.6 1010.60   2
  -3  -5  -5 29406.1 1100.61   6
  -5   3   5 29125.0 1185.33   7
   3   5  -5 28234.1 1032.84   1
   5  -3  -5 29196.0 1030.70   2
   3   5   5 30241.2 1108.28   6
  -3  -5  -5 29189.4 1121.42   4
  -3  -5   5 29417.7 1090.25   6
   5  -3   5 27139.6 1139.66   2
  -5   3  -5 27915.0 1140.12  14
   3   5  -5 28002.6 1116.20  10
   5  -3   5 28235.6 1180.53   4
   3   5   5 30795.5 1121.35   9
   3   5  -5 27594.2 1050.88   6
  -3  -5  -6-10.1340 191.332   6
   3   5   6 80.1816 179.970   2
   3   5   6-123.026 217.660   5
   5  -3  -6 254.227 203.536   2
  -3  -5  -6 238.844 182.472   4
   3   5   6 301.178 184.798  14
   3   5  -6 366.174 241.119   1
   5  -3   6 275.027 208.338   8
  -3  -5   6 128.948 212.928   6
   3   5  -6 16.5454 217.349  11
   3   5  -6-37.8252 198.039   6
  -3  -5   6 136.275 181.761   9
   3   5   6-240.982 212.131   9
  -5   3   6-11.0422 161.304   2
  -5   3  -6-144.118 217.154  14
   3   5   6 293.700 225.377   6
   3   5  -6 345.948 249.824  10
   3   5  -7 68067.5 1820.02   1
  -3  -5   7 69924.0 2047.96   9
   5  -3  -7 68279.4 1795.01  12
   3   5   7 66114.0 1562.03  11
  -5   3  -7 66994.7 2100.45  14
  -3  -5  -7 66743.7 2055.24   4
   5  -3  -7 70510.4 1956.96   2
   3   5  -7 69666.0 2136.85  11
   3   5  -7 67331.0 2067.76  10
   3   5   7 65526.8 2008.09   5
   3   5   7 69472.7 2060.01   6
   3   5   7 67399.6 1917.92  14
  -5   3  -7 68906.7 1909.67  11
  -5   3   7 69036.7 1943.62   2
  -3  -5   7 70936.5 2072.59   6
   3   5   7 65336.9 2005.31   9
   5  -3   7 65179.2 1936.48   1
   5  -3   7 67290.8 1870.95   8
  -5   3  -8-262.802 273.047  14
   5  -3   8 121.760 178.712   8
  -5   3  -8 41.2480 175.354  11
  -3  -5   8-7.85886 206.373   9
   3   5   8 40.9348 116.085  11
  -3  -5   8 5.14935 201.121   6
   3   5  -8 48.2786 70.4345   5
   3   5  -8 102.953 167.838   1
   3   5   8 178.314 250.261   6
   5  -3  -8 40.6523 186.379  12
   3   5   8-73.8391 202.320   9
   5  -3  -8 65.2802 187.524   2
  -3  -5  -8 251.150 266.786   4
  -5   3   8 26.5038 117.475   5
   3   5  -8-1.62485 232.117  10
   3   5   8-120.331 201.906   5
  -3  -5   9 15395.4 488.630   8
   5  -3  -9 16570.8 1010.00   2
   3   5  -9 18317.8 924.321   1
  -3  -5   9 15332.9 1066.91   6
   3   5   9 16430.3 1068.79   6
   3   5   9 16914.2 1057.40   5
   5  -3  -9 17859.7 888.752  12
   5  -3   9 17742.4 964.172   8
  -3  -5  -9 18430.8 1146.99   4
  -5   3  -9 15878.1 1078.11  14
   3   5   9 17082.9 820.892  11
   3   5   9 16125.4 1058.78   9
  -3  -5   9 17880.6 1133.00   9
  -5   3  -9 17549.2 1009.29  11
  -5   3   9 17939.4 789.419   5
   3   5  -9 16328.4 563.429   5
   3   5  10 210.586 284.156   9
  -5   3 -10-120.070 207.081  11
   3   5 -10-248.667 287.757   2
   5  -3 -10-4.69431 215.545   2
   3   5  10-133.836 192.818   5
  -5   3 -10 42.8207 247.618   4
  -5   3 -10-366.545 270.883  14
  -3  -5  10-68.7635 219.960   9
  -5   3  10-52.1819 127.422   5
   3   5 -10-178.011 188.450   1
  -3  -5  10 89.7000 245.855   6
   3   5  10 145.257 172.839  11
   3   5 -10-102.202 84.5913   5
   3   5  10-215.328 278.346   6
  -5   3  10 4.31480 224.218   6
  -3  -5  10-83.0102 80.2447   8
   5  -3  10 26.3982 184.714   8
  -3  -5 -10 303.918 303.584   4
   5  -3 -10-159.234 170.836  12
   5  -3  11 3146.96 430.311   8
  -5   3 -11 2068.00 444.842  14
   5  -3 -11 2253.54 370.355  12
   5  -3 -11 2442.56 478.765   2
  -5   3 -11 2120.80 489.737   4
  -3  -5  11 1717.35 451.660   6
   3   5  11 2604.69 461.578   5
   3   5  11 2191.76 465.609   9
  -5   3 -11 2617.80 470.060  11
  -3  -5  11 1760.23 203.671   8
  -5   3  11 2641.32 324.980   5
   3   5 -11 2004.48 202.583   5
   3   5 -11 2366.82 374.894   1
   3   5  11 2167.39 457.825   6
  -5   3  11 2458.55 488.168   6
   3   5 -11 1125.43 405.272   2
  -3  -5 -11 2267.55 485.284   4
   5  -3 -12-111.878 252.582   2
  -5   3  12 25.5121 263.635   9
   3   5  12 450.388 345.379   6
   5  -3 -12 69.0776 159.647  12
   5  -3  12 307.518 221.579   8
  -5   3  12-214.036 218.434   5
  -5   3  12-32.9744 345.629   6
   3   5  12-142.182 251.876   9
   3   5  12-32.2004 233.623   5
  -5   3 -12 26.3942 259.952  11
  -3  -5  12-23.4684 89.1116   8
  -5   3 -12-14.2582 308.331   4
   3   5 -12-207.012 365.449   2
  -3  -5 -12-197.849 274.329   4
   3   5 -13 4646.21 785.975   2
  -5   3  13 3954.12 722.996   6
   3   5  13 5137.37 795.874   9
   5  -3 -13 4826.60 724.221   2
   3   5  13 3308.48 652.203   6
  -5   3 -13 5386.04 761.475   4
   5  -3  13 3507.84 519.459   8
  -5   3  13 4529.16 780.285   9
  -3  -5 -13 3957.74 715.836   4
  -5   3  14-252.701 413.458   9
   3   5 -14-143.626 326.789   2
   5  -3 -14-312.165 327.410   2
   3   5  14-81.2383 280.814   9
   5  -3  14 1.68558 206.791   8
  -3  -5 -14-45.5819 342.781   4
  -5   3  14 48.6637 322.123   6
   3   5  14 839.757 477.102   6
  -5   3 -14-447.479 352.155   4
  -5   3  15 575.377 478.368   6
  -5   3 -15 1633.14 535.837   4
   3   5  15 2182.89 568.931   6
   3   5  15 1502.06 549.984   9
  -5   3  15 739.427 302.411   9
  -3  -5 -15 2100.09 601.983   4
   3   5 -15 2000.49 649.342   2
   5  -3 -15 1354.81 483.052   2
   3   5  16 204.962 397.228   6
   3   5 -16 621.046 454.155   2
  -5   3 -16-431.618 400.064   4
  -5   3  16-234.522 383.425   9
   3   5  16-551.245 479.391   9
  -5   3  16-74.7200 398.135   6
  -3  -5 -16 7.01965 344.801   4
   5  -3 -16-89.4862 357.981   2
   3   5  17 4328.47 875.773   6
   5  -3 -17 4011.99 753.187   2
  -5   3  17 4530.22 852.091   9
  -3  -5 -17 5233.82 931.860   4
   3   5 -17 5523.72 937.177   2
  -5   3  17 4761.16 851.507   6
  -5   3 -17 5123.67 946.651   4
   3   5  17 4837.80 914.278   9
  -5   3  18-53.1191 370.207   9
  -5   3 -18-110.484 378.494   4
  -3  -5 -18 112.585 351.388   4
  -5   3  18 166.870 333.343   6
   5  -3 -18 167.214 504.982   2
   5  -3 -19 294.612 430.798   2
   2   5   0 572.946 116.196   3
  -2  -5   0 396.929 111.864   3
  -5   2   0 404.699 194.139   8
   5  -2   0 475.875 150.252  13
  -5   2   0 674.401 180.968   3
  -5   2  -1 5209.43 448.786   8
   2   5  -1 6429.13 346.685  14
   2   5   1 5425.84 262.336   4
  -2  -5  -1 7015.97 400.674  13
  -5   2   1 6619.31 457.265   8
   2   5   1 5498.50 356.783   3
   2   5   1 6401.90 397.827  13
  -5   2  -1 6353.17 422.014   3
   5  -2   1 5823.93 348.107  13
  -2  -5  -2 13938.7 524.333   4
  -5   2  -2 16884.8 719.123  14
  -2  -5  -2 14558.8 617.991  13
   5  -2   2 16005.9 561.834  13
   2   5  -2 14398.4 588.517  14
   2   5   2 14720.3 599.852  13
  -5   2   2 16004.5 755.570   8
   2   5   2 13781.7 568.093   6
  -5   2  -2 15061.2 752.632   8
   2   5  -2 13266.9 683.638  11
  -2  -5   2 13790.9 669.285   2
  -5   2  -2 14701.0 698.302   3
  -5   2  -2 15282.3 565.475  13
   2   5   3 4926.87 372.921   6
  -5   2  -3 3661.15 396.727   8
   2   5  -3 4902.26 360.658   6
   2   5  -3 5178.49 369.374   9
  -5   2   3 4661.87 379.722   2
  -2  -5  -3 4717.49 376.331  13
  -5   2  -3 4042.57 315.178  13
  -2  -5   3 5708.69 456.279   2
   2   5  -3 4293.49 422.228  11
  -5   2   3 5557.62 476.557   7
  -5   2  -3 4034.04 393.353  14
   5  -2   3 4073.56 409.546   4
   2   5  -3 4878.75 403.182  14
  -2  -5  -3 4822.82 384.035   6
  -2  -5  -3 4990.19 359.019   4
  -5   2   3 4161.35 382.630  12
  -2  -5   4 1757.29 295.442   2
   5  -2   4 2246.62 337.680   4
  -2  -5  -4 1927.95 284.133   6
  -2  -5  -4 1583.19 283.091   4
  -5   2  -4 2340.31 323.339   8
   5  -2  -4 1768.73 297.958   2
   2   5  -4 2312.95 355.488  11
  -5   2  -4 2387.23 328.682  14
   2   5   4 2456.48 315.227   6
   2   5  -4 1691.41 268.092   9
  -2  -5  -4 1681.83 265.520  13
  -5   2   4 2862.25 375.283   7
   2   5  -4 1793.40 289.334   6
   5  -2  -4 2145.59 323.378  12
  -5   2   4 1972.40 280.553  12
   5  -2   4 1937.62 316.766   2
   2   5  -4 1893.17 307.200  10
  -5   2   4 2296.51 282.506   2
   2   5  -4 1724.73 284.214  14
  -5   2  -5 3860.50 405.132   8
   2   5  -5 4200.51 486.798  14
   5  -2  -5 3425.30 391.166  12
   5  -2   5 3874.36 461.727   4
  -2  -5   5 3802.20 437.205   2
   5  -2  -5 3791.57 391.611   2
  -5   2  -5 3828.11 490.837  14
   5  -2   5 4014.22 472.613   2
   2   5  -5 4176.41 486.879  11
  -5   2   5 4479.57 429.363   2
  -5   2   5 4013.60 469.213   7
   2   5  -5 3630.35 408.055   1
   2   5   5 4252.22 436.337   2
   5  -2  -5 3409.25 420.840   6
   2   5  -5 4119.93 419.510   6
   5  -2   5 4013.24 417.950   8
   2   5  -5 4075.57 469.911  10
  -2  -5  -5 4994.18 468.703   6
   2   5  -5 4148.87 413.110   9
   2   5   5 5076.89 473.210   6
   2   5   6 768.262 284.118   2
   2   5  -6 1043.39 288.266   9
   2   5  -6 939.496 308.061  14
   2   5  -6 925.936 265.981   6
   2   5  -6 1128.85 311.069  11
   5  -2   6 1640.76 320.874   8
   5  -2  -6 1081.27 278.562   2
   5  -2  -6 1296.06 282.827  12
  -2  -5  -6 618.873 279.150   6
   2   5   6 725.818 284.758   5
   2   5   6 1204.98 292.252   6
  -5   2   6 1046.49 272.409   2
   2   5  -6 1045.88 323.863  10
   2   5  -6 1301.34 261.903   1
   5  -2   6 1270.62 299.416  14
  -5   2  -6 872.814 271.049  14
   2   5   7 14997.1 912.892   5
  -5   2  -7 13787.4 908.080  14
   5  -2   7 12470.5 776.654   8
   2   5  -7 13734.0 775.773   1
  -5   2  -7 12298.9 769.502  11
   2   5  -7 14672.6 914.913  10
   2   5  -7 14141.2 943.733  11
   2   5   7 13424.8 902.471   9
   5  -2  -7 12248.0 735.923  12
   5  -2  -7 13034.1 830.878   2
  -5   2  -7 12525.2 868.142   5
   2   5   7 13519.8 895.572   6
   2   5  -8 3317.07 410.777   1
  -5   2   8 4531.28 356.060   5
   5  -2  -8 4609.33 460.010  12
   2   5  -8 2969.70 291.565   5
   2   5   8 4119.59 549.306   6
   2   5   8 3790.56 411.786  11
   2   5  -8 3564.98 518.572  11
   2   5   8 3370.96 475.425   5
   5  -2   8 4322.99 490.092   8
  -5   2  -8 4358.93 556.744  14
   5  -2  -8 4309.09 500.928   2
   2   5   8 3987.77 545.784   9
  -5   2  -8 3758.82 463.507  11
   2   5   9 1232.48 354.999   6
   5  -2  -9 1064.01 311.674   2
   2   5   9 1324.24 283.078  11
   2   5  -9 1306.99 190.220   5
  -5   2  -9 1309.89 296.927  11
  -5   2   9 1328.24 219.683   5
   2   5  -9 1743.54 314.369   1
   5  -2   9 938.899 284.403   8
   2   5   9 1587.54 403.846   9
   5  -2  -9 1423.84 290.615  12
  -5   2  -9 1894.70 398.436  14
   2   5   9 1641.37 360.037   5
  -2  -5   9 1141.76 153.046   8
  -5   2 -10 2620.36 519.316  14
  -5   2  10 2916.93 520.423   6
   2   5 -10 2592.23 276.674   5
   5  -2 -10 3192.29 439.144  12
   2   5  10 2652.81 488.790   9
  -2  -5  10 1861.76 212.745   8
   2   5  10 3011.16 491.941   5
  -5   2 -10 2367.99 529.136   4
   2   5  10 2299.34 490.665   6
  -5   2 -10 3067.26 463.487  11
  -5   2  10 2568.74 306.690   5
   5  -2  10 3008.20 456.899   8
   2   5 -10 2599.36 389.500   1
   5  -2 -10 2970.26 505.988   2
   5  -2 -11 447.378 182.368  12
   2   5  11 795.138 340.669   5
  -5   2  11 500.998 298.369   6
  -2  -5  11 422.473 136.633   8
   2   5  11 307.841 139.820   1
  -5   2 -11-116.473 307.617   4
   2   5  11 82.7124 251.911   6
   5  -2  11 545.341 240.370   8
  -5   2  11 461.603 253.807   9
  -5   2  11 303.645 136.294   5
   5  -2 -11 115.775 270.503   2
   2   5 -11 340.711 104.735   5
   2   5  11 529.531 324.661   9
   2   5 -11 349.109 260.125   2
  -5   2 -11 212.030 229.533  11
  -2  -5  12 3021.10 317.477   8
  -5   2  12 4682.41 745.192   9
   2   5  12 3424.51 537.014   5
   5  -2 -12 4475.72 659.979   2
   2   5  12 4495.47 703.138   6
  -5   2  12 3484.20 650.462   6
   5  -2 -12 4182.11 499.408  12
   2   5 -12 2456.53 528.505   2
   5  -2  12 3940.75 545.091   8
  -2  -5 -12 3665.92 647.049   4
   2   5  12 4101.42 689.937   9
  -5   2 -12 4017.72 724.683   4
   2   5  13 2229.28 517.760   5
   2   5  13 2248.99 565.784   9
  -5   2  13 1873.83 560.845   9
   5  -2 -13 1875.93 363.318  12
   2   5  13 2582.89 555.112   6
   2   5 -13 2211.25 562.390   2
  -2  -5 -13 2072.01 612.893   4
   5  -2 -13 1987.55 516.897   2
  -5   2  13 2494.40 573.904   6
   5  -2  13 2132.43 407.324   8
  -5   2 -13 2130.79 568.520   4
   5  -2  14 502.422 301.619   8
  -5   2  14 600.926 390.027   6
   2   5 -14 640.044 397.907   2
  -2  -5 -14 52.0228 341.750   4
   2   5  14 106.389 307.142   6
   2   5  14 277.187 409.294   9
  -5   2  14 203.393 293.119   9
   5  -2 -14 606.140 380.404   2
  -5   2 -14-319.355 408.340   4
  -5   2  15 3756.74 766.701   6
  -5   2  15 3989.50 785.006   9
  -2  -5 -15 4484.55 801.927   4
  -5   2 -15 4762.78 870.125   4
   2   5  15 4384.15 884.282   9
   2   5 -15 4062.01 778.264   2
   5  -2 -15 4268.80 759.387   2
   2   5  15 4103.94 852.399   6
   5  -2 -16 3350.09 734.021   2
  -2  -5 -16 3292.72 729.944   4
   2   5  16 3046.57 757.474   9
  -5   2  16 4011.84 846.877   6
   2   5 -16 2452.48 694.772   2
  -5   2  16 2992.00 763.995   9
  -5   2 -16 3505.10 773.564   4
   2   5  16 2513.96 711.258   6
   2   5  17 282.213 365.522   9
  -2  -5 -17-332.928 456.587   4
   2   5 -17-89.2558 494.873   2
  -5   2 -17 258.876 402.542   4
   5  -2 -17-216.543 366.685   2
  -5   2  17-896.604 576.071   6
   2   5  17 805.735 484.606   6
  -5   2  17 489.479 377.606   9
   2   5  18 2055.93 676.299   9
  -5   2  18 1987.09 703.029   9
   2   5 -18 1910.60 643.081   2
  -2  -5 -18 1535.32 593.942   4
   2   5  18 2421.20 706.507   6
  -5   2 -18 1649.51 693.799   4
  -5   2  18 2812.59 756.458   6
   5  -2 -18 1517.81 563.258   2
   5  -2 -19 1629.72 519.939   2
  -1  -5   0 11.6181 65.8080   3
  -1  -5   0 63.6944 136.985  13
  -5   1   0-62.7077 166.598   8
  -5   1   0 248.970 148.116   3
   1   5   0 100.066 56.5044   3
   5  -1   0 204.195 125.351  13
  -5   1   1 3670.73 322.238   8
   5  -1   1 4740.73 265.652  13
   1   5  -1 4429.25 292.831  14
  -1  -5   1 5344.76 325.265   2
  -5   1  -1 5800.07 393.881   3
  -1  -5  -1 4206.94 319.448  13
  -5   1  -1 5694.27 405.812   8
   5  -1  -2-179.531 169.125  12
  -1  -5   2-83.1827 136.061   2
  -5   1  -2 48.3947 80.8357  13
  -5   1  -2 5.41447 127.299  14
   1   5   2 188.697 131.699  13
   1   5  -2 70.8900 124.206  14
   1   5   2 29.5255 104.935   6
   5  -1   2 33.6898 77.4661  13
  -5   1  -2-61.0415 142.169   3
  -1  -5  -2 191.530 144.171  13
  -5   1   2 61.5674 142.366   8
  -5   1  -2 102.324 161.265   8
  -1  -5  -3 11839.6 586.615   6
   1   5  -3 10596.9 600.669  11
  -5   1   3 9870.78 568.153  12
  -5   1  -3 14033.7 646.506  14
   5  -1   3 11871.3 650.762   4
  -1  -5  -3 12363.6 597.368  13
  -5   1  -3 14799.7 696.912   8
  -5   1   3 10490.4 539.834   2
   1   5   3 15270.4 643.111   6
   1   5  -3 10769.4 536.705  10
   5  -1  -3 13015.9 658.239  12
   1   5  -3 10771.9 565.974  14
  -1  -5   3 13527.0 637.752   2
  -5   1   3 11117.1 561.712   8
  -5   1   3 10996.1 621.947   7
   5  -1   3 12303.0 588.607  14
  -5   1  -4 8.93903 164.785  14
  -1  -5  -4 169.629 173.553   6
   5  -1  -4-91.8042 161.109  12
   5  -1   4-101.090 150.046  14
   1   5  -4 111.724 178.620  11
   1   5   4-66.0463 151.379   6
   1   5  -4 86.8713 164.328  10
  -5   1   4 49.7663 167.991   7
   1   5  -4 41.2920 162.857   9
  -5   1  -4 188.027 156.596   8
   1   5  -4-148.130 159.778  14
   5  -1   4-196.182 183.744   2
   5  -1   4 48.2087 140.392   4
  -1  -5   4-35.8131 173.656   2
   1   5   4 24.1244 129.612   2
  -5   1   4-67.3160 150.685   2
  -1  -5  -4 130.851 174.588  13
   1   5  -4 56.9657 144.771   6
   1   5   5 45063.2 1444.89   5
  -1  -5  -5 47893.2 1485.09   6
   1   5  -5 48923.0 1455.16  10
   5  -1   5 49834.3 1464.89   8
   1   5   5 45961.5 1460.16   6
  -5   1   5 47987.0 1451.37   2
   1   5  -5 47935.4 1527.49  11
   1   5  -5 48294.3 1517.87  14
   5  -1  -5 43301.9 1365.66  12
   5  -1   5 49122.9 1547.55   2
  -5   1  -5 48799.1 1530.02   9
  -1  -5   5 46504.2 1380.40   1
   1   5  -5 49575.1 1487.62   9
  -1  -5   5 48299.2 1518.81   2
  -1  -5   5 49373.8 1468.04  10
   5  -1   5 51839.5 1628.07   4
   5  -1  -5 47584.7 1497.08   6
   1   5   5 44627.5 1321.02   2
  -5   1  -5 44657.3 1435.75  14
   5  -1   5 50751.5 1489.48  14
  -5   1   5 50134.9 1591.59   7
   1   5  -5 49168.3 1403.92   1
   1   5  -5 49966.8 1493.24   6
  -5   1  -5 49313.3 1544.79   6
  -1  -5   6-2.20506 139.680   1
   1   5  -6-167.102 210.802  14
   5  -1  -6-14.2167 193.047   2
  -5   1  -6 143.245 150.697  11
   1   5   6-32.7980 158.993   2
  -1  -5   6-278.135 276.137  10
   1   5   6-83.7805 188.811   5
  -5   1  -6-36.5063 183.004  14
   5  -1   6-120.764 179.395   8
   1   5   6-337.644 253.110   6
   5  -1   6 273.481 219.793  14
   1   5  -6-106.274 183.880   6
  -1  -5  -6 329.365 226.695   6
   1   5  -6-2.32100 180.992   1
  -5   1   6 144.189 194.132   2
   5  -1  -6-17.9697 194.395  12
   1   5  -6 75.4740 164.544   9
  -5   1  -6 19.5936 216.408   5
   1   5  -6 107.432 248.948  11
   1   5  -6 306.211 232.179  10
   1   5  -7 54439.1 1863.96  14
  -5   1  -7 53155.5 1554.79  11
   5  -1  -7 55920.7 1766.25   2
  -1  -5   7 52728.3 1592.47   1
  -5   1  -7 53454.5 1772.76  14
   1   5  -7 54162.7 1825.43  11
  -1  -5   7 49654.1 996.659   8
   5  -1   7 57073.7 1709.44   8
   1   5  -7 57104.1 1621.40   1
   1   5   7 55793.8 1723.17   5
   1   5   7 54180.5 1694.38   2
  -5   1   7 57533.6 1192.94   5
   1   5   7 53762.8 1807.75   6
  -5   1  -7 53849.7 1789.12   5
   5  -1  -7 53984.5 1592.64  12
   5  -1  -7 55409.6 1095.04   1
   5  -1  -8 14.3338 195.304   2
   1   5   8-173.900 256.972   9
   5  -1   8 288.207 175.810   8
   1   5   8-37.0994 234.239   6
   5  -1  -8-138.644 81.1249   1
   1   5  -8 33.1013 248.400  11
  -5   1  -8-255.403 196.805  11
   1   5   8 5.38347 195.123   5
  -5   1  -8-346.589 236.754  14
  -5   1   8 32.7481 80.1375   5
  -1  -5   8-33.8760 60.9511   8
   5  -1  -8 51.6579 176.436  12
   1   5  -8-66.2306 206.304   1
   1   5   9 13951.9 816.479  11
   1   5  -9 12825.2 962.622  11
   1   5   9 14475.9 903.195   5
  -1  -5   9 13580.7 528.120   8
   1   5   9 14363.9 1015.96   9
   1   5  -9 13413.0 819.546   1
  -5   1  -9 14445.5 1006.66  14
   5  -1   9 12322.2 855.902   8
   1   5  -9 11309.8 607.522   5
   1   5   9 15390.5 1033.34   6
  -5   1   9 12305.7 545.558   5
   5  -1  -9 13989.4 940.589   2
  -5   1  -9 13808.9 847.866  11
   5  -1  -9 14287.7 816.036  12
   5  -1  10 102.072 162.496   8
  -5   1  10 201.287 256.031   6
  -5   1 -10-181.639 243.260  11
   5  -1 -10 47.5959 169.512  12
   1   5  10 158.395 253.515   9
   1   5  10 85.2565 180.770   5
   1   5  10-21.6963 252.044   6
   1   5 -10-70.1528 285.425   2
   5  -1 -10 50.2162 226.207   2
   1   5  10 0.59969 93.3086   1
  -5   1  10-43.3041 95.7662   5
  -1  -5  10-10.6405 85.2413   8
  -5   1 -10-187.913 220.423   4
  -5   1  10 80.5265 292.970   9
   1   5 -10 42.3352 139.328   5
   1   5  11 6219.91 655.958   5
   5  -1  11 7300.31 702.690   8
   1   5  11 5491.66 339.848   1
  -5   1  11 6152.44 766.567   9
   1   5 -11 6178.99 459.254   5
   1   5 -11 5775.80 741.935   2
  -5   1 -11 6956.59 839.255   4
  -1  -5  11 5417.82 399.398   8
   5  -1 -11 5480.29 674.178   2
  -5   1  11 5699.54 712.434   6
   1   5  11 6485.98 779.050   9
   5  -1 -11 5932.79 576.269  12
   1   5  11 5947.42 745.896   6
  -5   1  12-281.044 364.985   9
  -1  -5  12-59.6077 113.624   8
   1   5  12-208.045 216.173   5
  -5   1  12 741.214 415.759   6
  -5   1 -12-157.328 356.098   4
   1   5  12-41.7481 291.818   9
   5  -1 -12 87.8521 181.882  12
   5  -1 -12-170.924 258.657   2
   5  -1  12 54.5665 253.556   8
   1   5 -12-11.7101 262.688   2
   1   5  12-241.086 325.731   6
   5  -1  13 3379.71 531.214   8
   1   5  13 2615.98 556.325   6
  -5   1  13 3390.37 599.853   6
   1   5  13 3277.33 642.338   9
   5  -1 -13 4005.69 492.221  12
   1   5  13 3168.76 516.199   5
  -5   1 -13 3957.11 702.745   4
   1   5 -13 3205.49 672.420   2
   5  -1 -13 3306.44 615.816   2
  -5   1  13 3527.88 641.260   9
  -5   1  14 427.130 331.999   6
   5  -1 -14 174.282 370.498   2
  -5   1  14 303.165 293.180   9
   1   5 -14-364.437 421.992   2
  -5   1 -14 551.501 446.397   4
   1   5  14-398.595 385.308   9
   1   5  14-390.538 393.970   6
   5  -1  14 316.584 250.154   8
   1   5  15 11384.2 1251.78   9
  -1  -5 -15 11713.1 1249.29   4
   5  -1 -15 11660.8 1163.88   2
  -5   1 -15 11270.5 1264.44   4
   1   5  15 11497.6 1261.27   6
   1   5 -15 11453.3 1231.99   2
  -5   1  15 11914.0 1281.90   9
   5  -1  15 10984.8 970.023   8
  -5   1  15 12476.5 1274.95   6
  -5   1 -16 451.138 339.894   4
   1   5  16 192.626 322.041   9
  -5   1  16 231.841 454.600   9
   5  -1 -16-801.893 513.446   2
   1   5 -16 716.692 421.856   2
   1   5  16 735.404 557.248   6
  -5   1  16-283.209 385.445   6
  -1  -5 -16-648.387 408.555   4
  -5   1  17-106.512 350.153   9
   1   5  17 824.239 497.959   6
  -1  -5 -17 443.769 360.037   4
   1   5 -17 933.926 483.061   2
   5  -1 -17 61.4888 333.065   2
  -5   1  17 715.183 516.200   6
  -5   1 -17 342.341 439.356   4
   1   5 -17 836.601 460.218   4
   1   5  17 500.582 505.938   9
   1   5  18-632.791 497.176   6
   1   5 -18-72.2380 434.713   2
  -5   1  18 745.490 622.126   9
  -5   1 -18 1205.03 594.931   4
   5  -1 -18 849.457 586.831   2
   1   5  18 968.607 495.441   9
  -1  -5 -18 56.9804 403.911   4
   1   5 -18 770.448 493.597   4
  -5   1  18-80.4862 418.316   6
   5  -1 -19 2732.23 737.637   2
   0   5   0 56.0716 84.0328   2
   0  -5   0-127.117 147.784  13
  -5   0   0 47.9599 138.292   8
  -5   0   0 213.592 183.570   3
  -5   0   1 6584.13 438.839   8
   0  -5  -1 7147.20 474.900  13
  -5   0  -1 7721.53 503.037   3
  -5   0  -1 6443.01 472.698   8
   0  -5   1 7026.66 444.390   1
   5   0   1 6055.47 273.229  13
   0  -5   1 7611.05 360.327   2
   5   0  -1 7793.09 488.902  12
   0   5  -1 6627.96 365.661   2
   0   5  -1 6608.93 422.219  14
   0   5   2 165.936 106.882   7
  -5   0   2 191.598 156.610   8
  -5   0  -2 380.215 175.575   3
  -5   0  -2 181.278 134.514  14
   0   5  -2 156.829 144.269  14
   0   5  -2 230.002 118.543  10
   5   0  -2 160.808 171.646  12
   0  -5  -2 40.4360 145.189  13
   0  -5   2 286.670 159.492   2
   5   0  -2 261.198 149.016   8
  -5   0  -2 445.394 194.180   8
   0  -5   2 95.5066 134.975   1
  -5   0   3 2692.00 321.063   2
   0   5  -3 3024.53 329.916  14
  -5   0   3 2634.47 347.038   7
   0   5  -3 2785.32 281.920  10
   5   0  -3 2454.39 323.109  12
  -5   0  -3 2243.16 283.818  14
   0   5  -3 2464.02 179.273   8
   5   0   3 2802.18 331.639   4
   0   5   3 2477.03 238.458   2
   0  -5   3 2032.63 275.549   2
  -5   0  -3 2047.99 291.454   8
  -5   0   3 2368.83 282.026   8
   5   0   3 2402.60 273.409  14
   0  -5  -3 2965.22 353.339  13
   0  -5   3 2813.70 332.838   1
   0   5  -4 1873.93 309.932  14
  -5   0  -4 2178.44 315.647   9
   0  -5   4 1694.90 289.561   2
   5   0   4 2015.99 322.708   4
  -5   0   4 1845.58 272.003   8
  -5   0  -4 2060.52 304.601  14
   5   0  -4 1795.21 294.556   6
   0  -5   4 1856.75 288.141   1
   0  -5   4 1577.63 290.382  10
  -5   0  -4 2040.87 313.318   6
   5   0  -4 2151.72 324.391  12
   0   5  -4 1187.30 263.599  11
   0  -5  -4 1304.08 260.733   6
  -5   0   4 2050.09 297.719   2
  -5   0   4 1574.19 287.693   7
   5   0   4 2035.13 268.503  14
   0   5  -4 1238.55 125.367   8
  -5   0  -4 2390.71 328.910   5
   0   5   4 1875.64 237.427   2
   0   5  -4 1511.70 259.116  10
   0  -5  -4 1571.38 300.888  13
   0   5   5 6266.01 542.715   5
   5   0   5 5418.20 544.443   4
  -5   0   5 6345.66 581.032   7
   0   5  -5 7302.88 543.017   1
   0  -5  -5 6526.70 560.637   6
  -5   0  -5 6964.90 568.640   6
   0  -5   5 6525.72 536.806  10
   0   5  -5 6599.92 554.789   9
  -5   0  -5 6658.82 547.398  14
   5   0  -5 5938.76 519.219   6
   0   5  -5 6354.40 576.103  14
   0  -5   5 7559.11 595.819   2
   5   0   5 6156.70 570.595   2
   5   0  -5 5908.09 528.385  12
  -5   0   5 5728.43 503.266   2
   0  -5   5 5501.94 258.830   8
  -5   0  -5 6240.67 422.821  11
   0   5  -5 6423.04 545.915   6
  -5   0  -5 6663.68 572.777   5
   0  -5   5 7228.60 539.725   1
   5   0   5 6210.21 504.799  14
   5   0   5 5573.71 532.923   8
   0   5  -5 7185.47 591.064  11
  -5   0  -5 6883.54 559.762   9
   0   5   5 6959.19 495.757   2
   0  -5   6 5078.04 485.525   1
   5   0  -6 5653.33 568.699   6
   5   0   6 6271.32 555.501  14
   0   5   6 4980.69 472.252   2
  -5   0   6 4869.64 251.749   5
   0   5   6 6162.90 545.085   5
   5   0   6 5446.80 541.830   8
  -5   0  -6 6232.35 597.087   5
   5   0  -6 6259.89 528.664  12
   0  -5   6 5604.49 530.094  10
  -5   0   6 6476.32 573.418   2
   0   5  -6 5165.68 479.931   1
   0   5  -6 5053.13 551.562  14
   0   5  -6 4804.76 562.422  11
   0  -5   6 4576.57 267.244   8
  -5   0  -6 6159.55 560.925  14
   0   5  -6 4399.08 493.728   9
   0   5  -6 5592.41 561.947   6
  -5   0  -6 5592.33 428.206  11
   5   0  -7 5107.05 341.119   1
   0  -5   7 5324.03 519.649   1
   5   0   7 5221.60 555.357   8
   0   5  -7 6028.23 639.076  14
   5   0  -7 5218.42 500.730  12
   0   5   7 7680.71 627.766   5
   0   5   7 6403.24 601.311   2
   0   5  -7 6418.21 543.683   1
  -5   0  -7 6424.67 633.273   5
  -5   0  -7 6536.96 615.958  14
   0   5  -7 5884.15 639.671  11
  -5   0  -7 6280.19 509.897  11
  -5   0   7 4357.26 258.822   5
   0  -5   7 5688.49 341.714   8
   0  -5   8 1724.70 298.723   1
   5   0  -8 2079.95 415.412   2
  -5   0   8 1149.95 143.872   5
   0   5  -8 1370.52 324.754   1
   0   5  -8 1233.92 322.797  14
   5   0   8 2127.84 383.128   8
   0  -5   8 1039.49 175.572   8
   5   0  -8 2006.49 347.950  12
  -5   0  -8 1549.38 295.803  11
   0  -5  -8 965.035 281.985   2
  -5   0  -8 1888.41 398.555  14
   0   5   8 1515.54 345.933   5
   5   0  -8 1614.53 206.437   1
   0   5  -8 1468.58 381.574  11
   0   5   9 7122.01 760.983   6
   0   5   9 7004.68 775.160   9
   0   5   9 6244.17 610.171   5
  -5   0   9 6741.50 738.764   6
   5   0   9 6755.05 651.524   8
   0  -5   9 6724.27 424.979   8
   0   5  -9 6029.33 487.471   5
   0   5  -9 6450.11 696.882  11
  -5   0   9 6834.14 741.546   9
   5   0  -9 5993.39 564.862  12
   0   5   9 5446.62 301.090   1
   5   0  -9 5513.85 367.886   1
  -5   0  -9 6056.88 582.756  11
   0  -5  -9 7747.16 707.685   2
   5   0  -9 5830.89 673.545   2
   5   0 -10 2833.09 492.175   2
   0   5  10 3181.77 464.195   5
   5   0  10 3378.91 505.741   8
   5   0 -10 3535.88 445.642  12
  -5   0  10 3206.85 569.638   6
   0   5 -10 3401.45 375.658   5
   0   5 -10 2737.11 543.961   2
   0   5  10 3076.10 539.227   9
   0   5  10 3062.91 547.753   6
   0   5  10 2131.08 189.812   1
  -5   0  10 3303.28 564.811   9
   0   5 -10 3654.68 557.091  11
   0  -5  10 2970.55 300.472   8
  -5   0  11 401.203 322.450   9
   0  -5  11 339.495 160.486   8
   0   5  11 323.810 317.689   9
   0   5  11 277.499 77.1810   1
   0   5 -11 521.038 324.591   2
   0   5 -11 397.244 162.140   5
   5   0 -11 501.695 250.791  12
   5   0 -11-58.9071 250.736   2
  -5   0  11 249.926 283.508   6
  -5   0 -11 552.947 305.302   4
   0   5  11 641.723 379.872   6
   5   0  11 482.546 249.125   8
   0   5  11 338.240 225.857   5
   5   0  12 1696.03 416.431   8
   5   0 -12 1757.54 474.923   2
   5   0 -12 1013.50 315.153  12
   0   5  12 1614.95 467.946   6
   0   5  12 1439.79 483.241   9
  -5   0  12 1735.63 457.188   6
   0   5 -12 1583.74 278.912   5
  -5   0 -12 2535.75 600.538   4
  -5   0  12 2342.41 546.357   9
   0   5 -12 1321.52 464.078   2
   0  -5  12 1482.04 258.365   8
   0   5  12 1197.91 360.779   5
   0   5 -13 1273.87 449.105   2
  -5   0  13 1322.67 511.314   6
   0   5  13 1651.25 526.101   9
  -5   0 -13 2050.87 561.775   4
  -5   0  13 1328.42 484.545   9
   5   0 -13 1117.80 316.491  12
   0   5  13 1157.38 355.204   5
   0   5  13 1650.39 489.896   6
   5   0  13 1494.85 383.734   8
   5   0 -13 1070.28 406.238   2
   5   0 -14 77.3627 307.886   2
   5   0  14 608.395 337.922   8
  -5   0  14 160.979 440.508   6
   0   5  14 378.605 353.061   6
   5   0 -14 286.681 223.413  12
  -5   0  14 42.1666 352.439   9
   0   5  14 356.812 367.164   9
  -5   0 -14 942.780 458.150   4
   0   5 -14-22.8158 320.874   2
   0   5  15 4850.28 873.768   6
   0   5 -15 6140.93 952.205   2
   0   5  15 4111.22 824.282   9
   5   0  15 3716.24 619.846   8
   5   0 -15 4229.75 764.480   2
  -5   0  15 3978.56 779.107   9
  -5   0  15 4784.09 848.244   6
  -5   0 -15 4698.89 870.933   4
   0   5  16 387.639 345.563   9
  -5   0  16 643.479 351.157   9
   0   5 -16 1906.03 599.513   4
   0   5 -16 922.909 471.163   2
  -5   0  16 796.019 416.993   6
  -5   0 -16 1938.75 649.239   4
   5   0 -16 2076.86 637.086   2
   0   5  16 1054.41 519.523   6
  -5   0  17 98.5966 425.291   6
   0   5 -17 417.779 445.488   2
   0  -5 -17 870.806 559.393   4
   5   0 -17 601.034 466.350   2
   0   5  17 661.643 386.076   6
   0   5  17 612.481 555.434   9
  -5   0  17 355.739 518.016   9
   0   5 -17 856.847 560.906   4
  -5   0 -17 259.929 418.588   4
   0   5 -18 2019.46 756.290   2
   0   5 -18 955.947 539.320   4
  -5   0 -18 1667.05 657.940   4
  -5   0  18 2350.49 726.218   6
   0   5  18 1404.04 609.361   6
  -5   0  18 1153.38 621.976   9
   0  -5 -18 1887.26 699.636   4
   5   0 -18 1237.08 576.005   2
   0   5  18 1633.46 710.060   9
  -5  -1   0 128.666 168.153   3
   5   1   0 89.6023 179.320  12
   1  -5   0 186.946 149.456  13
   1  -5   0 19.2550 119.288   1
  -5  -1   0-91.4486 153.983   8
  -5  -1  -1 280224. 4288.56   8
   1  -5  -1 262389. 4207.25  13
   5   1  -1 278283. 4270.34  12
  -5  -1  -1 279792. 4283.72   5
   1  -5   1 278522. 3851.54   2
   1  -5   1 279075. 3738.93   4
   1  -5   1 275808. 4235.49  13
   1  -5   1 279988. 4193.62   1
  -5  -1   1 259993. 4115.05   8
  -1   5  -1 263552. 3824.74   2
  -5  -1  -1 277565. 4288.56   3
   1  -5   2-84.9938 131.750   2
  -5  -1  -2 48.1351 155.282   8
  -1   5   2 0.54434 57.6093   2
  -1   5  -2-90.3666 149.526  14
  -5  -1  -2 25.4074 145.323   3
  -5  -1  -2 110.425 112.319  14
   5   1   2 31.4811 95.9358  14
  -1   5   2 16.5714 103.553   7
  -1   5  -2-121.333 100.655   8
  -1   5  -2-89.5298 83.1323  10
   1  -5   2-3.25107 138.044   1
   5   1  -2-34.8775 165.279  12
   1  -5   2-93.1744 100.963  10
   1  -5  -2 66.9835 163.730  13
  -1   5   2 37.6249 86.6160   1
  -1   5  -2 81.3771 107.710   2
  -1   5  -2 19.2002 83.9834   4
  -5  -1  -2-19.9634 151.567   5
  -5  -1   2 9.75061 136.245   8
   5   1  -2-28.9120 112.373   8
  -5  -1  -3 104157. 2106.69   6
  -5  -1  -3 104479. 1994.18  14
  -1   5  -3 109092. 1807.78   8
   5   1   3 115822. 2038.86  14
   1  -5   3 108624. 2211.66   1
   5   1   3 109506. 2280.42   4
   1  -5   3 104359. 1950.82  10
  -1   5  -3 111169. 2091.96   4
  -5  -1   3 112371. 2241.99   2
  -1   5   3 107096. 1819.79   2
  -1   5   3 108039. 1743.19   1
   1  -5   3 108859. 2150.42   2
  -1   5  -3 111174. 2244.75  14
   5   1  -3 104890. 2216.08  12
  -5  -1   3 114004. 2285.53   7
   1  -5  -3 112933. 2313.91  13
  -5  -1   3 111119. 2018.79   8
  -5  -1  -3 108438. 2329.47   5
  -5  -1  -3 107146. 2109.80   9
   5   1  -3 106593. 2071.89   6
  -1   5   3 105455. 2042.40   7
  -5  -1   4 10.8558 173.794   2
   1  -5   4-47.4043 97.6135   8
  -5  -1  -4-174.960 153.290  14
   1  -5   4-76.6637 140.878   1
   1  -5   4 28.3009 157.114  10
   1  -5   4-135.280 178.590   2
   1  -5  -4-74.3299 121.572   2
   5   1   4 57.4191 120.167  14
  -1   5   4 162.562 113.708   2
   5   1  -4-140.658 136.108   6
   5   1   4-43.8221 157.425   4
  -5  -1  -4 91.6714 154.530   9
  -5  -1   4-36.4807 191.728   7
   1  -5  -4 126.544 173.726  13
  -1   5  -4-47.9893 198.374  14
  -1   5  -4 12.0852 85.0660   8
  -5  -1  -4 8.87794 155.538   5
  -5  -1  -4-44.5867 150.494   6
  -5  -1   4-44.0861 127.393   8
  -1   5   5 19874.0 780.657   2
  -5  -1   5 19952.5 956.171   7
   5   1   5 21941.4 999.131   4
  -5  -1  -5 21646.5 945.806   6
   5   1   5 21500.3 992.456   2
  -5  -1  -5 20380.6 877.487  14
   1  -5  -5 19945.0 939.728   6
  -1   5   5 18653.8 543.919  12
  -5  -1   5 18250.8 694.042   8
  -1   5  -5 19059.9 924.230   6
  -1   5  -5 18524.9 898.229  11
   1  -5   5 19223.7 853.607  10
   1  -5   5 19637.5 875.937   1
  -5  -1  -5 22177.9 956.181   9
   5   1  -5 18107.2 871.589   6
  -1   5  -5 19578.5 952.978  14
   1  -5   5 20012.0 597.716   8
   5   1   5 21203.3 882.276  14
  -1   5  -5 20109.7 934.715   9
  -5  -1  -5 20608.0 685.501  11
   1  -5  -5 19476.0 791.358   2
   1  -5   5 19559.3 917.147   2
  -5  -1   5 19315.8 909.389   2
  -5  -1  -5 20546.1 963.537   5
  -1   5  -5 20712.7 599.086   8
  -1   5  -6 152.430 224.605  14
  -1   5   6 35.6919 165.784   2
  -5  -1  -6-19.8950 226.310   9
   5   1   6-270.404 165.431  14
   5   1  -6-254.253 168.253   6
  -5  -1  -6-176.456 137.079  11
  -5  -1   6 96.1480 196.629   2
   1  -5   6-16.9871 114.067   8
  -5  -1  -6 171.622 187.217   5
  -5  -1  -6-118.098 183.887  14
   5   1   6 144.769 213.358   8
  -1   5   6-253.644 204.744   5
  -1   5  -6 26.0632 217.513  11
  -1   5  -6 286.261 217.579   1
   1  -5   6 39.9588 180.405  10
  -5  -1  -6 275.094 187.549   6
   1  -5  -6 283.082 166.864   2
   1  -5   6-101.227 174.679   1
  -5  -1  -7 147388. 3179.52  14
  -1   5  -7 136344. 3257.77  14
   1  -5   7 144702. 3010.53   1
   5   1   7 140243. 3105.39   8
  -1   5   7 146145. 3023.17   2
   1  -5  -7 141708. 2995.27   2
   1  -5   7 143200. 2453.00   8
  -5  -1  -7 146277. 2733.70  11
   5   1  -7 141898. 2506.79   1
  -1   5   7 146322. 3004.97   5
  -1   5  -7 134911. 3163.81  11
   5   1  -8-54.3530 102.123   1
  -1   5   8 20.0888 209.213   5
   1  -5   8 25.6709 126.849   8
   5   1   8-11.7355 224.357   8
   1  -5   8 322.366 209.861   1
  -1   5  -8 232.693 226.386  11
   1  -5  -8-174.631 186.208   2
  -1   5  -8-277.552 291.323  14
   1  -5   9 119797. 2337.65   8
   1  -5  -9 123174. 3029.71   2
  -1   5   9 121302. 2858.72   5
  -1   5  -9 119432. 2626.05   5
  -5  -1   9 123266. 3248.50   6
  -1   5  -9 120781. 3149.44  11
   5   1   9 121057. 2988.07   8
  -1   5  -9 121124. 3291.68  14
   5   1  -9 119890. 2298.49   1
  -5  -1   9 122745. 3255.24   9
   5   1  -9 119031. 3156.54   2
   5   1 -10 261.162 134.291   1
  -1   5  10 161.382 270.317   6
   5   1  10-1.66835 234.611   8
  -5  -1  10 28.9012 241.096   6
  -5  -1  10 66.4144 221.681   9
  -1   5  10-86.6982 158.364   5
   1  -5  10-53.5221 116.085   8
  -1   5 -10 102.865 225.269   2
  -1   5  10-91.0922 226.647   9
  -1   5 -10-82.8541 237.854  11
  -5  -1 -10 173.812 257.206   4
  -1   5 -10-59.0540 148.597   5
   5   1 -10-234.526 276.692   2
   1  -5 -10 308.358 265.313   2
  -5  -1 -11 13665.7 1137.14   4
  -1   5  11 15032.7 1159.71   6
   1  -5 -11 15612.3 1095.85   2
  -1   5  11 14818.4 1164.08   9
  -1   5 -11 15550.6 1181.23   2
  -1   5 -11 15038.1 1104.00  11
  -5  -1  11 15677.8 1188.60   6
  -1   5  11 12341.2 893.384   5
   1  -5  11 14787.8 741.246   8
  -1   5 -11 15893.3 869.621   5
  -5  -1  11 15744.4 1179.25   9
   5   1 -11 13350.9 1065.24   2
   5   1  11 16798.0 1109.15   8
  -5  -1 -12-214.488 341.407   4
   1  -5 -12-72.3012 261.161   2
  -5  -1  12 384.654 290.804   9
  -5  -1  12-75.0326 259.303   6
   5   1 -12 144.615 186.881  12
   5   1 -12 15.0444 307.003   2
  -1   5  12 158.298 212.314   5
   5   1  12 33.9991 234.041   8
   1  -5  12 189.147 145.485   8
  -1   5  12 187.482 285.488   6
  -1   5 -12 369.468 322.946   2
  -1   5  12-232.651 322.179   9
  -1   5 -12-266.515 221.665   5
  -1   5  13 15778.8 1318.95   9
   5   1 -13 14402.0 1236.69   2
   1  -5 -13 15731.4 1220.67   2
  -5  -1 -13 15715.1 1335.90   4
   5   1 -13 15761.5 1027.47  12
  -1   5  13 16149.7 1333.83   6
  -1   5 -13 16349.2 1329.68   2
  -5  -1  13 16893.9 1370.39   9
   5   1  13 17915.3 1203.17   8
  -1   5  13 15655.7 1058.70   5
  -5  -1  13 15680.1 1325.17   6
  -1   5 -14 801.871 408.685   2
  -5  -1  14 159.839 394.639   6
  -5  -1  14-144.249 334.666   9
  -5  -1 -14 26.6300 314.754   4
   5   1 -14-1031.17 493.755   2
  -1   5 -14 292.075 406.633   4
  -1   5  14-121.579 415.599   9
  -1   5  14-380.698 290.751   5
   5   1 -14 312.575 243.208  12
  -1   5  14 247.352 434.229   6
   5   1  14 293.641 275.643   8
  -5  -1  15 41067.8 2321.24   9
  -5  -1 -15 41734.2 2404.07   4
  -1   5 -15 40152.2 2282.45   2
  -1   5 -15 38031.1 2294.76   4
   5   1 -15 37034.0 2168.66   2
  -5  -1  15 42333.9 2344.17   6
  -1   5  15 39720.6 2309.89   9
   5   1  15 37708.5 1901.90   8
  -1   5  15 42406.9 2383.16   6
  -1   5  16-194.015 331.375   9
  -1   5 -16-189.792 374.746   4
  -1   5  16 153.229 358.681   6
  -5  -1 -16 1291.95 544.396   4
  -1   5 -16 1230.85 566.079   2
  -5  -1  16-527.962 432.749   6
   5   1 -16 342.481 450.003   2
  -5  -1  16 173.116 399.004   9
  -5  -1  17 4529.50 867.186   6
  -5  -1 -17 4842.09 927.041   4
  -5  -1  17 4093.37 831.349   9
  -1   5  17 3210.59 723.014   6
  -1   5 -17 5533.25 998.975   2
  -1   5  17 5105.79 954.506   9
   5   1 -17 4894.19 880.548   2
  -1   5 -17 4120.02 873.578   4
   5   1 -18 526.042 461.556   2
  -5  -1  18 479.855 401.272   9
   1  -5 -18 508.707 444.630   4
  -1   5 -18-658.766 527.400   4
  -1   5  18-647.686 594.724   9
  -5  -1 -18 1196.33 620.354   4
  -1   5  18-666.330 621.810   6
  -5  -1  18 203.458 470.222   6
  -1   5 -18 691.884 506.371   2
  -5  -2   0 63.5768 123.383   5
   2  -5   0 326.551 149.033  13
  -5  -2   0 89.2192 142.086   8
   5   2   0 306.402 168.273  12
   2  -5   0-41.2245 121.019   1
  -5  -2   0 85.9075 155.738   3
   2  -5  -1 18698.9 630.504   1
   2  -5   1 21724.1 799.437  13
  -5  -2  -1 18716.1 780.742   3
  -5  -2   1 16636.6 626.233   5
   2  -5  -1 19882.5 826.172  13
  -5  -2  -1 17005.7 769.791   8
   2  -5   1 17842.2 579.112   4
   5   2   1 19303.3 721.224  12
   2  -5   1 20856.9 771.810   1
   2  -5   1 18309.2 562.139   2
   5   2  -1 16260.4 754.604  12
  -2   5   1 19342.3 484.166  10
  -2   5  -1 17874.1 562.823   2
  -2   5   1 20281.2 652.564   1
  -5  -2  -1 18932.6 765.751   5
  -5  -2  -1 16466.7 478.983  14
  -5  -2   1 17188.5 668.267   8
   2  -5  -2 888.917 236.920  13
   2  -5   2 824.607 190.687   2
  -5  -2   2 997.482 204.293   7
  -5  -2  -2 819.516 203.041   3
  -2   5  -2 1247.49 244.970  14
  -2   5   2 860.157 157.121   1
   2  -5   2 353.027 104.284  10
  -5  -2   2 1156.08 199.345   8
  -5  -2  -2 974.398 149.784  14
  -5  -2   2 834.570 155.718   6
   2  -5  -2 893.995 163.157   1
   5   2   2 935.476 149.322  14
   2  -5   2 895.479 215.968   1
  -2   5  -2 956.517 184.388   8
  -5  -2   2 1268.14 167.384   5
  -5  -2  -2 917.132 219.097   5
   2  -5   2 554.272 164.806   4
  -2   5  -2 755.390 160.683   4
   5   2  -2 1207.07 193.827   8
  -2   5  -2 690.989 172.469   2
  -5  -2  -3 4802.11 370.510   6
   5   2   3 5524.11 468.772   4
   2  -5   3 5501.49 449.125   1
  -5  -2  -3 5273.93 352.088  14
   2  -5   3 5317.27 352.069   8
  -5  -2  -3 5364.42 481.313   5
  -2   5   3 6470.38 432.312   7
  -2   5   3 5609.28 283.780   1
   5   2   3 5131.28 358.058  14
  -5  -2   3 3966.38 227.263   5
  -2   5  -3 6525.66 435.823   4
   2  -5  -3 5443.07 501.365  13
  -5  -2   3 4990.82 457.379   2
  -5  -2   3 4976.68 350.003   8
   2  -5   3 6229.83 431.378   2
  -5  -2   3 4797.82 448.185   7
   2  -5   3 5377.75 362.000  10
   5   2  -3 5175.81 378.508   6
  -2   5  -3 5716.08 463.793  14
   5   2  -3 4944.63 338.251   8
  -5  -2  -3 5501.91 371.304  12
  -2   5  -3 5841.41 364.934   8
  -2   5  -3 6446.23 476.747   2
  -5  -2  -3 5179.64 400.472   9
   2  -5  -3 5893.42 323.345   2
  -2   5   3 6277.01 415.853  10
  -5  -2   3 5503.25 401.411   6
  -2   5   3 5698.65 309.002   2
  -5  -2   4 5163.34 483.701   2
  -2   5  -4 4552.30 428.026   4
  -5  -2  -4 5245.89 489.647   5
  -5  -2   4 4215.07 414.244   6
  -2   5   4 3727.02 401.999   7
  -5  -2   4 4729.48 335.445   8
   2  -5  -4 4524.46 341.523   2
  -5  -2  -4 5060.56 386.861  14
  -2   5  -4 4117.53 463.065  14
   5   2   4 4819.78 473.561   4
  -5  -2  -4 4966.97 424.608   9
  -2   5   4 4150.40 399.674  10
  -5  -2   4 5895.65 507.635   7
  -2   5   4 3937.81 314.951   2
   2  -5   4 4856.03 443.207   1
   5   2   4 5202.39 409.372  14
   2  -5   4 4109.27 394.093  10
  -5  -2  -4 4271.79 245.489  11
   5   2  -4 4791.73 407.792   6
  -5  -2  -4 4288.51 402.635   6
   2  -5   4 4034.86 310.456   8
  -2   5  -4 4401.89 327.574   8
   2  -5   4 4837.93 445.094   2
  -5  -2   5 506.089 217.822   2
  -5  -2   5 140.074 181.493   6
   2  -5   5 250.214 163.613   1
  -5  -2   5 210.782 170.626   7
  -5  -2  -5-99.2642 167.538  14
  -5  -2  -5-1.81931 88.1563  11
   5   2   5 25.5451 126.643  14
  -5  -2  -5 567.407 218.998   6
  -2   5   5 82.2617 98.9213  12
   5   2  -5 385.273 154.393   6
  -5  -2  -5 207.928 196.986   5
  -5  -2   5 82.4184 114.535   8
  -2   5   5 385.662 176.552   2
  -2   5   5 278.025 199.208  10
   2  -5  -5 25.3893 161.654   2
  -2   5  -5 121.807 176.474   4
   2  -5   5 25.8124 177.012   2
   5   2   5-31.6153 149.970   4
  -2   5   5 224.724 187.644   7
  -5  -2  -5 169.352 165.321   9
   2  -5  -5 298.205 203.103   6
   2  -5   5 73.9124 174.906  10
  -2   5  -5 232.687 133.590   8
  -2   5  -5 530.513 252.742  14
   2  -5   5 273.289 125.003   8
   5   2  -6 4648.64 499.964   6
   5   2   6 4076.08 432.770  14
   2  -5   6 3111.72 406.246   1
  -2   5   6 3924.32 499.294  10
  -5  -2   6 4113.17 468.293   6
   2  -5   6 3723.24 331.414   8
  -2   5  -6 3168.75 446.049   4
  -2   5  -6 3633.20 456.781  11
   5   2   6 4726.90 495.335   6
   2  -5   6 4512.20 482.015  10
   2  -5  -6 3673.70 398.601   2
  -2   5   6 3611.62 393.410   2
  -5  -2   6 5008.12 523.150   9
  -5  -2  -6 4606.07 497.034   6
  -5  -2  -6 5003.93 521.446   9
  -2   5  -6 3110.12 477.569  14
  -5  -2  -6 4192.62 502.310   5
  -5  -2   6 3734.21 313.279   8
   5   2   7 3220.59 490.545   6
   5   2  -7 3524.94 351.684   1
  -5  -2   7 3734.44 502.740   6
   2  -5   7 4415.42 471.400   1
  -2   5  -7 4416.98 563.851  14
  -2   5   7 4585.60 461.508   5
   5   2   7 3564.33 474.831   9
  -2   5  -7 3803.94 507.798  11
  -2   5   7 4141.58 463.486   2
   2  -5  -7 4069.29 451.944   2
  -5  -2   7 3199.57 468.001   9
  -2   5  -7 3982.52 494.882   4
   2  -5   7 3622.23 345.677   8
   5   2  -8 3458.91 354.687   1
   5   2   8 4148.42 586.349   6
   5   2   8 3817.38 532.264   9
  -2   5  -8 4684.99 605.506  11
  -2   5  -8 3478.15 533.495  14
   2  -5   8 3768.02 383.923   8
  -5  -2   8 3642.55 531.786   6
   2  -5  -8 3024.30 487.508   2
  -5  -2   8 3229.01 517.386   9
  -2   5   8 2804.36 427.822   5
  -2   5  -9 4922.35 662.128  14
   2  -5  -9 5836.37 651.647   2
  -5  -2   9 5393.28 654.415   9
  -2   5   9 5890.93 583.405   5
  -5  -2   9 5299.07 669.174   6
   5   2   9 6289.41 692.068   9
   5   2   9 5262.23 682.880   6
  -2   5  -9 6479.68 709.463  11
   5   2  -9 4617.71 412.464   1
   2  -5   9 4694.79 433.991   8
   2  -5  10 1703.66 280.747   8
  -2   5 -10 1605.39 454.555   4
   5   2 -10 1965.63 275.226   1
  -2   5 -10 1656.50 453.715   2
  -5  -2  10 1065.04 312.063   9
   2  -5 -10 1910.00 377.951   2
  -2   5 -10 1615.58 312.760   5
   5   2 -10 1966.35 466.360   2
   5   2  10 1789.09 432.124   6
  -2   5  10 1727.58 341.328   5
  -5  -2 -10 2294.60 488.582   4
  -2   5  10 1403.23 404.302   6
  -5  -2  10 1917.14 444.616   6
  -2   5 -10 2074.04 472.900  11
  -2   5 -10 1744.00 460.649  14
  -2   5 -11 1517.11 405.648  11
  -5  -2  11 1047.03 371.487   6
   2  -5  11 1401.90 276.174   8
  -5  -2  11 1541.77 465.739   9
  -2   5 -11 1416.38 434.782   2
   5   2 -11 1317.53 245.069   1
   5   2  11 753.602 277.075   8
  -2   5  11 914.155 350.006   9
  -2   5  11 1339.47 432.099   6
  -2   5 -11 1534.95 406.262   4
   5   2 -11 921.078 322.594   2
   2  -5 -11 1680.55 414.135   2
  -2   5  11 1325.58 326.928   5
  -5  -2 -11 936.080 356.749   4
  -2   5 -12 1244.30 432.657   4
  -5  -2  12 1803.35 489.634   6
   5   2  12 1309.12 419.961   8
   2  -5  12 1103.63 263.316   8
  -5  -2  12 1048.27 392.686   9
  -2   5 -12 1074.72 403.693  11
   2  -5 -12 1310.99 410.310   2
   5   2 -12 1486.72 453.015   2
  -2   5  12 1282.82 424.682   6
  -2   5  12 1698.38 408.061   5
  -2   5 -12 913.606 324.211   2
  -2   5  12 1102.93 437.887   9
  -5  -2 -12 951.829 395.299   4
  -2   5 -13 1406.80 482.511   2
  -2   5  13 1957.18 526.263   6
   2  -5 -13 2469.15 591.159   2
   5   2 -13 2121.25 561.242   2
  -2   5  13 1912.12 431.802   5
  -2   5  13 1907.07 595.745   9
  -5  -2  13 1592.95 463.789   6
  -5  -2  13 1935.64 480.632   9
  -2   5 -13 1672.35 536.632   4
   5   2  13 1475.03 436.080   8
  -5  -2 -13 2173.54 584.123   4
   2  -5  13 2157.70 365.130   8
  -5  -2  14 1984.93 634.859   6
  -2   5  14 1899.64 449.977   5
  -2   5 -14 3511.39 770.874   2
  -5  -2 -14 3424.02 690.223   4
  -2   5  14 2389.49 630.790   9
  -2   5 -14 1859.79 591.121   4
   5   2  14 1705.22 489.262   8
  -2   5  14 2156.26 635.057   6
   2  -5 -14 1188.62 441.403   2
   5   2 -14 1666.54 564.418   2
  -5  -2  14 2154.00 612.416   9
  -5  -2  15 2961.17 674.615   6
  -2   5 -15 3014.72 735.705   4
   2  -5 -15 3446.14 691.386   2
  -2   5  15 2611.05 675.351   9
  -5  -2 -15 2700.66 642.991   4
   5   2 -15 2619.94 661.562   2
  -2   5  15 3021.18 714.351   6
  -5  -2  15 2592.92 642.989   9
   5   2  15 3156.54 585.460   8
  -2   5 -15 3120.42 692.342   2
  -2   5  16 393.872 359.919   9
  -5  -2  16 276.671 398.662   9
  -5  -2 -16 523.547 448.166   4
  -2   5 -16 603.563 494.566   2
  -2   5 -16 614.905 490.058   4
  -2   5  16-196.734 332.339   6
   5   2 -16 1624.11 648.916   2
   5   2  16 261.252 267.588   8
  -5  -2  16 894.383 572.314   6
  -5  -2  17-175.845 422.458   9
  -2   5  17-123.975 407.713   9
  -2   5  17-39.1605 380.140   6
   5   2 -17 965.187 465.462   2
  -5  -2  17 88.1156 332.672   6
  -2   5 -17-286.136 350.612   4
  -5  -2 -17-66.4881 424.704   4
  -2   5 -17 625.782 568.497   2
  -2   5  18 437.857 404.936   9
  -5  -2 -18 968.395 536.499   4
  -5  -2  18-349.789 477.364   6
  -2   5  18 369.320 400.430   6
  -2   5 -18 645.614 504.399   4
   5   2 -18 1651.06 642.980   2
  -3   5   0-79.6650 67.4775   3
  -5  -3   0-81.5007 139.221   8
   3  -5   0-105.300 129.482   1
  -5  -3   0 66.3989 161.370   3
  -5  -3   0-7.92734 132.841   5
   3  -5   0 63.9410 151.097  13
  -5  -3   1 879031. 11082.0   6
  -3   5  -1 850976. 11188.0   3
   5   3   1 890381. 11644.7  12
   3  -5  -1 858711. 11863.5  13
  -3   5   1 892754. 11520.4   1
  -3   5  -1 891858. 11705.4   8
   3  -5   1 894819. 11297.0   2
   3  -5   1 867180. 11775.8  13
  -5  -3   1 878178. 11502.1   5
   5   3  -1 874868. 11518.8   7
   3  -5   1 876261. 11740.5   1
   3  -5   1 888423. 11216.3   3
   5   3  -1 897245. 11518.0   5
  -5  -3  -1 894317. 11836.1   5
   5   3  -1 885865. 11589.5   8
  -5  -3   1 878644. 11585.2   8
   3  -5  -1 882367. 11495.0   1
  -5  -3  -1 875715. 11832.1   3
   5   3  -2 73.4999 89.4397   6
  -5  -3   2-40.4791 87.6083   6
   3  -5  -2-108.796 106.785   1
  -3   5  -2-69.9968 126.735   8
   5   3  -2 25.6914 143.043   7
  -3   5   2 146.305 105.274  10
  -5  -3  -2-102.773 168.090   5
   5   3   2-34.1573 117.494  12
   3  -5   2-142.150 168.687  13
  -3   5  -2 115.604 179.900  14
   5   3  -2-194.040 124.417   8
  -5  -3  -2-35.4971 76.0174  14
   3  -5   2-75.1050 153.754   1
   5   3   2 1.43604 65.4400  14
  -5  -3  -2 13.9898 91.9246   6
   3  -5  -2-292.967 186.542  13
  -5  -3   2-153.754 137.182   8
  -5  -3  -2 80.5944 92.3221   9
  -3   5  -2-189.698 146.209   2
  -5  -3   2 13.1201 106.028   5
  -5  -3   2 257.472 160.625   7
   3  -5   2-40.7784 110.856   4
  -5  -3  -2 112.820 158.227   3
   3  -5   2 11.6402 121.921   2
   5   3  -2-12.4366 89.7883   5
  -5  -3   3 341652. 5388.94   2
   5   3   3 343913. 4798.24  14
   3  -5   3 339606. 5154.11   4
  -5  -3  -3 342237. 4994.13   6
   5   3  -3 341445. 4928.07   6
   3  -5   3 343274. 5132.42   2
   3  -5  -3 337714. 4649.45   2
  -3   5  -3 342773. 5369.06  14
  -3   5  -3 340730. 5133.85   2
  -3   5   3 349190. 5020.84  10
  -5  -3   3 350831. 5204.75   7
  -3   5  -3 341057. 5158.26   4
   5   3   3 338510. 5275.12   4
  -5  -3  -3 333628. 4837.58  12
  -5  -3   3 341215. 4934.61   6
   3  -5   3 331861. 5275.14   1
   5   3  -3 336434. 4772.58   8
   3  -5  -3 339570. 4624.62   1
   5   3  -3 334650. 4559.40   5
  -3   5   3 337087. 4651.83   2
  -5  -3  -3 337879. 5416.12   5
  -5  -3   3 335467. 4786.60   8
  -5  -3  -3 339304. 4784.64  14
  -5  -3  -3 345822. 5000.66   9
  -3   5  -3 346264. 5020.70   8
  -3   5   3 347317. 5209.81   7
   3  -5   3 333563. 4985.65   8
   3  -5  -3 327674. 5452.56  13
  -5  -3   4-175.017 179.411   7
  -3   5   4-16.8314 145.001   7
  -5  -3  -4-25.7111 134.615   9
  -5  -3   4-95.7406 108.768   8
  -3   5  -4 167.779 159.633   2
   5   3   4-6.49240 137.275   6
   5   3   4-199.241 128.070  14
   5   3  -4-155.117 136.333   6
  -5  -3   4-39.2230 203.841   2
   3  -5   4-11.8859 158.518   2
   5   3   4-1.78218 134.929   9
  -5  -3  -4 165.463 176.337   5
   3  -5  -4-42.2896 129.191   2
  -3   5  -4 46.7777 223.636  14
   5   3   4-21.4386 159.986   4
   3  -5   4 136.768 161.998   1
  -5  -3   4-28.0157 145.765   6
   3  -5   4 71.8611 133.182   8
  -5  -3  -4-108.182 157.766   6
  -3   5   4-65.3747 138.592  10
  -5  -3  -4-106.607 97.7499  12
  -3   5  -4-46.0398 121.528   8
  -3   5  -4-12.1790 158.821   4
  -3   5   4-23.4992 106.070   2
  -3   5  -5 22963.1 1007.76   4
   5   3   5 21612.7 936.369   9
   5   3   5 22142.3 950.468   6
   3  -5  -5 20554.1 791.960   2
  -5  -3   5 22170.3 1027.68   2
  -5  -3  -5 22457.0 1041.23   5
  -5  -3   5 21836.0 917.236   6
  -5  -3  -5 22168.6 941.979   6
   3  -5   5 23245.7 1007.49   2
   3  -5   5 22204.9 800.663   8
  -3   5   5 20591.9 750.463  12
  -3   5   5 22553.9 987.825   7
   5   3   5 22609.8 869.043  14
  -5  -3  -5 23818.2 977.645   9
  -5  -3   5 22287.3 927.730   9
   5   3  -5 22265.1 919.517   6
  -3   5  -5 21457.1 778.448   8
  -5  -3  -5 20941.4 638.377  12
  -5  -3   5 21567.9 648.952   8
   3  -5   5 21899.5 970.825   1
  -3   5   5 20370.4 789.122   2
  -3   5  -5 21960.2 1046.89  14
  -5  -3   5 20864.4 979.310   7
  -3   5   5 20687.7 936.381  10
  -3   5   6-94.4050 134.630  12
   5   3   6-192.233 178.412   6
   3  -5   6-418.055 213.954  10
  -3   5   6-244.344 241.365  10
   3  -5   6 142.130 145.382   8
  -3   5  -6 37.6142 135.794   8
  -5  -3   6 7.61088 177.806   6
  -3   5  -6 54.1920 199.906   4
  -3   5   6 62.3028 155.225   2
  -5  -3   6 95.0646 193.574   9
   3  -5   6-73.7773 209.830   1
   5   3   6 170.441 158.737  14
  -5  -3  -6 44.7800 92.0645  12
   3  -5  -6 139.805 174.017   2
  -5  -3  -6 118.911 160.325   6
  -5  -3   6 9.29806 87.8798   8
   5   3   6-259.677 218.155   9
  -3   5  -6-231.230 226.217  14
   5   3  -6-36.7573 154.493   6
  -5  -3  -6-66.1160 176.238   5
   5   3   7 131700. 3165.60   5
  -5  -3   7 134416. 2312.09   8
  -3   5  -7 136107. 3218.00   4
   5   3  -7 136865. 2655.83   1
  -3   5  -7 138148. 3256.44  14
   3  -5   7 136581. 2630.28   8
   5   3   7 136651. 3135.61   6
  -5  -3   7 134861. 3089.74   6
  -3   5   7 141172. 2921.36   2
  -5  -3   7 132704. 3078.71   9
  -3   5  -7 133763. 3082.83  11
   3  -5  -7 136601. 2871.32   2
   5   3   7 136038. 2963.20  14
   5   3   7 134394. 3114.74   9
  -3   5  -8 33.6065 253.485  11
   3  -5   8 193.175 171.094   8
   3  -5  -8 133.321 173.533   2
   5   3  -8-93.3619 150.413   1
  -3   5  -8 143.127 266.204  14
  -5  -3   8 7.58786 102.722   8
  -3   5   8-178.738 200.407   5
   5   3   8 204.130 240.404   9
   5   3   8 118.953 217.915   6
   5   3   8 471.042 236.568   5
  -5  -3   8-260.499 265.530   9
  -3   5  -8-218.173 277.514   4
  -5  -3   8-484.958 299.412   6
   3  -5  -9 113144. 2849.48   2
  -3   5  -9 117858. 3227.61   4
   5   3  -9 112156. 2429.03   1
   3  -5   9 109871. 2483.23   8
  -5  -3   9 115871. 3094.73   6
  -3   5  -9 114741. 3013.73  11
   5   3   9 113227. 3101.74   6
  -3   5   9 109555. 2610.30   5
  -3   5  -9 111193. 3156.41  14
  -5  -3   9 113549. 3070.16   9
   5   3   9 113640. 3093.68   9
  -3   5 -10 224.196 253.433   4
  -3   5 -10-94.0445 266.741   2
   5   3  10 510.812 265.943   6
  -3   5 -10 207.922 283.300  11
   5   3  10 24.5003 263.134   9
   3  -5  10-10.5408 152.189   8
  -5  -3 -10 45.2048 212.895   4
  -3   5  10-89.4027 170.678   5
  -3   5  10-87.8078 246.094   6
   5   3 -10-43.9750 129.249   1
  -3   5 -10-198.283 254.308  14
   5   3 -10 79.3183 267.803   2
  -5  -3  10-87.4192 289.554   6
   3  -5 -10-378.174 248.838   2
  -5  -3  10-54.9504 223.687   9
   5   3 -11 4663.41 676.446   2
   3  -5  11 4852.87 489.640   8
  -5  -3  11 3696.98 600.264   6
   5   3  11 4534.30 638.537   9
  -3   5  11 4196.44 481.879   5
   3  -5 -11 4392.98 597.587   2
  -3   5 -11 4262.44 626.648  14
   5   3 -11 4415.07 441.871   1
  -3   5 -11 4369.82 664.558   2
  -5  -3 -11 3989.76 624.667   4
  -3   5  11 4721.22 683.840   6
  -5  -3  11 4312.04 631.332   9
   5   3  11 3375.90 570.363   6
  -3   5 -11 3997.39 589.776  11
  -3   5 -11 3765.14 587.199   4
   3  -5  12-49.6588 185.783   8
  -5  -3 -12-13.3545 281.700   4
  -3   5  12-90.2163 303.325   6
  -3   5 -12 17.6084 280.029  11
   3  -5 -12-107.378 236.246   2
  -3   5  12-214.053 190.743   5
  -3   5 -12 256.999 274.901   4
  -5  -3  12-58.7275 252.730   9
   5   3 -12 367.058 347.088   2
  -3   5  12-111.904 287.473   9
   5   3  12-41.7155 299.021   9
  -5  -3  12 104.363 274.772   6
  -3   5 -12-83.4589 306.733   2
   5   3  12 210.326 314.536   6
  -3   5 -13 48976.5 2392.02   4
  -3   5  13 49593.8 1850.84   5
   5   3 -13 50844.2 2370.34   2
  -5  -3  13 47404.0 2316.05   6
  -5  -3  13 46914.6 2297.31   9
  -3   5  13 50567.2 2439.45   9
   3  -5  13 50073.3 1718.10   8
   5   3  13 48368.6 2100.07   8
   3  -5 -13 48387.8 2171.23   2
  -3   5  13 51782.8 2438.57   6
  -3   5 -13 50622.8 2400.31   2
  -5  -3 -13 49803.9 2406.81   4
  -5  -3  14-36.3548 344.480   9
   5   3  14-333.787 349.958   8
  -3   5 -14-58.2074 385.353   2
  -3   5  14 123.548 365.738   9
  -5  -3 -14 26.1491 390.094   4
  -5  -3  14-268.575 389.069   6
   5   3 -14-126.855 397.167   2
  -3   5 -14 210.164 334.325   4
  -3   5  14 250.005 368.571   6
   3  -5 -14-113.358 310.043   2
   5   3  15 30979.6 1814.41   8
  -3   5 -15 31021.1 2055.01   4
  -5  -3  15 31971.4 2045.59   6
  -5  -3  15 31656.4 2024.81   9
  -3   5  15 28335.9 1972.11   9
  -3   5  15 29723.6 2010.92   6
  -5  -3 -15 31311.6 2062.28   4
  -3   5 -15 31499.4 2022.43   2
   3  -5 -15 29471.7 1841.43   2
   5   3 -15 30384.1 1976.16   2
  -5  -3  16 233.088 400.266   9
   3  -5 -16-89.7890 324.958   2
  -5  -3  16-285.051 442.716   6
  -3   5 -16 376.624 403.536   4
   5   3  16 147.670 266.018   8
  -3   5  16 124.640 352.239   6
  -3   5  16-952.956 525.805   9
  -3   5 -16-3.23193 335.688   2
  -5  -3 -16 126.683 299.551   4
   5   3 -16-183.909 394.066   2
  -3   5  17 1604.61 597.153   9
  -5  -3 -17 1266.16 550.657   4
  -3   5  17 1639.25 556.163   6
   5   3 -17 2138.50 648.891   2
  -5  -3  17 1405.02 557.954   6
  -3   5 -17 916.268 489.785   4
  -3   5 -18-11.2112 386.054   4
  -5  -3 -18 261.492 475.038   4
   5   3 -18 911.740 535.139   2
  -3   5  18-380.833 508.164   9
  -3   5  18 160.852 428.424   6
   4  -5   0 794.203 227.450  13
  -4   5   0 845.588 162.928   3
  -4   5   0 783.008 216.163   8
   4  -5   0 662.084 196.633   1
  -5  -4   0 1053.69 162.812  11
  -5  -4   0 781.943 183.767   5
  -5  -4   0 766.025 217.544   3
   4  -5  -1 4543.36 360.206   1
   4  -5  -1 4246.66 266.391  10
   5   4  -1 4557.44 356.763   5
   4  -5  -1 4604.23 450.682  13
  -5  -4  -1 3965.93 202.665   6
   4  -5   1 5215.86 436.615  13
  -5  -4  -1 4122.97 404.130   5
  -5  -4  -1 4269.63 233.742  11
  -4   5  -1 4157.09 413.268   8
   4  -5   1 5178.06 317.162   3
  -5  -4   1 3738.17 239.269  14
  -5  -4   1 3995.34 343.718   5
  -5  -4  -1 4481.21 404.975   3
  -4   5  -1 4756.61 309.018   3
   5   4   1 4141.93 256.828  13
   5   4  -1 4297.18 329.222   7
   4  -5   1 5099.36 322.221   2
   5   4  -1 4079.02 361.736   8
   4  -5   1 4228.61 412.664   1
  -5  -4   2 4105.91 359.078   7
  -5  -4   2 4082.70 262.013   6
   4  -5  -2 3146.02 412.087  13
   4  -5  -2 3296.52 278.044  10
   5   4  -2 3846.28 322.760   7
  -4   5  -2 3847.49 366.554   8
  -5  -4   2 4058.45 257.400   9
  -4   5  -2 3868.85 414.959  14
   4  -5  -2 3527.82 301.041   1
   5   4   2 4514.55 352.479  12
  -5  -4   2 3765.03 314.935   8
  -5  -4  -2 4206.24 394.584   3
   4  -5  -2 3168.04 193.290   2
  -5  -4   2 3802.18 304.841  14
  -5  -4  -2 4060.75 426.885   5
   4  -5   2 3925.95 325.222   2
  -5  -4  -2 3527.04 259.836   6
   5   4   2 3760.42 205.061  14
   4  -5   2 3518.10 337.250   4
   5   4  -2 3573.25 244.819   6
   5   4  -2 3785.35 308.128   8
   5   4   2 3881.31 225.058  13
   4  -5   2 3465.64 375.284   1
   4  -5   2 3121.92 292.189   3
   4  -5   2 3726.12 364.486  13
   5   4  -2 3549.71 276.800   5
   4  -5   3 14304.4 752.346   1
  -5  -4   3 11594.1 542.778   9
  -5  -4   3 10919.9 524.486   6
  -5  -4   3 12261.7 647.090   7
   4  -5  -3 13118.0 496.794   1
   5   4   3 13544.0 566.481  12
   5   4   3 12828.5 490.246  14
  -5  -4  -3 12712.9 580.090   6
   4  -5   3 13363.9 690.873   2
   4  -5   3 13662.9 690.145   4
  -5  -4   3 11588.5 710.145   2
  -4   5   3 14264.0 668.592  10
   5   4   3 12353.7 584.479   6
   4  -5  -3 13877.8 821.135  13
  -4   5   3 13257.1 501.680   2
  -4   5  -3 12728.0 674.927   2
  -5  -4  -3 11716.0 413.844  13
   5   4  -3 11636.0 443.185   5
   5   4   3 11415.5 645.602   4
  -4   5  -3 12371.1 654.897   8
   5   4   3 12068.8 573.090   9
   5   4  -3 11431.5 482.106   8
  -5  -4  -3 12621.7 751.640   5
   4  -5  -3 13830.1 634.721  10
   5   4  -3 11756.6 539.768   6
  -4   5  -3 13618.8 768.523  14
   4  -5  -3 13530.4 495.809   2
  -5  -4   3 10670.6 468.925   8
   4  -5   3 13082.7 681.303   8
  -5  -4   3 11276.8 616.962  14
  -4   5  -4 8366.72 597.291   2
  -5  -4   4 7865.63 511.703   9
   4  -5  -4 6789.71 304.017   1
  -4   5   4 8170.67 603.432   7
   5   4  -4 8455.08 510.072   6
   4  -5   4 8280.45 582.023   2
   5   4  -4 7780.69 367.031   8
  -5  -4   4 9469.77 656.011   2
  -5  -4  -4 9096.03 669.758   5
  -4   5   4 7184.83 540.006  10
  -5  -4   4 8879.48 600.566   7
   4  -5   4 7924.50 593.711   1
  -4   5  -4 8302.89 542.204   8
  -5  -4  -4 8268.68 399.987  13
  -5  -4  -4 8886.91 575.529   6
  -5  -4   4 8032.91 530.909   6
   4  -5   4 8388.96 538.172   8
   5   4   4 8153.55 604.392   4
  -5  -4   4 9521.39 590.757  14
   5   4   4 8567.15 550.793   9
   5   4   4 8645.44 560.088   6
   5   4   4 8684.89 474.253  14
  -4   5  -4 8486.25 640.793  14
   4  -5  -4 6511.71 404.616   2
   5   4  -4 6473.74 279.060   5
  -4   5  -4 7697.93 578.498   4
  -5  -4   4 8176.68 377.433   8
  -4   5   4 7310.83 431.478   2
   4  -5   4 8017.02 582.130   4
  -4   5  -5 2918.55 431.932  14
  -4   5   5 2683.00 297.938   2
   5   4   5 2365.23 352.496   6
  -4   5  -5 2507.67 387.058   2
   4  -5   5 2909.33 347.238   8
   4  -5   5 2243.27 348.884   2
  -4   5  -5 2651.35 422.612   4
  -5  -4   5 2536.67 380.359   7
  -4   5   5 2226.63 295.093  12
  -5  -4  -5 2581.39 380.148   5
  -5  -4  -5 2369.07 350.779   6
  -4   5   5 2626.29 374.825  10
   5   4   5 2745.36 320.968  14
   4  -5  -5 2385.03 303.534   2
  -5  -4   5 2403.32 357.525  14
  -5  -4   5 2088.94 196.869   8
  -4   5  -5 2518.32 321.788   8
  -5  -4   5 2370.06 395.748   2
  -4   5   5 2739.27 393.460   7
  -5  -4   5 2445.59 350.651   9
   5   4   5 2504.55 342.778   9
  -5  -4   5 2170.65 335.037   6
   5   4  -5 2089.62 317.488   6
   4  -5   5 2904.14 389.856   1
   5   4   6 1450.78 297.525   6
   5   4  -6 1243.44 306.938   6
   4  -5  -6 1026.47 257.013   2
  -5  -4   6 1759.60 330.218   6
   4  -5   6 768.380 219.359   1
   5   4   6 1819.88 347.158   9
  -4   5  -6 1026.41 233.142   8
  -5  -4   6 898.266 263.968   9
  -4   5   6 647.864 202.067  12
  -4   5   6 1093.25 232.243   2
  -5  -4   6 876.728 141.687   8
   4  -5   6 1025.83 249.639   8
  -4   5   6 1185.09 321.815  10
  -4   5  -6 1193.82 337.512  14
  -5  -4  -6 1352.48 308.367   6
  -4   5  -6 769.707 241.405   4
   5   4   6 1586.35 288.381  14
  -5  -4   7 1128.50 156.624   8
  -4   5  -7 1577.40 378.963   4
  -5  -4   7 1504.06 328.471   6
  -5  -4  -7 1159.08 127.916  12
   5   4  -7 1622.72 287.782   1
   4  -5  -7 1778.18 343.210   2
   5   4   7 1623.48 329.738  14
   5   4   7 1700.20 388.723   5
   4  -5   7 1624.75 294.369   8
  -4   5  -7 1662.22 348.080  11
   5   4   7 1688.57 371.088   9
  -4   5   7 1888.00 328.661   2
  -4   5  -7 1339.77 371.354  14
   5   4   7 1827.46 367.280   6
  -5  -4   7 1843.60 354.508   9
   5   4  -8 2504.95 354.442   1
  -5  -4   8 2337.62 439.678   9
  -4   5  -8 2720.76 504.071   4
   4  -5   8 2518.93 342.057   8
  -5  -4   8 2927.23 454.628   6
  -5  -4  -8 2997.46 480.781   4
   5   4   8 2399.98 444.215   9
   4  -5  -8 2086.07 382.655   2
   5   4   8 3231.18 505.202   5
  -4   5  -8 2089.65 392.874  11
  -4   5  -8 2656.32 468.713  14
  -5  -4   8 2374.57 228.924   8
   5   4   8 3091.61 499.520   6
  -4   5  -9 4977.67 596.234  11
  -5  -4   9 4139.83 577.803   9
   5   4  -9 5458.71 669.132  10
   5   4   9 4587.00 596.339   5
  -4   5   9 4835.83 508.284   5
  -4   5  -9 5078.82 663.817  14
   5   4   9 5424.88 665.273   9
  -4   5  -9 4228.40 636.571   4
  -5  -4  -9 4424.92 623.295   4
   5   4  -9 4391.78 464.336   1
   5   4   9 5217.35 661.816   6
   4  -5  -9 4825.60 548.111   2
  -5  -4   9 3683.60 547.911   6
  -5  -4   9 3728.67 301.839   8
   4  -5   9 4651.33 496.848   8
  -4   5 -10 2201.30 454.169  14
  -4   5  10 2542.70 522.946   6
  -4   5 -10 2905.98 548.321   4
   5   4 -10 2875.70 387.671   1
   4  -5 -10 3072.88 486.189   2
   5   4  10 2789.52 521.058   5
  -5  -4 -10 2546.26 514.694   4
  -4   5  10 2688.12 384.964   5
   5   4  10 3289.32 540.733   6
   4  -5  10 2545.95 394.933   8
  -5  -4  10 2593.34 509.039   9
   5   4 -10 3061.67 557.709  10
  -4   5 -10 3222.13 603.646   2
  -5  -4  10 2534.08 261.976   8
  -5  -4  10 2747.05 512.903   6
   5   4 -10 3338.04 599.107   2
   5   4  10 3157.00 515.875   9
  -4   5 -10 2510.47 468.031  11
  -5  -4  11 120.656 241.391   6
  -5  -4  11 32.9088 253.116   9
  -4   5 -11 336.593 256.952  14
   5   4 -11 304.691 195.678   1
  -5  -4  11 122.547 91.3308   8
  -4   5 -11 310.981 284.377  11
  -4   5  11 210.110 162.593   5
   5   4  11 365.596 371.110   6
  -4   5  11 68.9132 235.307   6
   4  -5  11 251.638 184.896   8
  -4   5 -11 526.596 351.843   4
   4  -5 -11 455.586 294.006   2
   5   4  11 216.561 256.025   9
  -5  -4 -11 492.839 383.176   4
   5   4 -11 70.5939 279.228   2
  -4   5 -11-1.49446 263.740   2
   4  -5  12 1279.49 312.497   8
  -4   5 -12 1362.75 424.218  14
  -5  -4  12 1979.37 514.771   6
  -4   5  12 1796.30 517.986   6
  -4   5 -12 1272.38 484.283   4
  -4   5  12 1417.70 438.378   9
   5   4  12 1257.76 417.938   9
   5   4 -12 1528.31 321.905   1
  -5  -4  12 1173.93 455.452   9
   5   4  12 2714.92 598.987   6
  -5  -4 -12 1502.89 491.268   4
  -4   5 -12 1968.27 514.262  11
  -4   5 -12 1328.28 485.292   2
  -4   5  12 1399.13 319.922   5
   4  -5 -12 1277.52 386.771   2
   5   4 -12 1343.18 470.892   2
  -4   5  13-4.06095 356.035   9
  -5  -4  13 689.829 403.308   9
   4  -5 -13 481.533 373.975   2
  -5  -4 -13 361.456 366.457   4
   5   4 -13 725.718 414.899   2
  -4   5  13 58.9331 205.656   5
   4  -5  13 308.983 246.146   8
  -4   5 -13 418.791 412.498   4
  -4   5 -13 56.2981 348.440   2
   5   4  13-327.138 361.778   9
   5   4  13-353.880 371.617   6
  -5  -4  13 50.5998 359.834   6
  -4   5 -13 75.0203 322.114  11
  -4   5  13 397.569 398.884   6
   5   4 -14 5278.43 848.031   2
  -4   5 -14 4629.54 812.363   2
  -5  -4  14 4714.11 822.593   9
   4  -5 -14 4081.69 698.387   2
   5   4  14 6214.99 877.119   6
  -4   5  14 4459.67 843.108   9
  -5  -4  14 4060.70 761.857   6
  -4   5  14 3699.64 723.688   6
  -5  -4 -14 5727.92 882.322   4
  -4   5 -14 5428.63 889.706   4
   5   4 -15 1127.56 528.029   2
  -4   5 -15 1334.35 510.811   4
   5   4  15 1855.44 508.170   8
  -4   5  15 2650.93 689.684   6
   4  -5 -15 2309.86 591.801   2
  -5  -4  15 1484.04 519.230   6
  -5  -4  15 1543.66 524.864   9
  -4   5  15 2208.15 709.430   9
  -5  -4 -15 2228.75 677.141   4
  -4   5  16 191.849 404.646   9
  -4   5 -16 148.637 377.996   4
   5   4  16 439.696 282.697   8
   4  -5 -16 476.718 403.725   2
  -4   5  16 307.130 396.557   6
  -5  -4 -16 305.223 432.983   4
   5   4 -16 542.626 470.912   2
  -4   5  17 2543.68 743.845   9
  -4   5 -17 1245.86 485.297   4
  -5  -4 -17 789.192 453.851   4
   5   4 -17 1176.17 491.432   2
  -4   5  17 2057.96 701.006   6
   4  -5 -17 1645.58 540.602   2
   5   4 -18 926.443 589.531   2
  -5  -4 -18 618.476 569.220   4
  -4   5  18 254.730 421.767   9
  -4   5  18 469.706 492.289   6
  -4   5 -18-128.869 423.474   4
   5   5   0-227.708 149.789   5
  -5   5   0-56.8353 171.636   8
  -5  -5   0 53.9050 108.890  11
   5  -5   0-1.79329 173.440  13
  -5  -5   0-43.1575 144.838   3
  -5   5   0-14.0200 131.285   3
   5   5   0-10.7293 100.021  11
  -5   5  -1 276062. 4129.11   3
  -5   5  -1 288899. 4536.79   8
   5   5   1 284336. 4438.14   3
   5   5  -1 264361. 3960.89   7
  -5  -5   1 287193. 3824.80  14
  -5  -5  -1 262859. 4444.69   5
   5   5   1 277826. 3984.54  13
   5   5  -1 267342. 4179.71   8
   5   5  -1 268387. 4177.40  11
  -5  -5  -1 269831. 4375.10   3
   5  -5  -1 282747. 4576.25  13
   5  -5   1 264066. 4370.76  13
   5  -5   1 267276. 4101.82   3
   5   5  -1 268567. 4216.80   5
   5   5   2-33.1563 81.5368  13
   5  -5   2 90.4580 141.542   2
  -5   5  -2 305.812 162.280   8
  -5  -5  -2 80.2721 103.083   6
   5  -5   2-107.533 133.515   3
   5   5   2 62.7633 82.1391   9
   5   5   2 61.7436 83.0329   6
   5  -5   2 98.7663 168.660  13
   5  -5  -2 95.5888 93.7892   2
  -5  -5   2 49.4903 115.000  14
  -5  -5   2 124.986 145.734   7
  -5  -5  -2 44.1683 162.167   5
   5   5  -2-88.3387 81.8592   6
  -5  -5  -2 125.927 101.281  13
   5  -5  -2-112.973 140.448  10
   5  -5  -2-20.0123 198.356  13
   5   5  -2-12.2985 107.472   8
   5   5  -2-96.5416 107.069   5
   5   5   2-93.2122 130.607   3
  -5  -5  -2 41.4411 152.436   3
   5   5  -2 122.758 162.514  11
   5  -5  -3 286333. 5070.38  13
   5   5   3 303775. 4904.00   3
  -5  -5   3 299448. 4958.21   2
  -5   5  -3 293395. 4743.27  13
   5  -5   3 304816. 4631.27   3
   5   5   3 289857. 4673.88   4
  -5   5  -3 294043. 4756.87   8
  -5  -5   3 292009. 4340.93   6
   5   5   3 290372. 4398.98   6
  -5  -5  -3 303657. 4187.25  13
   5  -5   3 301937. 4696.53   2
  -5   5  -3 282626. 4942.27  14
  -5  -5   3 298248. 4604.74   7
   5   5  -3 300825. 4251.20   5
   5  -5   3 305910. 4953.74   1
   5   5   3 296755. 4159.91  14
   5   5  -3 295894. 4231.48   8
  -5  -5  -3 304821. 5042.03   5
   5  -5  -3 289766. 4202.08   2
   5   5   3 292295. 4404.97   9
   5  -5   3 296405. 4800.94   4
  -5  -5  -3 298332. 4428.73   6
   5   5  -3 304473. 4357.92   6
   5  -5  -3 294237. 4545.22  10
   5  -5  -3 289112. 4256.51   1
  -5  -5   3 294263. 4341.89   9
   5  -5   3 291269. 4753.20   8
  -5  -5   3 297136. 4550.27  14
   5   5   3 296110. 4363.00  12
  -5   5   3 301168. 4250.78   2
   5   5   3 287506. 4208.90  13
  -5  -5   4-32.3767 178.430   2
  -5   5  -4-83.2408 164.470   8
  -5  -5  -4-140.034 162.286   6
   5  -5   4-242.741 206.625   8
  -5   5  -4-242.132 256.919  14
  -5  -5  -4 117.726 115.803  13
   5   5   4-56.8252 162.653   9
   5  -5  -4 22.9716 91.4570   1
   5   5   4-125.964 130.702   6
  -5  -5   4 46.7590 137.574   9
   5  -5  -4-194.473 188.795  10
  -5   5  -4 6.24985 149.975  13
   5   5   4 47.1348 106.748  12
  -5  -5   4-71.9171 157.788   7
   5  -5  -4-84.1813 117.517   2
  -5   5   4 30.4653 144.801  10
   5   5  -4 72.1958 71.9350   5
   5  -5   4-76.6107 167.938   4
  -5  -5   4 62.3210 146.285  14
   5   5   4-160.163 142.483   4
   5   5   4 70.4944 111.363  14
   5   5  -4 44.9103 117.396   6
   5  -5   4-37.9612 182.599   1
   5   5  -4 49.3498 72.0579   8
  -5  -5  -4 18.7201 171.411   5
  -5  -5   4 5.25364 150.665   6
   5  -5   4 21.2039 179.951   2
  -5   5   4 93.2694 174.406   7
  -5   5   4-197.829 133.997   2
  -5  -5  -4-246.229 198.494   4
  -5   5   5 29471.4 977.551   2
  -5   5  -5 25365.2 1020.59   8
  -5  -5  -5 30679.2 1109.03   6
   5  -5   5 30261.5 1223.13   4
  -5  -5   5 27532.6 1037.82   6
  -5  -5   5 23701.1 604.563   8
   5  -5  -5 26141.2 600.241   1
   5  -5   5 29530.9 1180.33   2
  -5  -5  -5 29157.6 892.971  13
  -5   5   5 29226.5 1145.54  10
  -5  -5  -5 29208.5 1177.64   4
   5   5   5 26411.0 1036.70   6
   5  -5  -5 26083.6 919.153   2
   5  -5   5 29015.6 1184.05   1
  -5   5  -5 26907.6 1168.62   4
   5   5   5 26368.6 1037.51   9
   5   5   5 25951.0 931.724  14
  -5  -5  -5 29046.4 1232.08   5
  -5   5  -5 26776.1 1195.60  14
   5   5  -5 29346.0 1059.60   6
   5   5  -5 26820.9 603.701   5
   5  -5   5 28313.5 1068.31   8
  -5  -5   5 28051.5 1110.59  14
  -5   5   5 29678.9 1216.35   7
  -5  -5   5 26614.9 1027.24   9
  -5   5   5 27640.1 1038.62  12
   5   5   6-150.738 180.929   6
  -5   5  -6 59.0204 187.276   4
  -5   5   6-15.3850 160.079   2
  -5   5  -6-61.8779 154.140   8
  -5  -5   6-26.2631 192.320   9
  -5   5  -6 153.534 227.217   2
   5   5  -6-57.1657 163.364   1
   5   5   6 259.149 210.383   9
   5   5   6 22.1087 143.850  14
   5  -5   6 88.2852 177.971   8
   5   5  -6 79.2981 172.014   6
  -5  -5   6-171.667 199.343   6
  -5  -5  -6-54.8485 133.712  13
  -5   5   6-179.461 158.137  12
   5  -5  -6-145.719 154.978   2
  -5  -5  -6 12.6995 194.892   4
  -5  -5  -6-279.429 213.090   6
  -5   5  -6 153.252 237.754  14
   5   5   7 212879. 4003.07  14
   5   5  -7 214321. 3917.65   1
  -5   5  -7 220837. 4474.49   4
  -5   5   7 211794. 3950.34   2
   5   5   7 217535. 4235.37   6
   5   5   7 217152. 4239.06   9
  -5   5  -7 218082. 4465.93  14
   5  -5  -7 215942. 3961.80   2
  -5  -5   7 214521. 4196.23   9
   5  -5   7 202630. 3910.31   8
  -5   5  -7 218136. 3895.94   8
  -5  -5  -7 209227. 4327.98   4
  -5  -5   7 213227. 4193.17   6
   5   5   7 212902. 4408.82   5
  -5   5  -8 172.957 213.865   4
  -5  -5   8 127.518 211.426   9
  -5   5  -8 172.074 242.938   2
   5   5   8 237.319 223.239   6
   5  -5  -8 56.3439 178.882   2
  -5   5  -8-196.038 252.597  11
  -5  -5   8-5.46108 38.4690   8
  -5  -5   8-114.070 192.287   6
   5   5  -8-293.857 156.685   1
   5   5  -8-200.773 239.344  10
   5  -5   8-161.655 191.073   8
   5   5   8-226.904 246.174   9
  -5   5  -8-120.601 209.481  14
   5   5   8 133.468 254.490   5
  -5  -5  -8-253.797 248.213   4
   5  -5  -9 35492.7 1468.95   2
   5   5   9 40184.3 1709.79   6
  -5  -5  -9 41396.8 1786.45   4
   5   5   9 36621.2 1655.69   5
  -5  -5   9 37950.7 1647.66   6
  -5   5   9 39527.7 1370.23   5
   5   5  -9 40637.2 1772.79  10
   5  -5   9 40056.1 1448.99   8
   5   5   9 38556.4 1683.69   9
  -5  -5   9 38609.0 1659.61   9
  -5   5  -9 37450.4 1743.64   4
  -5   5  -9 38634.2 1595.02  11
  -5   5  -9 38079.0 1745.52  14
  -5   5  -9 35603.8 1674.77   2
   5   5  -9 40963.4 1424.02   1
  -5   5 -10-253.187 271.452   4
   5  -5  10 189.696 201.067   8
  -5  -5 -10 236.463 228.364   4
  -5  -5  10-74.3033 63.0987   8
   5   5  10-25.9769 264.360   9
  -5  -5  10-364.301 331.065   9
  -5   5 -10-115.938 276.717  14
  -5   5 -10-60.3361 257.949  11
  -5  -5  10-39.0932 220.631   6
  -5   5  10-102.125 186.663   5
   5   5 -10 242.978 293.111  10
   5   5 -10-160.866 278.127   2
  -5   5  10 240.584 271.763   6
   5   5  10 269.294 300.821   6
   5  -5 -10-252.957 249.402   2
   5   5  10-217.044 292.950   5
   5   5 -10-529.768 253.691   1
  -5   5 -10-114.976 293.902   2
  -5   5 -11 19403.7 1339.80  14
  -5   5 -11 17764.2 1174.58  11
   5  -5 -11 19337.2 1202.74   2
   5  -5  11 21835.8 1118.61   8
  -5   5 -11 19848.6 1392.75   4
   5   5 -11 19545.4 1012.81   1
  -5   5  11 20180.2 1372.30   6
   5   5 -11 21045.6 1374.56   2
  -5  -5  11 16883.1 583.616   8
  -5   5  11 21379.9 1037.82   5
  -5   5 -11 20167.1 1388.92   2
   5   5  11 17502.8 1258.40   6
   5   5  11 19079.6 1263.90   5
  -5  -5  11 19087.1 1299.16   6
  -5  -5  11 19003.5 1290.36   9
   5   5  11 17516.9 1257.70   9
  -5  -5 -11 18904.1 1347.04   4
  -5  -5  12-27.3373 314.820   9
  -5   5  12 9.14093 334.752   6
   5  -5  12-25.0805 198.428   8
   5  -5 -12-252.572 322.569   2
  -5   5  12-44.8681 188.988   5
  -5  -5 -12 238.967 320.488   4
   5   5  12-193.650 319.055   6
   5   5 -12 560.704 369.005   2
  -5   5 -12 88.4184 263.497  11
   5   5  12 280.438 320.415   9
  -5   5 -12 393.264 339.638   4
  -5   5 -12-648.286 385.827  14
   5   5 -12 30.1243 212.957   1
  -5  -5  12-90.4844 339.422   6
   5   5 -13 59532.3 2625.22   2
  -5  -5  13 55176.2 2502.97   9
  -5  -5 -13 62760.6 2699.80   4
  -5   5  13 57952.0 2630.41   6
   5   5  13 56711.5 2533.93   9
  -5   5 -13 57874.2 2366.03  11
   5   5  13 57665.9 2566.38   6
  -5  -5  13 55728.7 2532.75   6
  -5   5  13 59979.2 2688.23   9
  -5   5  13 59122.5 1912.75   5
   5  -5 -13 54529.4 2324.38   2
   5  -5  13 59859.3 2052.95   8
  -5   5 -13 60140.0 2691.57   4
   5  -5 -14-54.3801 282.883   2
  -5  -5  14-699.329 391.715   9
   5   5  14 210.412 427.596   9
   5   5  14-300.461 328.464   6
  -5   5  14 203.625 408.036   6
  -5  -5 -14-215.635 400.811   4
  -5  -5  14 213.324 387.213   6
  -5   5  14-202.174 376.681   9
   5   5 -14-178.925 328.298   2
  -5   5 -14-718.453 417.588   4
  -5   5  15 4738.26 848.863   6
  -5   5  15 4626.25 795.061   9
   5   5 -15 4724.30 799.366   2
  -5  -5 -15 5798.05 915.181   4
   5  -5 -15 4401.80 717.121   2
   5   5  15 5318.16 849.525   9
  -5   5 -15 3690.40 729.437   4
   5   5  15 3446.23 738.346   6
   5   5 -16 398.301 441.114   2
  -5   5 -16 600.940 432.212   4
   5  -5 -16-757.828 455.188   2
   5   5  16 12.7344 306.134   8
  -5  -5 -16 22.9139 378.786   4
  -5   5  16 173.388 377.691   6
  -5   5  16-77.5195 401.199   9
  -5   5 -17 6527.21 1027.98   4
   5  -5 -17 6041.85 903.309   2
  -5   5  17 5748.46 953.818   9
   5   5 -17 4783.20 936.243   2
   5   5  17 4875.54 799.664   8
  -5   5  17 5324.47 971.958   6
  -5  -5 -17 5774.69 1033.60   4
  -5   5  18 14.6009 446.325   6
  -5  -5 -18-330.079 415.708   4
  -5   5  18 640.938 485.220   9
  -5   5 -18-136.263 369.293   4
   5   5 -18 931.422 392.816   2
   5  -5 -18 63.5448 376.324   2
   6  -5   0 1323.01 279.142  13
  -6   5   0 1330.27 236.243   3
  -6   5   0 1372.68 296.797   8
   5   6   0 1579.31 223.896  11
   5   6   0 1403.57 267.868   5
  -5  -6   0 1738.62 283.010   3
  -6   5  -1 8619.95 618.170   8
   5   6   1 6040.91 250.424   6
   6  -5   1 6928.46 533.176  13
   5   6   1 7599.25 367.462  11
  -5  -6   1 6856.11 329.475  14
  -6   5   1 9328.95 650.204   8
   5   6  -1 7145.83 490.136   5
   5   6   1 7212.11 527.663   3
   5   6  -1 6543.38 462.235  11
   6  -5   1 7579.58 505.344   3
   5   6   1 6337.65 257.612   9
  -5  -6  -1 7360.98 503.728   3
   5   6  -1 6949.20 360.166   7
  -5  -6   1 6152.35 506.478   3
  -6   5  -1 7896.77 479.288   3
   6  -5  -1 8677.78 621.624  13
   5   6   1 7673.46 428.594  13
  -6   5  -2 2733.12 311.377   3
   5   6   2 3112.20 247.674   6
  -5  -6   2 3183.93 282.868  14
  -5  -6  -2 3332.75 290.842  13
   5   6   2 3085.52 330.631   4
   5   6   2 3284.32 373.545   3
   5   6  -2 2898.46 212.810   6
   5   6   2 3365.14 254.802   9
  -6   5  -2 3250.31 369.491  13
   6  -5   2 3195.20 343.950   3
   5   6   2 2420.13 154.251  14
  -5  -6  -2 2915.59 238.613   6
   5   6  -2 3029.59 290.852   8
   5   6  -2 2991.21 364.411  11
   6  -5  -2 2414.12 394.918  13
   6  -5  -2 2504.76 235.411   2
   5   6   2 3249.28 279.307  13
   5   6  -2 3303.92 327.640   5
   6  -5  -2 2932.33 322.252  10
  -6   5  -2 2736.29 383.198   8
   5   6   2 2747.18 181.917  11
   6  -5   2 2883.74 370.110  13
  -5  -6   2 3237.58 290.458   7
   5   6  -3 739.164 149.674   6
   5   6  -3 607.065 223.646  11
  -5  -6   3 749.949 188.211  14
  -6   5  -3 675.191 215.246   8
   6  -5   3 1063.60 258.915   4
  -6   5  -3 1162.17 311.976  14
   6  -5  -3 707.656 216.044  10
   6  -5  -3 598.146 299.460  13
   5   6   3 672.459 158.389  13
   5   6   3 896.224 177.761   6
  -5  -6   3 373.211 199.285   2
  -5  -6   3 508.237 188.508   7
   5   6  -3 603.308 152.682   8
   5   6   3 963.963 235.058   3
   5   6   3 828.827 207.595   4
   5   6   3 635.663 126.924  14
  -6   5  -3 569.834 192.384  13
   5   6   3 503.218 143.747   9
   6  -5  -3 801.752 168.494   2
   6  -5   3 580.460 251.611   8
  -5  -6  -3 806.096 178.020   6
   6  -5   3 1014.79 232.794   2
  -5  -6  -3 590.068 140.656  13
   6  -5   3 571.985 191.293   3
  -6   5  -4 604.940 217.393   8
   5   6  -4 554.022 119.552   8
   5   6   4 808.168 216.417   9
   5   6   4 531.862 240.544   3
  -5  -6   4 591.127 194.806  14
   6  -5   4 301.843 183.101   3
   5   6   4 416.844 124.697  12
  -6   5   4 540.866 176.214   2
   6  -5   4 697.760 225.876   4
   6  -5   4 745.709 243.487   8
   5   6   4 700.704 169.951  14
   5   6   4 472.319 205.333   6
  -6   5  -4 583.116 239.450  14
  -6   5  -4 750.330 220.046  13
  -5  -6   4 567.504 226.845   2
   6  -5  -4 610.976 166.953   2
   5   6  -4 910.476 291.349  11
  -5  -6  -4 413.053 134.112  13
   5   6  -4 642.794 180.588   6
  -6   5   4 313.184 199.025  12
   6  -5  -4 963.585 255.291  10
   6  -5   4 352.077 176.659   2
   5   6   4 664.062 195.511   4
  -5  -6   4 738.268 213.743   7
  -5  -6  -4 618.828 213.935   6
   5   6  -5 811.006 277.266  11
   5   6   5 916.582 193.749  14
  -5  -6  -5 1223.24 295.486   4
   5   6   5 384.824 186.390   6
   6  -5  -5 587.198 183.205   2
   5   6  -5 222.122 205.490  10
  -5  -6   5 540.569 221.817  14
  -6   5  -5 781.763 216.007  13
  -6   5   5 589.590 177.362   2
  -6   5   5 805.962 215.862  12
   5   6   5 578.383 86.4885  11
  -6   5  -5 725.830 296.992  14
  -5  -6  -5 678.997 241.179   6
  -6   5  -5 626.522 229.222   8
   6  -5   5 996.141 289.911   2
  -5  -6   5 762.541 232.616   9
  -5  -6   5 284.375 199.011   6
   5   6  -5 738.306 194.904   6
   6  -5   5 435.603 242.427   8
   6  -5  -5 859.772 268.604  10
  -5  -6  -5 887.240 196.850  13
   5   6   5 867.513 219.331   9
   5   6   6 9269.85 396.880  11
   5   6  -6 10065.9 692.955   1
  -6   5   6 8986.00 638.775  12
  -5  -6  -6 11141.1 753.276   6
   5   6  -6 10356.3 694.522   6
  -5  -6   6 10390.9 698.662   9
   6  -5  -6 8558.21 706.743  10
  -6   5  -6 9547.15 788.945   4
   5   6   6 10565.3 734.629   9
   6  -5   6 10065.6 708.361   8
  -6   5  -6 9370.23 777.983  14
   6  -5  -6 8299.35 576.641   2
  -5  -6  -6 11750.5 822.463   4
  -6   5   6 8490.32 605.298   2
   5   6   6 9735.38 636.226  14
  -6   5  -6 8659.89 655.154   8
   5   6   6 10197.1 719.376   6
  -5  -6   6 9914.88 691.944   6
   5   6  -6 10575.4 799.867  10
  -5  -6  -6 10140.9 610.444  13
   6  -5   7 4577.10 503.816   8
   5   6   7 3843.66 455.438  14
  -6   5  -7 4204.70 485.046   8
  -5  -6  -7 4273.00 570.100   4
  -5  -6  -7 4435.17 457.572  13
  -5  -6   7 4085.55 498.922   6
   5   6  -7 3466.29 464.620   1
   5   6   7 4612.92 546.814   6
   5   6   7 4194.16 527.549   9
   5   6   7 3951.10 305.408  11
   6  -5  -7 4709.24 489.035   2
   5   6  -7 4197.45 554.533  10
  -6   5  -7 4281.94 553.541  14
   5   6   7 4451.79 596.433   5
  -5  -6   7 3732.28 513.972   9
  -6   5  -7 4128.32 581.551   4
  -6   5   7 5302.90 542.402   2
  -6   5  -8 5563.77 681.783  14
  -5  -6   8 5716.48 599.168   6
   6  -5   8 5267.10 570.674   8
   5   6   8 5772.73 673.266   5
   6  -5  -8 4199.20 509.668   2
  -6   5  -8 5133.94 645.467   4
   5   6   8 5556.83 392.122  11
   5   6  -8 5498.81 551.514   1
   5   6   8 6008.57 639.553   6
   5   6   8 5687.62 627.525   9
  -5  -6  -8 5779.35 649.842   4
  -5  -6   8 5348.53 600.965   9
   5   6  -8 6140.41 713.967  10
   5   6   9 1116.98 371.627   9
  -5  -6  -9 1213.42 365.220   4
   5   6   9 868.341 369.112   5
  -6   5  -9 995.995 280.794  11
   5   6  -9 1280.62 312.830   1
  -6   5  -9 826.354 357.721   4
  -5  -6   9 1169.30 371.910   9
   6  -5  -9 1037.91 313.750   2
   5   6   9 1213.68 362.543   6
   6  -5   9 1251.91 316.634   8
   5   6  -9 968.943 349.187  10
  -6   5  -9 1301.94 338.690  14
  -5  -6   9 1043.48 331.270   6
   5   6   9 883.336 222.133  11
  -6   5  10 110.573 154.385   5
   5   6  10 459.887 262.385   5
  -5  -6  10-232.506 240.744   6
   5   6  10 925.170 351.681   6
  -6   5  10 107.770 244.070   6
   5   6 -10 408.831 345.453   2
   6  -5 -10 702.767 288.081   2
   5   6  10-16.7959 270.114   9
   5   6 -10 80.6058 174.069   1
  -5  -6 -10 300.027 291.679   4
  -6   5 -10 326.046 364.945  14
  -6   5 -10 245.178 297.416   4
   6  -5  10 699.226 276.039   8
  -5  -6  10 480.812 299.715   9
   5   6  10 293.983 172.698  11
  -6   5 -10 26.6699 295.260  11
   5   6 -10 517.534 357.463  10
   5   6  11 2921.31 609.622   6
  -6   5  11 1696.69 315.670   5
  -6   5  11 1693.17 478.634   6
  -6   5 -11 2425.06 580.047  14
   6  -5  11 1533.66 365.571   8
   6  -5 -11 2069.93 465.577   2
  -6   5 -11 2252.55 526.669   4
   5   6  11 2603.11 553.644   5
  -5  -6 -11 2099.88 501.420   4
   5   6 -11 1458.74 340.857   1
   5   6 -11 1965.75 481.136   2
  -5  -6  11 2193.98 497.294   9
  -6   5 -11 2773.85 516.577  11
  -5  -6  11 2254.26 517.140   6
   5   6  11 3075.76 586.997   9
   5   6 -12 3394.19 479.698   1
  -6   5 -12 2745.68 595.468   4
   5   6  12 3901.20 703.509   9
  -5  -6 -12 3369.14 635.816   4
   6  -5 -12 3028.40 557.079   2
   5   6 -12 3045.56 664.001   2
   5   6  12 3301.67 584.780   5
   5   6  12 3203.51 606.826   6
   6  -5  12 3942.80 561.963   8
  -6   5 -12 3092.29 580.207  11
  -6   5  12 2416.66 544.469   6
  -6   5  12 2957.70 431.983   5
  -6   5 -12 3183.17 667.111  14
   5   6 -13 962.268 449.408   2
   5   6  13-145.709 291.294   6
  -6   5 -13 714.615 445.706   4
  -6   5  13 748.957 393.629   6
   6  -5 -13-70.2137 325.776   2
  -6   5 -13 89.4412 336.674  14
  -5  -6 -13 721.211 417.032   4
   5   6  13 366.521 328.159   9
  -6   5  13-89.1349 331.105   9
  -6   5 -13 215.443 353.750  11
   6  -5  13 625.391 273.948   8
   5   6 -13-341.230 263.560   1
  -6   5 -14 3180.31 680.517   4
  -6   5  14 1731.35 496.303   9
  -5  -6 -14 2291.27 532.209   4
  -6   5 -14 2512.24 588.488  11
   5   6  14 3386.50 685.184   6
   5   6  14 2776.81 606.963   9
   6  -5 -14 2248.89 567.016   2
  -6   5  14 2018.30 581.603   6
   5   6 -14 2617.19 624.742   2
  -6   5 -15 249.228 331.780   4
   6  -5 -15 834.550 356.663   2
   5   6  15 780.480 440.352   6
   5   6  15 1391.65 468.735   9
  -6   5  15 1028.95 516.464   6
  -5  -6 -15 355.601 300.545   4
  -6   5  15 699.866 551.919   9
   5   6 -15-30.0234 415.135   2
  -6   5  16 185.880 360.431   9
  -5  -6 -16 1113.78 488.582   4
   5   6  16 249.808 384.282   6
  -6   5  16 633.990 457.798   6
   5   6  16-27.1248 304.966   9
  -6   5 -16 502.032 446.711   4
   6  -5 -16 597.449 409.155   2
   5   6 -16 532.096 493.886   2
  -5  -6 -17 566.730 510.769   4
  -6   5  17 997.649 544.792   9
   5   6  17 591.662 394.333   8
  -6   5  17 1088.01 530.227   6
   5   6 -17 883.948 529.828   2
  -6   5 -17 1528.89 685.790   4
   6  -5 -17 1994.41 623.370   2
   6  -5 -18 224.019 407.333   2
  -6   5 -18 264.083 438.752   4
   6  -5 -19 130.922 431.623   2
   4   6   0 78944.8 1249.24  14
  -4  -6   0 78688.0 1672.62   3
  -6   4   0 78425.0 1724.40   3
   4   6   0 77917.0 1546.52  11
  -6   4   0 78694.4 1916.70   8
   4   6   0 74268.2 1235.28   7
   4   6   0 82640.8 1703.45  13
   6  -4   0 79270.9 1806.99  13
   4   6   0 78674.9 1666.98   3
   4   6   1 45.1467 113.680  13
   4   6  -1 13.7131 77.3707  14
  -6   4   1 199.680 183.635   8
   6  -4  -1 324.063 175.771  13
   4   6   1 45.6756 112.770   3
  -4  -6  -1 139.198 141.982   3
  -4  -6   1-37.9024 82.4517  14
  -6   4  -1-246.661 166.828   3
   6  -4   1-175.546 140.333   3
   4   6   1 32.4947 59.0791   6
  -6   4  -1-67.3373 171.692   8
   6  -4   1-43.4988 135.073  13
   4   6  -1 80.3944 127.487  11
  -6   4  -2 191567. 3356.05   3
   4   6   2 193992. 3148.78  13
   6  -4  -2 192237. 3637.54  13
   4   6  -2 200274. 3121.61  14
   6  -4   2 208983. 3428.61   3
   4   6   2 198929. 3411.50   3
   6  -4  -2 194905. 3068.00   2
  -4  -6  -2 194234. 3004.90   6
   4   6   2 196150. 3151.38   4
   4   6  -2 196929. 2938.64   6
  -4  -6   2 195464. 3056.85   7
   4   6  -2 195303. 2937.41   9
  -6   4  -2 200129. 3582.96   8
   6  -4   2 195496. 3307.82  13
   4   6   2 193492. 2984.84   6
  -4  -6   2 198347. 3131.42  14
  -4  -6  -2 192918. 3122.04  13
  -6   4   2 208293. 3655.37   8
  -6   4  -2 209354. 3369.52  13
   4   6  -2 195885. 3418.40  11
  -4  -6  -3 135.265 133.695   6
   4   6  -3 5.58607 81.0686   8
  -4  -6   3 286.997 214.902   2
  -4  -6   3 122.718 121.189  14
  -6   4  -3 73.0612 158.908  13
  -6   4  -3 51.5293 161.666   8
   4   6   3-202.063 168.273   3
   4   6   3 92.0509 116.999   4
   4   6   3 50.2662 117.925   6
   4   6   3-107.522 119.722  13
   6  -4  -3-22.3373 125.200   2
   4   6  -3 93.2514 96.9787   9
   4   6  -3-63.0524 184.568  11
   6  -4  -3-131.997 181.653  10
   4   6  -3-131.801 140.611  14
  -4  -6  -3-5.69489 153.308  13
   6  -4   3-167.719 185.777   2
   6  -4   3-82.5662 189.496   4
   4   6  -3 63.4620 94.3619   6
  -6   4  -3-274.147 206.295  14
   6  -4   3 21.5298 149.995   3
   4   6  -4 82854.0 1808.90   9
   4   6  -4 75262.7 1273.94   8
   4   6  -4 81176.3 1790.50   6
  -4  -6  -4 81119.1 1854.48   6
  -6   4   4 77304.0 1966.65  12
   4   6   4 83073.8 1475.26  12
  -4  -6   4 82440.6 2107.77   2
   6  -4   4 81776.0 1995.35   3
   6  -4  -4 82795.4 1974.65  10
   6  -4   4 81329.1 2012.21   8
   4   6  -4 79393.1 2066.97  11
   6  -4   4 79739.7 2001.91   2
   6  -4  -4 79846.5 1743.37   2
  -6   4  -4 82937.5 1863.92  13
   4   6   4 83700.4 1846.30   6
  -4  -6  -4 80504.6 1905.33   4
  -4  -6   4 81648.9 1932.37  14
  -6   4   4 80047.1 2116.71   7
  -6   4  -4 78843.2 1993.61   8
  -6   4  -4 80131.7 2085.23  14
   4   6  -4 81144.3 1917.95  14
   6  -4   4 82268.6 2101.74   4
  -6   4   4 82957.9 1769.19   2
  -4  -6  -4 79303.4 1715.53  13
   4   6  -5-93.3362 222.793  10
  -4  -6  -5-254.579 226.150   4
  -6   4  -5 262.531 215.620   8
   4   6  -5 111.400 154.948   6
   4   6   5 483.502 218.023   9
   4   6  -5-51.9346 150.604   9
   6  -4  -5-279.430 215.997   2
  -4  -6  -5 139.877 184.029   6
  -4  -6  -5 178.445 152.631  13
   4   6  -5-112.625 236.359  11
  -6   4   5-327.571 188.654   2
  -4  -6   5-148.931 170.422  14
   6  -4   5 291.166 209.706   8
  -6   4  -5 76.7283 221.686  14
   6  -4   5-143.328 198.830   2
   4   6   5-80.6055 155.749   6
  -6   4  -5 66.1785 142.002  13
   4   6  -5 170.799 224.743   1
   6  -4  -5 138.579 197.246  10
  -6   4   5-111.428 183.763  12
   6  -4  -6 151690. 3273.91  10
   6  -4   6 159694. 3206.09   8
   4   6  -6 153854. 3425.68  11
   4   6  -6 155691. 3176.84   6
   4   6  -6 154260. 3113.97   1
   4   6   6 147845. 3161.20   9
  -6   4  -6 147753. 3355.58  14
  -6   4  -6 147727. 3120.01   8
  -6   4   6 156476. 3068.55   2
   4   6   6 149036. 3158.05   6
  -4  -6  -6 156019. 3238.95   6
   4   6   6 149535. 2970.87  14
   6  -4  -6 153165. 3014.42   2
  -6   4   6 150698. 3037.87  12
  -4  -6  -6 156297. 3265.95   4
   4   6   6 142368. 2431.06  11
   4   6  -6 160094. 3375.88  10
  -4  -6  -6 151380. 2962.65  13
   4   6  -7 167.942 234.459  10
   4   6  -7 74.8670 281.169  11
   4   6   7 103.997 103.484  11
   6  -4  -7 17.9838 217.220   2
   4   6  -7-2.20184 166.366   1
  -4  -6  -7-102.116 187.958  13
   6  -4   7 271.505 253.450   8
   4   6   7-3.68901 143.039  14
   4   6   7-164.261 205.797   9
  -6   4   7 227.000 205.627   2
  -4  -6  -7 112.335 196.028   4
  -6   4  -7-394.875 247.942  14
   4   6   7 47.2180 220.233   6
   4   6   7-73.1417 216.699   5
   4   6  -8 32422.5 1505.51  10
   6  -4  -8 34121.9 1384.86   2
   4   6   8 33440.6 1460.48   6
   4   6  -8 31968.1 1282.50   1
   4   6   8 33301.0 1044.30  11
   4   6   8 33106.4 1502.90   5
  -6   4  -8 35449.0 1632.16   4
  -4  -6   8 34182.4 1480.33   6
   4   6   8 33440.9 1472.09   9
  -6   4  -8 34591.6 1410.34  11
   6  -4   8 33043.5 1341.13   8
  -4  -6   8 32565.8 1447.21   9
  -4  -6  -8 31491.4 1462.51   4
  -6   4  -8 33645.2 1541.17  14
   4   6  -9-219.143 171.841   1
  -4  -6  -9-155.705 221.229   4
   4   6  -9 27.4398 41.0144   5
   4   6   9-162.200 224.531   5
   4   6   9 532.941 317.935   9
   6  -4  -9-94.9898 181.860   2
  -4  -6   9 216.769 240.087   6
  -6   4  -9 92.2362 193.626  11
   4   6   9-100.068 130.431  11
   6  -4   9 90.0250 186.986   8
  -6   4   9 101.092 130.553   5
   4   6   9-109.089 254.998   6
  -6   4  -9-229.360 304.545   4
  -6   4  -9-82.5080 312.909  14
   4   6  -9-76.5328 248.038  10
   6  -4  10 66675.2 2096.00   8
   4   6  10 69750.4 2408.25   9
  -6   4 -10 65920.0 2413.81  14
  -6   4  10 65189.9 2462.69   6
   4   6  10 64577.1 1741.57  11
  -6   4  10 67158.0 1769.06   5
  -6   4 -10 65805.7 2487.50   4
  -4  -6 -10 66791.8 2413.20   4
   6  -4 -10 67213.5 2230.08   2
   4   6 -10 68164.3 2455.01   2
   4   6  10 71117.9 2442.84   6
   4   6  10 67626.0 2349.78   5
  -6   4 -10 65065.8 2169.98  11
   4   6 -10 67565.0 2019.59   1
  -6   4  11 71.1117 141.473   5
   4   6  11-110.118 179.769  11
   4   6  11 196.478 278.215   6
   6  -4 -11-84.5418 234.880   2
  -6   4 -11-146.709 269.123   4
   4   6 -11-79.1884 259.549   2
  -6   4 -11 24.7991 321.773  14
   4   6  11 68.0048 230.707   5
  -4  -6 -11 37.2486 241.192   4
  -6   4 -11 146.381 204.098  11
   6  -4  11-7.19662 194.025   8
   4   6 -11-140.978 220.376   1
  -6   4  11-410.649 392.623   6
   4   6  11 19.3039 293.226   9
   4   6 -12 25649.0 1643.38   2
  -4  -6 -12 21867.7 1490.33   4
   4   6  12 25102.0 1494.77   5
   4   6  12 24068.7 1562.39   9
  -6   4 -12 23054.8 1376.17  11
  -6   4 -12 26363.8 1694.03   4
   4   6  12 23081.8 1534.60   6
   4   6 -12 27073.0 1290.16   1
   6  -4 -12 26167.0 1492.95   2
  -6   4  12 26497.7 1106.64   5
  -6   4 -12 23502.0 1549.09  14
  -6   4  12 25678.9 1653.41   6
   6  -4  12 26934.0 1371.19   8
   4   6  13 48.6981 370.865   9
   6  -4  13 304.972 249.885   8
   6  -4 -13-157.193 301.922   2
  -6   4 -13 0.55712 297.445  11
  -6   4  13-101.177 379.793   9
  -6   4 -13-427.325 370.105   4
   4   6  13-78.6920 326.092   5
   4   6  13-136.688 348.460   6
  -6   4  13 415.728 342.887   6
   4   6 -13-25.2686 384.434   2
  -4  -6 -13-12.2670 299.265   4
  -4  -6 -14 10507.0 1143.77   4
   6  -4  14 10161.2 898.832   8
  -6   4  14 10620.9 1164.03   9
   6  -4 -14 9315.53 996.750   2
   4   6  14 11451.2 1188.93   6
  -6   4  14 10222.6 1138.47   6
  -6   4 -14 10839.2 1164.10   4
   4   6  14 10374.0 1118.01   9
   4   6 -14 10716.1 1145.52   2
   6  -4 -15-519.140 343.547   2
  -4  -6 -15-805.653 482.846   4
   4   6  15-140.486 334.244   9
   4   6  15-254.919 363.495   6
   4   6 -15 113.540 362.756   2
  -6   4 -15 568.586 497.886   4
  -6   4  15-383.999 502.201   9
  -6   4  15-324.330 397.386   6
   4   6  16 14386.2 1455.11   6
   4   6  16 13148.1 1410.04   9
   6  -4 -16 12526.5 1257.39   2
   4   6 -16 14173.7 1456.01   2
  -6   4 -16 14635.8 1496.39   4
  -4  -6 -16 15531.8 1512.27   4
  -6   4  16 13595.4 1396.27   9
  -6   4  16 15452.0 1485.23   6
   6  -4 -17-310.391 396.873   2
  -4  -6 -17-648.540 521.458   4
   4   6  17-417.722 440.211   6
  -6   4 -17-123.333 371.496   4
  -6   4  17 762.111 551.202   9
   4   6  17-552.447 545.029   9
   4   6 -17-946.804 563.886   2
  -6   4  17 773.776 543.857   6
  -4  -6 -18 4071.40 889.720   4
   4   6 -18 4209.06 885.954   2
   6  -4 -18 5706.18 957.362   2
  -6   4  18 5115.71 972.810   6
  -6   4 -18 5537.30 1096.53   4
  -6   4  18 4721.87 939.509   9
   6  -4 -19-500.574 511.656   2
   3   6   0 5674.66 284.345  14
  -3  -6   0 5253.29 368.984   3
  -6   3   0 5165.85 436.338   3
   3   6   0 6567.61 431.784  13
   3   6   0 6006.28 381.660   3
  -6   3   0 5059.52 485.485   8
   6  -3   0 5833.88 435.258  13
  -6   3   1 2551.86 348.792   8
   3   6   1 2416.25 197.719   6
   3   6   1 2277.95 246.040   3
  -6   3  -1 2359.59 279.112  13
   3   6  -1 1761.12 255.191   2
  -3  -6   1 2131.88 211.062  14
  -3  -6  -1 1972.93 248.144   3
   6  -3   1 2256.05 259.843  13
  -3  -6  -1 2147.28 271.122  13
   3   6  -1 2214.08 212.826  14
   6  -3  -1 2465.69 326.147  13
  -6   3  -1 2020.88 319.938   8
   3   6   1 2219.78 271.580  13
  -3  -6   1 1788.64 164.798   7
  -6   3  -1 2529.90 314.341   3
   3   6  -1 2264.56 281.723  11
   3   6   2 3165.06 268.599   6
   6  -3   2 2825.81 273.205  13
  -3  -6  -2 3607.88 306.912  13
  -6   3   2 3407.73 381.573   8
   3   6  -2 3935.04 389.921  11
   6  -3  -2 2541.53 289.452   2
   3   6   2 3077.65 313.607  13
  -6   3  -2 3303.70 306.952  13
  -3  -6   2 3592.92 309.004  14
  -3  -6   2 3319.71 360.977   2
   3   6   2 3014.73 273.747   4
  -6   3  -2 2879.92 387.889   8
   3   6  -2 3123.47 310.536  14
  -6   3  -2 2966.21 332.900   3
   3   6   2 3440.41 312.178   3
  -6   3  -3 9187.58 623.328   8
   3   6  -3 9934.51 622.768  11
  -6   3   3 9818.45 645.871  12
   3   6  -3 9410.57 544.484  14
  -3  -6   3 8055.85 545.885  14
  -3  -6  -3 8500.67 485.773   4
  -3  -6  -3 8261.55 499.561   6
  -3  -6   3 8348.99 594.526   2
  -6   3  -3 9917.15 660.788  14
  -3  -6  -3 8537.40 498.758  13
   3   6  -3 8447.91 483.444   6
   3   6  -3 8420.60 485.665   9
   6  -3   3 9569.80 643.764   4
   6  -3  -3 9383.68 510.982   2
  -6   3  -3 8049.79 519.939  13
   3   6   3 8353.17 493.422  13
   3   6   3 8630.25 503.999   6
  -6   3  -4 2448.25 355.722   8
  -3  -6   4 2558.46 393.107   2
  -6   3   4 2556.24 395.718   7
   3   6  -4 2230.14 317.108  14
  -3  -6   4 2157.07 323.939  14
   6  -3   4 2011.41 313.989   2
  -3  -6  -4 3165.18 347.307   6
  -6   3   4 2085.27 315.173  12
  -6   3  -4 2409.75 283.584  13
   6  -3  -4 2215.32 294.764   2
   3   6   4 2495.41 321.504   6
  -6   3   4 2378.77 295.984   2
  -3  -6  -4 2553.42 321.005   4
   6  -3   4 2222.32 355.630   4
  -6   3  -4 2249.61 357.621  14
   6  -3   4 2067.14 367.279   8
   3   6  -4 2419.51 352.069  10
  -3  -6  -4 2729.62 318.549  13
   3   6  -4 2468.41 299.480   6
   3   6  -4 2417.74 386.921  11
   3   6  -4 2333.99 313.015   9
   3   6  -5 4868.85 481.746   9
  -3  -6   5 5906.62 532.121  14
  -3  -6  -5 5296.89 487.668   6
   3   6  -5 5747.51 537.933  10
   6  -3   5 6574.50 594.048   2
  -3  -6   5 6021.90 577.428   2
  -6   3  -5 5814.37 517.880   8
  -6   3   5 6112.20 518.372  12
   3   6   5 5848.18 530.205   6
   3   6  -5 6145.97 619.009  11
  -6   3   5 6898.20 524.750   2
   6  -3   5 6710.30 589.988  14
   3   6  -5 5641.79 542.024  14
   3   6  -5 5584.54 505.080   6
  -3  -6  -5 6092.95 517.583   4
   6  -3  -5 6705.19 516.061   2
  -6   3  -5 6802.31 597.365  14
   6  -3   5 6863.81 581.239   8
   6  -3   5 5591.09 566.444   4
  -3  -6  -5 5634.67 497.445  13
   3   6  -5 5259.67 505.030   1
   3   6  -6 6577.94 567.910   6
  -6   3  -6 5660.87 606.712  14
   3   6  -6 6412.80 617.134  11
   3   6  -6 6509.71 584.615   9
   3   6  -6 6402.46 552.850   1
   3   6   6 6513.46 642.721   5
  -3  -6  -6 6936.36 559.054  13
  -6   3   6 5882.53 527.480   2
   3   6  -6 6122.57 611.192  14
   3   6   6 6672.39 605.085   6
  -6   3  -6 5115.83 517.177   8
   6  -3  -6 5745.46 528.445   2
   3   6  -6 6185.52 600.261  10
   3   6   6 6880.51 595.501   2
   6  -3   6 6069.80 568.453   8
  -3  -6  -6 6904.08 595.383   6
  -3  -6  -6 6231.75 593.809   4
  -3  -6  -7 6819.88 655.758   4
   6  -3   7 7556.75 652.872   8
   3   6   7 6504.21 667.747   6
   3   6   7 7228.18 674.743   5
   3   6   7 6870.24 670.412   9
  -6   3  -7 6800.87 660.454  14
   6  -3  -7 7407.15 629.027   2
   3   6  -7 5944.13 541.388   1
   3   6  -7 6103.08 667.712  10
   3   6  -7 5526.83 607.217  11
   6  -3   8 2833.53 439.860   8
   6  -3  -8 3557.56 443.796  12
   3   6  -8 4200.38 573.674  10
   3   6  -8 4702.33 612.991  11
  -6   3  -8 4650.27 528.650  11
   3   6   8 4555.69 576.597   6
  -6   3  -8 4567.03 602.691  14
  -3  -6  -8 4896.23 595.038   4
   6  -3  -8 4118.10 512.988   2
   3   6   8 4479.45 569.081   9
   3   6   8 5098.04 612.992   5
   3   6  -8 4343.29 486.450   1
   3   6   8 4052.65 386.687  11
  -3  -6  -9 847.065 310.025   4
   6  -3   9 843.449 289.971   8
  -6   3  -9 599.202 267.908  14
   3   6   9 585.815 288.877   5
  -6   3   9 775.722 188.840   5
   3   6   9 332.855 223.184   9
   3   6  -9 453.376 121.824   5
   6  -3  -9 397.635 261.180   2
  -6   3  -9 804.417 278.437  11
   3   6   9 661.930 191.466  11
   3   6  -9 470.781 222.717   1
   6  -3  -9 469.471 225.815  12
   3   6   9 575.622 274.022   6
  -6   3  10 183.970 323.259   6
   3   6 -10-106.180 191.890   1
   3   6 -10 347.793 297.964   2
   3   6 -10 212.444 109.272   5
   6  -3  10 39.7422 187.977   8
  -6   3 -10 197.479 273.321  14
   6  -3 -10 406.086 290.308   2
  -6   3 -10 54.7629 243.773  11
   3   6  10 659.830 327.900   9
   3   6  10-20.5754 211.227   5
   3   6  10-39.8256 177.837  11
  -6   3 -10-169.642 333.554   4
  -6   3  10 170.490 146.275   5
   3   6  10-274.421 238.779   6
   6  -3 -10-134.632 183.529  12
  -3  -6 -10-129.725 218.138   4
  -6   3  11 5284.78 453.822   5
  -6   3  11 4051.27 678.613   6
   6  -3  11 5333.41 625.478   8
   6  -3 -11 5041.90 554.581  12
  -6   3 -11 5854.44 675.869  11
   3   6 -11 3720.57 654.315   2
   3   6 -11 3769.32 298.249   5
  -3  -6 -11 3809.00 626.565   4
   6  -3 -11 5935.41 711.262   2
   3   6 -11 4471.90 535.040   1
  -6   3 -11 5934.15 746.567  14
   3   6  11 4782.69 678.365   5
   3   6  11 5721.55 761.119   9
  -6   3 -11 5300.90 779.613   4
   3   6  11 4414.08 653.596   6
   3   6  12 2247.63 462.846   5
   3   6  12 2448.86 562.426   6
   3   6 -12 3030.49 612.404   2
   3   6  12 2429.34 505.096   9
  -6   3  12 2095.78 530.005   9
  -6   3  12 2145.90 308.988   5
  -6   3  12 2285.54 531.458   6
  -6   3 -12 2883.49 514.629  11
   6  -3  12 2329.10 442.533   8
   6  -3 -12 2463.73 404.311  12
  -3  -6 -12 2973.04 598.493   4
  -6   3 -12 2176.48 536.140   4
   6  -3 -12 2364.15 502.908   2
  -6   3 -13 5545.63 824.998   4
   3   6  13 6112.64 917.934   6
   6  -3  13 5879.84 675.749   8
  -3  -6 -13 4852.75 784.258   4
  -6   3  13 6256.13 882.969   6
  -6   3  13 5053.00 803.954   9
   3   6  13 4476.10 679.987   5
   3   6  13 4615.67 813.869   9
   3   6 -13 5222.07 785.969   2
   6  -3 -13 4876.27 744.465   2
   6  -3  14 6352.50 728.778   8
   3   6 -14 7270.48 985.009   2
  -3  -6 -14 6966.61 990.714   4
  -6   3  14 6933.69 1002.39   6
  -6   3  14 6824.91 979.333   9
  -6   3 -14 6832.47 974.319   4
   6  -3 -14 6017.17 889.502   2
   3   6  14 6774.90 941.365   9
   3   6  14 6472.04 894.428   6
   3   6  15 984.039 452.637   9
  -6   3 -15 1105.70 516.740   4
   3   6  15 312.345 320.909   6
  -6   3  15 708.468 424.528   6
  -6   3  15 397.557 340.612   9
   3   6 -15 413.359 398.561   2
   6  -3 -15 1096.04 515.889   2
  -3  -6 -15 755.282 429.202   4
   6  -3 -16-103.525 333.113   2
  -6   3  16 127.933 416.356   9
   3   6  16-74.4730 404.363   6
   3   6  16 878.382 445.882   9
   3   6 -16 354.649 449.464   2
  -6   3  16-155.235 382.333   6
  -3  -6 -16 522.651 467.658   4
  -6   3 -16-481.694 462.779   4
   6  -3 -17 2155.80 644.323   2
   3   6  17 1380.13 558.378   6
  -3  -6 -17 533.840 318.913   4
   3   6 -17 2088.65 618.707   2
  -6   3  17 2008.48 670.480   6
  -6   3 -17 1737.90 657.586   4
   3   6  17 2364.50 720.468   9
  -6   3  17 1669.42 588.056   9
  -3  -6 -18 1253.65 519.580   4
  -6   3  18 786.258 493.740   6
   3   6  18 477.920 468.648   6
  -6   3 -18 963.893 627.137   4
   3   6 -18 1006.61 545.855   2
   6  -3 -18-64.9505 418.392   2
  -6   3  18 1168.17 609.736   9
   3   6  18 1083.05 567.372   9
   6  -3 -19 587.130 488.438   2
   2   6   0 44399.4 961.700   3
  -2  -6   0 44283.3 963.211   3
  -6   2   0 46101.3 1257.68   3
  -6   2   0 44816.6 1304.06   8
   6  -2   0 45299.2 1154.31  13
   2   6  -1-26.6306 95.6695  14
   2   6  -1-141.287 155.424   2
  -6   2  -1-102.596 176.793   8
   2   6   1 98.6042 63.7451   4
  -6   2  -1 309.755 168.387   3
   2   6   1-10.9714 80.2887   3
  -2  -6  -1-169.678 160.176  13
  -6   2  -1 150.891 106.912  13
   2   6   1-112.275 140.471  13
  -6   2   1 64.5096 189.142   8
   6  -2   1 30.9151 121.740  13
   2   6  -2 27588.0 850.859  14
   2   6   2 26253.8 872.663  13
   6  -2   2 27817.4 768.593  13
  -6   2  -2 26762.8 772.180  13
  -6   2  -2 25883.2 920.736  14
  -2  -6  -2 27942.1 882.201  13
   2   6   2 26791.8 796.294   6
   2   6  -2 26608.3 907.433   2
  -6   2  -2 26608.1 1008.77   8
  -6   2  -2 25966.4 948.549   3
  -2  -6   2 26155.0 913.066   2
  -6   2   2 27191.4 981.368   8
  -2  -6  -2 28221.1 728.808   4
  -2  -6   2 26771.1 847.184  14
  -6   2   3 29.5407 180.283   8
  -2  -6  -3-171.862 154.776   4
  -2  -6   3-4.25956 170.706   2
   2   6  -3 219.637 172.965  14
   2   6   3-22.9270 142.062   6
   2   6   3 25.4275 125.424  13
  -6   2   3-45.5127 169.678  12
  -2  -6  -3-174.848 180.824  13
   6  -2  -3 134.512 163.798   2
  -6   2  -3 99.8282 100.191  13
   2   6  -3-335.814 230.738  11
  -6   2  -3 190.104 168.917  14
   6  -2   3 179.668 177.831   4
  -2  -6  -3 280.194 138.149   6
  -6   2  -3 26.6967 161.017   8
  -6   2   4 117251. 2618.16   7
   2   6  -4 118632. 2422.40  10
  -6   2  -4 115838. 2539.15   8
  -6   2   4 111109. 2469.95  12
  -6   2  -4 118900. 2165.79  13
   6  -2   4 119981. 2657.21   4
   6  -2  -4 115863. 2505.76  12
  -6   2  -4 115523. 2502.76  14
  -2  -6  -4 115515. 2395.50   6
   2   6  -4 118017. 2389.36   6
  -2  -6   4 123455. 2586.77   2
   6  -2   4 121672. 2551.03  14
   6  -2  -4 117092. 2363.19   2
  -6   2   4 117004. 2372.73   2
  -2  -6  -4 117332. 2336.51   4
   2   6  -4 115484. 2566.96  11
   2   6  -4 118075. 2391.14   9
   2   6  -4 116547. 2456.73  14
  -2  -6  -4 116269. 2386.32  13
   2   6   4 121153. 2422.20   6
   2   6   5-36.6793 144.721   2
  -2  -6  -5-41.8311 164.643   6
   2   6  -5 27.2508 149.513   9
   6  -2  -5-137.782 195.417   2
  -2  -6   5-48.9881 170.888   2
   2   6  -5 168.670 199.040  10
  -2  -6  -5 180.132 178.851   4
   2   6  -5 247.993 202.427  14
   6  -2   5-23.5216 197.755   2
   6  -2  -5 35.6289 203.253  12
  -2  -6  -5-173.337 210.575  13
   6  -2   5-208.913 226.471   8
   2   6   5-250.069 175.806   6
   2   6  -5-33.8322 180.385   1
  -6   2   5-191.869 176.131   2
  -6   2  -5 82.5932 196.684  14
  -6   2   5-73.6456 192.945   7
   2   6  -5-137.344 155.998   6
   6  -2   5-197.760 188.928  14
   6  -2   5-60.1378 175.443   4
   2   6  -5 7.04490 226.182  11
  -6   2  -5-191.660 216.461   8
   2   6  -6 30326.3 1268.05  14
   6  -2  -6 32380.1 1214.20   2
   2   6  -6 29106.5 1151.20   1
  -6   2  -6 31675.7 1282.31  14
   2   6   6 31493.2 1181.87   2
   2   6  -6 31143.3 1230.97   6
   2   6  -6 30164.6 1302.83  11
   2   6  -6 31703.0 1245.68   9
   6  -2  -6 34522.9 1230.58  12
   2   6   6 30927.1 1241.23   6
   2   6   6 31782.1 1286.96   5
   2   6  -6 29637.3 1226.91  10
  -2  -6  -6 28686.1 1182.31  13
   6  -2   6 29087.8 1208.84   8
  -6   2   6 33075.0 1233.47   2
   2   6   7-43.4109 210.233   6
  -6   2  -7-95.1435 183.155  11
   6  -2  -7-355.247 265.370   2
   2   6  -7 127.546 191.940   1
   2   6  -7 8.35542 224.770  10
   2   6  -7-26.6957 212.824  14
   2   6  -7 13.2927 251.854  11
   6  -2   7-408.777 251.187   8
   2   6   7-95.1602 224.900   5
   6  -2  -7-161.029 214.238  12
  -6   2  -7-266.766 270.604  14
   6  -2  -8 18825.3 1054.67   2
  -6   2  -8 21512.3 1163.81  14
  -6   2   8 22216.3 752.420   5
   6  -2  -8 20223.1 990.961  12
   2   6  -8 22361.8 1052.71   1
   2   6   8 20111.8 1123.75   6
   6  -2  -8 18643.2 524.814   1
   6  -2   8 23280.3 1119.19   8
  -6   2  -8 21441.1 1023.43  11
   2   6  -8 23288.1 1242.23  11
   2   6   8 20570.5 1141.16   9
   2   6   8 21123.2 1113.34   5
   2   6  -9-82.8340 176.539   1
   2   6   9 131.704 214.651   5
   2   6  -9 45.3093 100.845   5
   2   6   9 137.604 225.292   9
   2   6  -9-62.3698 265.596  11
  -6   2   9 56.0875 102.457   5
   2   6   9 128.044 186.500  11
  -6   2  -9 183.454 223.067  14
   6  -2  -9-45.3601 190.668  12
   2   6   9 108.443 247.339   6
   6  -2   9 121.243 187.707   8
  -6   2  -9 40.7546 172.646  11
   6  -2  -9 145.448 197.502   2
  -6   2 -10 40914.9 1862.11  14
   2   6 -10 42571.2 1567.82   1
  -6   2 -10 44345.3 1656.65  11
   6  -2  10 44453.4 1702.15   8
   2   6  10 46051.3 1809.74   5
   2   6  10 45525.5 1939.24   6
   6  -2 -10 43229.1 1804.78   2
   2   6  10 45779.0 1953.62   9
   2   6 -10 42694.9 1918.80   2
   2   6 -10 42023.8 1169.86   5
  -6   2  10 44932.4 1207.21   5
  -6   2 -10 45574.0 2037.90   4
   6  -2 -10 43675.6 1590.85  12
  -6   2  10 42744.5 1930.91   6
   2   6 -11-59.4397 287.238   2
  -6   2  11-81.5584 114.060   5
   2   6  11 217.810 288.958   9
   6  -2 -11-207.753 234.065   2
  -2  -6  11-73.8722 62.4249   8
   6  -2  11-181.163 294.777   8
  -6   2 -11 700.666 383.767   4
  -6   2 -11-42.1606 236.372  11
   2   6 -11 80.3062 110.300   5
  -6   2  11 102.321 238.261   6
   2   6  11 196.710 242.269   6
   2   6 -11-12.0026 254.167   1
   2   6  11 124.646 264.554   5
   6  -2 -11-137.261 172.890  12
  -6   2 -11-14.6585 311.348  14
  -6   2 -12 2014.45 458.636   4
  -6   2  12 2240.58 527.977   6
   2   6 -12 1823.13 535.328   2
   2   6  12 3270.01 583.561   6
   6  -2 -12 2055.32 478.525   2
   6  -2  12 2365.91 434.934   8
   2   6  12 2933.26 521.831   5
   2   6  12 2187.90 462.067   9
  -2  -6 -12 2227.06 525.439   4
   6  -2 -12 2679.19 418.395  12
  -6   2  12 1213.08 452.988   9
   6  -2  13-208.850 293.978   8
  -6   2  13 20.9875 294.367   6
  -6   2 -13-90.3073 317.511   4
   2   6 -13-134.813 329.534   2
   6  -2 -13 242.746 309.571   2
   6  -2 -13-113.648 215.828  12
   2   6  13 251.043 324.894   9
   2   6  13 359.747 338.348   6
   2   6  13-366.290 322.492   5
  -2  -6 -13 85.6605 305.195   4
  -6   2  13-205.020 338.501   9
   6  -2 -14 6966.13 911.852   2
   2   6  14 7395.41 969.702   6
  -6   2  14 10105.4 1109.22   9
   2   6  14 7348.24 845.397   5
  -2  -6 -14 6996.75 969.477   4
  -6   2 -14 8141.98 1064.60   4
   2   6 -14 7985.41 1045.50   2
   6  -2  14 8240.02 836.526   8
   2   6  14 7499.14 987.169   9
  -6   2  14 8615.96 1042.67   6
   2   6 -15-280.745 448.060   2
  -6   2 -15-197.222 342.161   4
   2   6  15 1027.83 516.293   9
  -6   2  15-88.0004 326.775   6
  -6   2  15 845.441 496.780   9
   6  -2 -15-61.1616 302.389   2
   2   6  15-128.648 309.479   6
  -2  -6 -15-35.0939 316.936   4
  -6   2  16 10082.6 1207.75   6
   2   6  16 12014.2 1334.92   6
  -6   2 -16 10726.4 1302.75   4
   2   6  16 11574.0 1265.29   9
  -6   2  16 11760.0 1302.42   9
  -2  -6 -16 10307.9 1227.74   4
   6  -2 -16 10584.1 1176.51   2
   2   6 -16 8321.65 1103.84   2
  -6   2 -17-65.0460 368.009   4
   2   6  17 447.730 498.636   9
   2   6 -17 144.495 375.360   2
  -6   2  17-99.7349 378.287   6
  -2  -6 -17 13.6693 391.437   4
   2   6  17-118.304 335.781   6
   6  -2 -17-186.668 368.385   2
  -6   2  17 255.030 442.536   9
   6  -2 -18 772.207 486.318   2
   2   6  18 186.374 446.937   9
  -6   2 -18 902.206 544.469   4
  -2  -6 -18 1073.38 507.730   4
   2   6 -18 510.070 382.721   2
   2   6  18 110.323 458.276   6
   2   6 -18-218.213 411.518   4
  -6   2  18 91.3928 408.260   9
  -6   2  18-78.2446 389.787   6
   6  -2 -19-111.910 422.500   2
  -1  -6   0 5384.76 257.343   3
  -6   1   0 5657.72 444.668   3
   6  -1   0 4559.09 355.849  13
   1   6   0 6221.31 354.102   2
   1   6   0 5278.69 253.550   3
  -6   1   0 4854.40 446.702   8
  -1  -6   0 6500.67 448.085  13
   1   6   1 4064.14 263.790   3
  -6   1  -1 4678.63 434.473   8
   1   6  -1 3651.34 325.823   2
  -1  -6   1 4401.62 333.509   2
   6  -1   1 4915.31 303.196  13
  -6   1  -1 4551.23 306.846  13
   1   6  -1 4538.85 329.069  14
  -1  -6  -1 4349.95 388.030  13
  -6   1  -1 4925.55 438.635   3
  -6   1   1 4854.29 434.807   8
  -6   1   2 13440.6 719.104   8
  -6   1  -2 12592.6 491.317  13
   1   6  -2 15680.0 666.929   2
  -6   1  -2 13170.6 657.313  14
   6  -1   2 13474.6 471.456  13
   1   6  -2 16262.4 670.397  14
   1   6   2 15548.6 627.104   6
  -1  -6  -2 16188.9 714.759  13
   1   6   2 14587.4 713.592  13
  -1  -6   2 14677.1 673.118   2
  -6   1  -2 12954.0 721.476   8
  -1  -6  -2 14380.5 510.513   4
  -6   1  -2 13163.0 718.708   3
   1   6   3 3107.23 325.389   6
  -6   1   3 2959.90 336.303   8
   1   6  -3 2325.70 274.120  10
   1   6  -3 2201.91 297.978  14
  -1  -6  -3 2419.34 337.106  13
  -1  -6   3 2584.12 335.036   2
   1   6  -3 2007.69 292.623   2
  -6   1  -3 2830.78 337.820  14
  -6   1  -3 2760.79 235.297  13
   6  -1  -3 3329.49 387.348  12
   6  -1   3 3088.78 379.675   4
   1   6   3 2365.97 323.152  13
  -6   1  -3 2664.68 345.519   8
   6  -1   3 2994.15 338.194  14
   6  -1   4 867.450 222.458  14
   6  -1   4 885.107 260.877   4
   1   6   4 986.840 229.243   6
  -6   1  -4 1216.48 289.057   8
  -6   1  -4 1093.81 260.771  14
   1   6   4 967.139 193.415   2
   6  -1  -4 873.531 291.859  12
   1   6  -4 1110.55 242.852   6
   1   6  -4 1350.39 255.885   9
   1   6  -4 852.898 276.718  11
  -6   1   4 699.803 223.405   2
  -1  -6  -4 1152.63 274.639  13
  -6   1   4 1122.12 259.419   7
  -6   1   4 912.028 232.800   8
   1   6  -4 967.789 226.721  14
   1   6  -4 857.892 232.643  10
  -1  -6   4 1318.25 277.140   2
  -1  -6  -4 960.520 217.502   6
   1   6   5 5333.88 528.747   6
   6  -1   5 6684.18 552.471  14
   1   6  -5 5057.37 488.770   1
   1   6  -5 5724.82 516.908   9
  -1  -6  -5 5077.28 525.523  13
   6  -1  -5 6077.90 537.076  12
   6  -1   5 6532.09 602.237   4
   6  -1  -5 6507.15 531.976   2
  -6   1   5 6097.81 584.830   7
   6  -1   5 6503.33 571.877   8
   6  -1   5 5714.37 558.695   2
   1   6  -5 5064.15 491.657  10
   1   6   5 5002.46 450.917   2
  -1  -6  -5 5187.02 517.524   6
   1   6  -5 5963.12 506.878   6
   1   6  -5 6193.27 581.672  11
  -6   1   5 6682.26 553.596   2
   1   6  -5 5046.86 528.771  14
  -6   1  -5 5654.37 542.379  14
  -1  -6   5 5735.20 540.826   2
   6  -1   6 3195.97 432.391   8
   1   6  -6 2933.88 446.200  14
  -6   1  -6 2406.70 385.505  14
   6  -1  -6 2207.73 362.867   2
   1   6  -6 2919.20 414.834   9
   1   6  -6 2730.42 402.642   1
   1   6   6 3214.59 455.789   5
  -6   1  -6 2606.40 381.795   5
   6  -1  -6 2608.33 378.293  12
   6  -1   6 2650.11 375.003  14
   1   6  -6 2307.99 430.013  11
   1   6   6 3194.70 439.020   6
   1   6  -6 2819.16 428.696  10
   1   6   6 2856.87 369.597   2
  -1  -6   6 2764.20 369.645  10
  -6   1   6 2463.91 377.538   2
   1   6  -6 3241.19 426.644   6
   1   6  -7 7257.96 636.839   1
   1   6  -7 7885.01 722.877  11
   1   6  -7 8067.72 734.804  14
   1   6   7 8706.90 706.476   5
  -6   1  -7 8275.29 710.867  14
   1   6   7 7976.31 708.122   6
   1   6   7 8462.17 673.556   2
   6  -1  -7 9895.67 692.603  12
   6  -1   7 8262.47 685.242   8
  -6   1  -7 8331.96 605.933  11
   6  -1  -7 8971.53 734.019   2
   6  -1   8 5044.94 568.966   8
  -6   1  -8 5119.35 508.919  11
   6  -1  -8 3884.21 473.074  12
   1   6   8 5244.50 579.454   5
   1   6  -8 4716.75 526.340   1
  -6   1   8 4087.87 296.792   5
   1   6   8 5265.71 626.541   6
  -6   1  -8 5445.37 630.678  14
   6  -1  -8 3670.62 497.570   2
   6  -1  -8 4028.44 280.934   1
   1   6  -8 4974.53 619.986  14
   1   6  -8 4447.52 585.481  11
  -6   1   9 193.602 86.7163   5
   6  -1  -9 33.7922 66.1010   1
   6  -1  -9 11.2853 186.894  12
   6  -1  -9 30.9467 216.993   2
   1   6   9 0.93306 226.131   6
   1   6  -9 218.758 334.247  11
   1   6   9 204.627 222.825   5
  -6   1  -9 40.1430 206.537  14
   1   6  -9-18.5009 237.342   1
  -6   1   9 108.442 222.851   6
   6  -1   9 151.992 225.019   8
   1   6   9 264.769 227.596   9
  -1  -6   9 85.0301 54.0632   8
  -6   1  -9-106.652 177.097  11
   6  -1 -10 454.528 262.491  12
  -6   1 -10 186.574 260.318   4
   1   6 -10 242.875 147.075   5
  -6   1 -10 398.562 297.433  14
   1   6  10 403.087 263.234   5
   1   6 -10 258.188 309.535  11
  -6   1 -10 260.130 248.971  11
   1   6  10 214.458 284.390   6
  -1  -6  10 137.656 85.6334   8
   1   6  10 192.056 248.119   9
   1   6 -10 1038.38 426.838   2
   6  -1  10 1.45047 200.816   8
   6  -1 -10-380.370 296.037   2
  -6   1  10 264.343 102.661   5
   1   6 -10 398.063 256.128   1
  -6   1  10 60.6768 267.014   6
   6  -1 -11 6260.72 718.682   2
   1   6 -11 4414.91 416.054   5
   1   6 -11 4650.62 700.578   2
   6  -1  11 5372.18 652.443   8
   6  -1 -11 5113.02 588.739  12
   1   6  11 5419.16 723.901   9
   1   6  11 4668.86 610.228   5
   1   6  11 4544.13 679.236   6
  -6   1 -11 5595.15 775.011   4
  -6   1  11 5914.82 800.898   9
  -1  -6  11 4464.70 315.801   8
   1   6  11 3841.52 295.713   1
  -6   1  11 6450.86 794.702   6
   1   6  12 302.097 288.126   9
   1   6  12 159.867 267.880   6
  -6   1 -12-250.541 286.333   4
   6  -1 -12-4.18614 229.228  12
   6  -1  12-13.7131 210.783   8
   1   6  12 148.282 259.851   5
   6  -1 -12 258.544 321.921   2
  -6   1  12-416.791 335.495   9
   1   6 -12-12.2539 306.194   2
  -1  -6  12-44.1617 92.2443   8
  -6   1  12-215.226 305.708   6
  -6   1  13 3396.13 672.780   9
   6  -1 -13 3412.66 655.350   2
   6  -1 -13 3546.98 509.231  12
   1   6 -13 2354.42 575.165   2
  -6   1 -13 2437.31 636.877   4
  -6   1  13 2242.63 562.479   6
   6  -1  13 2970.10 527.673   8
   1   6  13 2708.08 598.104   9
   1   6  13 2347.58 515.918   5
   1   6  13 2360.11 565.427   6
   1   6  14 8250.64 1010.80   6
   6  -1 -14 7296.92 738.179  12
   1   6 -14 8261.28 1065.42   2
   1   6  14 9297.43 945.940   5
  -6   1  14 6819.61 954.730   6
   6  -1 -14 7013.20 946.591   2
   6  -1  14 8338.75 900.051   8
  -6   1  14 7223.14 971.874   9
  -6   1 -14 6860.28 1009.23   4
   1   6  14 8816.92 1085.55   9
  -6   1  15 378.743 388.478   6
   6  -1 -15 210.884 339.752   2
  -6   1  15 247.083 326.226   9
   1   6 -15 319.974 357.089   2
  -1  -6 -15 606.510 378.266   4
   1   6  15 336.845 349.082   6
   1   6  15 814.080 416.381   9
  -6   1 -15 1040.03 477.693   4
   6  -1  15 543.981 331.093   8
  -6   1  16 336.502 348.075   6
  -1  -6 -16 969.201 520.924   4
   6  -1 -16 994.878 476.579   2
   1   6  16 1259.06 563.499   6
  -6   1 -16 16.0610 396.261   4
   1   6 -16 1593.87 606.347   2
   1   6  16 250.849 343.935   9
  -6   1  16 498.997 449.741   9
  -6   1  17 2869.66 712.327   6
  -6   1 -17 2513.73 719.454   4
   1   6 -17 3826.95 857.424   4
   1   6 -17 1844.46 619.862   2
   1   6  17 1726.65 631.014   6
  -6   1  17 1681.65 559.885   9
   6  -1 -17 2928.42 725.191   2
   1   6  17 2147.89 706.894   9
  -1  -6 -17 2520.11 692.385   4
   6  -1 -18 1415.08 537.647   2
   1   6 -18 1536.44 524.366   2
  -6   1  18 1333.56 653.890   6
   1   6  18 926.242 486.381   6
  -1  -6 -18 1226.23 526.624   4
   1   6 -18 662.878 520.204   4
  -6   1  18 825.923 495.606   9
  -6   1 -18 1420.35 582.371   4
   1   6  18 1509.04 513.092   9
  -6   0   0 235633. 3878.47   8
   0  -6   0 235033. 3803.79  13
   0   6   0 232938. 3321.66   2
  -6   0   0 238076. 3906.62   3
   0  -6  -1-34.2718 154.606  13
  -6   0  -1 57.7976 175.104   8
   0   6  -1-84.0254 124.195  14
   0  -6   1-69.9949 115.988   2
   6   0  -1-88.6531 188.081  12
   6   0   1 0.81439 73.7398  13
   0   6   1 214.180 138.180   1
   0   6  -1 78.5647 58.0791   4
   0  -6  -1-89.9040 85.4405   7
   0   6  -1-4.57592 102.365   2
  -6   0  -1-94.9626 148.013   3
  -6   0   1 63.6538 162.375   8
   0   6   2 246446. 3607.78   7
  -6   0  -2 243585. 3385.13  13
   0  -6   2 250944. 4073.94   1
   6   0  -2 247666. 4157.32  12
   0  -6   2 252060. 3862.69   2
   0  -6  -2 253285. 4078.08  13
  -6   0  -2 245426. 3828.05  14
   0   6  -2 252213. 3978.70  14
   6   0  -2 250114. 3983.64   8
  -6   0   2 252693. 4031.02   8
  -6   0  -2 243544. 4142.92   3
   0   6  -2 251579. 3858.86   2
   6   0   2 255301. 3374.03  13
   0   6  -2 250269. 3646.41  10
  -6   0  -2 253359. 4193.58   8
   0   6   3-23.2034 143.409   6
   0   6   3 203.675 139.711   7
  -6   0  -3 93.7135 131.176  14
   0   6  -3-198.653 146.673   2
   0   6  -3-70.5372 175.407  14
   6   0   3 79.6505 172.384   4
   0   6  -3 60.0225 114.380  10
   0   6  -3-3.45327 77.5403   8
  -6   0   3-179.324 176.250   8
  -6   0   3-24.4559 162.662   2
   0  -6   3 112.454 157.899   1
  -6   0   3 86.7753 170.439   7
  -6   0  -3 61.5655 56.1329  13
   6   0  -3-137.131 217.402  12
  -6   0  -3-147.573 197.265   8
   0   6   3-78.0069 140.181  13
   6   0   3 271.421 112.982  14
   0  -6   3-82.7104 156.694   2
   0  -6  -3 111.300 179.898  13
   6   0   4 87173.9 2150.74   4
   0  -6   4 79340.3 1948.44   1
   6   0   4 90143.9 1941.34  14
   0   6  -4 85004.4 2045.25  14
  -6   0   4 89068.4 2134.55   7
   0  -6  -4 86491.4 2059.98  13
   0   6   4 82476.0 1982.64   6
  -6   0   4 86995.9 1854.67   8
   0   6  -4 82376.8 1389.56   8
  -6   0  -4 78275.6 1855.97  14
   0   6  -4 86854.1 2018.14   2
   6   0  -4 79555.3 1977.54  12
  -6   0  -4 80581.1 2105.36   5
  -6   0   4 90111.5 2032.61   2
   0   6   4 79744.6 1681.70   2
   0   6  -4 84579.3 1843.14  10
  -6   0  -4 79617.7 2016.01   8
   0  -6   4 80058.5 1954.80   2
   0  -6  -5 57.7523 158.024   6
   0   6  -5-53.1997 165.116   6
  -6   0   5 7.99678 207.773   7
   0  -6   5 96.6041 142.104   1
  -6   0   5 7.42877 135.860   8
   0   6   5 74.3648 179.942   6
   0   6  -5-61.3628 61.7582   8
   6   0  -5-231.421 243.458  12
  -6   0  -5 169.765 159.130   6
  -6   0  -5-240.852 205.488  14
  -6   0  -5 45.0477 202.385   5
   0  -6   5-185.107 160.826  10
   0   6   5 109.605 133.080   2
   0   6  -5 31.7544 172.365  10
   0  -6  -5 182.995 213.409  13
   6   0   5 17.5633 147.756  14
   0   6  -5-82.5751 184.225  14
   0   6  -5-5.02295 160.096   9
  -6   0  -5-6.11517 164.406   9
   0   6  -5 107.928 216.975  11
   6   0  -5-138.191 151.732   6
  -6   0   5-89.7008 166.970   2
   6   0   5-210.609 186.160   4
   0  -6   5-57.7615 192.484   2
   0   6   6 48083.1 1582.23   5
  -6   0   6 51763.4 1641.38   2
   6   0   6 47907.6 1563.94  14
   6   0   6 47731.9 1603.22   8
   0  -6   6 44831.7 903.228   8
   6   0  -6 49243.1 1542.12  12
   0   6  -6 47777.3 1526.51   1
   0   6  -6 48358.6 1654.28  11
   0  -6   6 49948.6 1561.72   1
  -6   0  -6 51328.5 1594.81  14
  -6   0  -6 50546.6 1307.61  11
  -6   0  -6 47403.0 1668.83   5
   0   6   6 49897.6 1459.34   2
   0   6  -6 47123.1 1669.45  14
   0   6   6 50688.9 1663.60   6
   0  -6   6 49998.8 1571.80  10
   0  -6   7-32.0084 74.0087   8
  -6   0   7-52.5568 53.4635   5
   0   6   7 55.8891 153.359   2
  -6   0  -7-18.7630 203.798  14
   0   6  -7-5.50356 255.563  11
   6   0  -7-102.510 214.719   2
   0   6  -7 41.3971 273.116  14
   0   6   7 389.972 199.978   5
  -6   0  -7-89.0634 135.983  11
   0  -6   7 0.74647 191.664   1
   0   6   7 6.10973 214.282   6
   0   6  -7 326.074 218.109   1
   6   0   7-502.388 265.510   8
   6   0  -7 192.389 180.018  12
   0   6   8 109294. 2940.23   6
  -6   0  -8 110482. 2436.22  11
   0   6  -8 115190. 2961.85  11
   0   6   8 114069. 2744.94   5
   0   6  -8 114547. 3005.15  14
   0  -6   8 107271. 1853.34   8
  -6   0  -8 110792. 2850.06  14
   6   0   8 111987. 2801.50   8
   0   6  -8 111852. 2652.06   1
   6   0  -8 112703. 2026.87   1
  -6   0   8 110340. 2933.98   6
   6   0  -8 113847. 2657.12  12
   6   0  -8 111651. 2854.37   2
   6   0   9-182.907 227.375   8
   0   6  -9-188.060 241.567  11
  -6   0  -9 66.3376 161.259  11
   6   0  -9 435.719 295.201   2
   0   6  -9 41.6054 227.065  14
   0  -6   9-51.4730 77.1989   8
   6   0  -9 262.418 252.375  12
  -6   0  -9-2.59194 266.198  14
   0   6  -9-42.7835 183.615   1
  -6   0   9-257.535 305.037   6
   0   6   9 121.525 224.886   6
   6   0  -9 34.2731 101.545   1
   0   6   9-268.340 212.735   5
   0   6 -10 13394.8 752.952   5
   6   0 -10 17088.4 1133.56   2
   6   0  10 14243.7 997.301   8
   0   6 -10 13084.1 1044.20   2
   0   6 -10 14252.7 1054.63  11
   0   6  10 15513.7 1133.72   9
   0   6  10 14866.2 1121.38   6
  -6   0 -10 15930.9 1185.98   4
  -6   0  10 14953.3 1090.36   9
   6   0 -10 16195.8 631.823   1
   0  -6  10 16074.9 627.187   8
   0   6  10 14723.6 441.470   1
   6   0 -10 15801.9 948.635  12
  -6   0  10 15779.6 1129.45   6
   0   6  10 17354.0 1039.16   5
   0   6 -11-11.1094 292.540   2
  -6   0  11 206.931 255.564   9
   0  -6  11-4.55110 93.9963   8
   6   0 -11-59.5589 232.851  12
   6   0 -11-139.131 295.013   2
  -6   0 -11 51.3698 229.510   4
   0   6  11 103.545 215.747   5
   0   6 -11 99.2833 128.947   5
  -6   0  11-148.841 302.599   6
   0   6  11-179.898 287.157   6
   0   6  11 80.2274 348.650   9
   6   0  11-52.0286 222.045   8
   0   6 -11-10.6392 285.694  11
  -6   0  12 4457.86 718.480   6
   0   6  12 5865.67 783.554   6
   0   6  12 4593.93 684.423   9
  -6   0  12 5306.35 729.583   9
   0  -6  12 4792.60 381.939   8
   6   0 -12 5117.24 573.932  12
   0   6  12 5893.61 630.682   5
   0   6 -12 4637.34 707.689   2
   6   0  12 3976.54 556.200   8
  -6   0 -12 5401.49 740.262   4
   6   0 -12 4454.97 675.283   2
   6   0 -13-177.638 238.501  12
   6   0 -13-377.223 414.347   2
   0   6 -13 161.699 346.129   2
  -6   0 -13 577.086 422.630   4
   0   6  13 195.250 305.209   6
   6   0  13-142.588 224.842   8
  -6   0  13-231.783 292.034   6
   0   6  13 48.2334 244.566   5
  -6   0  13-220.816 309.514   9
   0   6  13 107.410 316.933   9
   0   6  14 45379.7 1988.77   5
   0   6 -14 47310.2 2410.25   2
   0   6  14 45171.1 2366.64   6
   6   0 -14 49490.7 1919.60  12
  -6   0 -14 47853.9 2501.81   4
  -6   0  14 47838.1 2434.87   9
   6   0 -14 49646.7 2366.84   2
  -6   0  14 44034.4 2354.27   6
   0   6  14 46568.9 2423.18   9
   6   0  14 45499.9 2064.56   8
   6   0  15-428.798 344.721   8
  -6   0  15 147.197 320.704   9
   0   6 -15-820.199 544.828   2
   6   0 -15 406.132 318.428   2
   0   6  15 17.1126 314.593   6
  -6   0 -15-638.449 494.014   4
   0   6  15 352.859 440.513   9
  -6   0  15-2.56224 347.602   6
   0   6  16 6171.16 990.912   6
  -6   0  16 5601.85 971.583   6
   0   6 -16 5243.97 889.406   2
  -6   0 -16 5529.56 933.037   4
   0   6 -16 6261.07 982.118   4
   6   0 -16 4780.63 826.006   2
   0   6  16 4623.63 877.277   9
  -6   0  16 6125.06 990.027   9
  -6   0 -17-548.225 480.385   4
   0   6  17-103.847 473.003   9
   0   6  17-921.061 516.082   6
  -6   0  17-908.191 550.340   9
   0   6 -17 308.659 461.651   4
   0  -6 -17-618.382 590.791   4
   6   0 -17-1035.70 572.977   2
  -6   0  17 315.770 353.918   6
   0   6 -17 336.761 412.454   2
   0   6 -18 5360.15 1045.60   4
  -6   0  18 4912.56 952.833   9
   0  -6 -18 6526.00 1104.06   4
  -6   0 -18 6417.38 1069.54   4
   0   6  18 5727.34 988.324   9
   6   0 -18 5579.13 934.247   2
  -6   0  18 7949.54 1176.64   6
   0   6  18 7361.10 1162.42   6
   0   6 -18 5551.17 1015.18   2
   1  -6   0 1459.38 253.826   1
  -1   6   0 1260.59 131.881   2
   1  -6   0 1608.66 278.587  13
  -6  -1   0 1507.03 259.154   8
   1  -6   0 1587.31 153.076   2
   6   1   0 1625.74 277.635  12
  -6  -1   0 1400.03 251.415   3
  -6  -1  -1 1309.76 270.931   3
   1  -6   1 1204.55 263.766  13
  -6  -1  -1 1659.74 273.534   5
  -6  -1  -1 1462.45 270.628   8
   1  -6  -1 835.401 228.244  13
   1  -6   1 842.162 159.738   2
  -1   6   1 1233.40 218.130   1
  -1   6  -1 1146.18 163.107   2
   1  -6   1 1075.09 226.713   1
   6   1  -1 1416.00 266.624  12
  -6  -1   1 1168.44 241.217   8
   1  -6  -1 1024.58 150.117   7
  -1   6  -2 4794.23 277.609  10
   6   1  -2 4570.58 429.585  12
   1  -6  -2 4773.38 325.006   7
  -6  -1   2 4422.95 343.392   6
  -1   6  -2 4378.20 361.756   2
   6   1  -2 3967.92 345.237   8
  -6  -1  -2 4507.95 442.184   5
  -6  -1  -2 3694.90 414.565   3
   1  -6  -2 5336.70 455.887  13
  -6  -1  -2 4769.16 445.688   8
  -1   6   2 4274.18 327.328   1
  -6  -1  -2 4693.00 329.955  14
  -1   6   2 5124.92 337.441   7
   1  -6   2 4512.11 430.675   1
  -1   6  -2 5508.21 439.654  14
  -6  -1   2 4185.85 373.030   8
   1  -6   2 4926.72 345.873   2
  -1   6  -2 4576.89 308.167   4
   1  -6   3 1344.78 239.539   2
  -1   6  -3 1114.24 224.667   4
  -6  -1  -3 1495.67 292.256   5
   6   1  -3 1522.70 229.491   8
  -1   6  -3 1401.70 185.360   8
  -1   6  -3 1333.44 240.855   2
  -1   6   3 1126.82 200.483   7
   1  -6  -3 1608.90 293.110  13
  -6  -1  -3 1610.20 304.984   8
   6   1  -3 1498.27 279.615  12
  -1   6  -3 1517.88 210.003  10
  -6  -1   3 1309.90 230.511   8
   1  -6   3 1587.53 297.290   1
  -1   6  -3 1456.29 270.634  14
  -1   6   3 1264.40 172.451   1
   1  -6   3 1306.15 207.780  10
  -6  -1  -3 1552.30 233.283  14
   6   1   3 1328.78 253.478   4
  -6  -1   3 1889.92 311.596   2
  -6  -1   3 1173.32 265.782   7
   6   1   3 1558.44 212.465  14
  -6  -1   3 1646.41 243.079   6
  -1   6   3 1155.24 161.711   2
   6   1  -4 13002.2 687.713   6
  -6  -1  -4 13016.4 706.904   9
   1  -6  -4 16243.0 870.676  13
  -1   6   4 13859.2 596.624   2
  -6  -1   4 12809.8 642.503   8
  -1   6  -4 15226.7 836.663  14
   6   1   4 14752.7 829.910   4
   1  -6   4 12904.8 737.543   1
   6   1   4 14906.8 686.702  14
  -1   6   4 13727.2 487.539   1
   1  -6   4 14311.8 667.428  10
  -6  -1   4 13800.0 807.341   7
   6   1  -4 11944.3 728.459  12
  -1   6  -4 14144.4 526.701   8
  -1   6   4 14783.9 717.168   7
  -6  -1  -4 13355.7 661.548  14
  -1   6  -4 14680.9 786.125   2
   1  -6   4 13783.8 780.696   2
  -6  -1   4 14142.4 777.626   2
  -6  -1   4 14195.1 744.330   6
  -6  -1  -4 13084.3 821.441   5
  -6  -1  -4 12521.8 714.674   6
   6   1  -5-57.5123 156.169   6
  -6  -1   5 6.91261 122.256   8
  -6  -1   5-42.2560 188.893   2
  -6  -1  -5 268.585 200.507   6
  -1   6  -5 154.704 89.0269   8
  -6  -1  -5-97.4473 179.589   9
  -6  -1  -5 18.8573 166.804   5
  -6  -1  -5 31.2832 167.396  14
   1  -6  -5 89.2018 224.598  13
   1  -6   5 86.2377 155.600  10
   1  -6   5 61.6332 169.019   1
   6   1   5-44.8127 175.735   4
  -6  -1   5 83.4715 178.795   7
   1  -6   5-227.569 204.292   2
   6   1   5-66.0807 132.847  14
  -1   6   5-53.8129 120.957   2
  -6  -1   5 32.4023 176.303   6
   1  -6   5 122.563 93.8943   8
  -1   6  -5 196.729 218.134  14
   6   1  -5-371.773 242.332  12
  -1   6  -6 669.405 297.737  11
   6   1   6 449.620 199.868  14
  -1   6   6 417.793 100.644  12
  -1   6   6 672.105 247.847   2
  -6  -1  -6 742.197 209.683  11
  -6  -1  -6 798.457 274.978  14
   1  -6   6 417.695 122.171   8
  -1   6  -6 570.871 250.003   1
  -6  -1   6 483.294 175.208   8
   6   1  -6 369.320 195.916   6
  -6  -1  -6 694.656 275.401   5
  -1   6  -6 910.624 288.899  14
   1  -6   6 455.291 217.474   1
  -6  -1   6 991.065 302.453   6
   1  -6   6 724.735 224.068  10
   6   1   6 381.802 275.680   8
  -6  -1   7 1091.35 342.291   6
  -6  -1  -7 980.088 301.486  14
  -1   6  -7 1142.47 346.797  11
   6   1   7 885.598 338.020   8
  -1   6   7 1354.47 289.105   2
  -1   6   7 876.535 270.384   5
  -6  -1  -7 995.522 223.062  11
   1  -6   7 923.538 162.029   8
  -1   6  -7 611.030 268.275   1
   1  -6  -7 1284.38 274.555   2
  -1   6  -7 1105.21 313.273  14
  -6  -1  -8 18875.7 1109.84  14
   1  -6  -8 23501.2 1137.10   2
  -6  -1  -8 18342.2 898.186  11
  -6  -1   8 18791.3 1143.67   6
  -1   6  -8 22100.1 1229.19  11
  -1   6  -8 20689.3 1255.34  14
  -1   6   8 21109.1 1105.07   5
   6   1  -8 17281.1 736.397   1
   6   1  -8 16781.5 1068.21   2
   1  -6   8 19061.9 712.718   8
   6   1   8 20493.0 1145.54   8
  -6  -1   9 1381.26 396.849   9
  -6  -1   9 825.782 291.993   6
  -1   6   9 1435.38 445.257   6
   1  -6   9 991.335 195.148   8
   6   1  -9 1408.72 242.375   1
  -1   6  -9 558.215 262.800  14
   6   1  -9 872.769 352.910   2
   6   1   9 1084.95 350.782   8
   1  -6  -9 1496.28 357.369   2
  -1   6  -9 1630.84 445.173  11
  -1   6   9 1063.83 296.695   5
   6   1 -10 752.852 381.084   2
  -1   6  10 1318.04 309.151   5
  -1   6 -10 1117.12 386.565  11
  -1   6 -10 859.538 302.085  14
  -1   6  10 1006.88 325.611   6
  -1   6 -10 1208.77 392.208   2
   1  -6 -10 1680.97 390.590   2
  -6  -1 -10 1413.57 412.561   4
  -6  -1  10 1257.18 408.050   9
  -6  -1  10 1167.91 386.241   6
  -1   6 -10 1176.02 278.346   5
   1  -6  10 1089.85 190.716   8
   6   1 -10 832.980 194.380   1
   6   1  10 1370.13 416.918   8
   6   1 -10 1078.05 298.599  12
  -1   6  11 4325.53 636.804   6
  -1   6 -11 3646.27 615.679  11
  -6  -1  11 5059.38 718.362   6
  -1   6  11 3916.66 540.333   5
  -1   6  11 4491.50 688.475   9
  -6  -1 -11 4979.36 747.174   4
  -6  -1  11 5385.30 720.617   9
   6   1 -11 4918.92 598.966  12
   6   1  11 5153.58 643.127   8
   6   1 -11 4441.29 388.615   1
  -1   6 -11 3321.37 618.852   2
  -1   6 -11 3700.91 449.799   5
   1  -6  11 4255.49 382.911   8
   6   1 -11 4542.75 679.251   2
  -6  -1  12 548.569 347.799   9
   6   1 -12 293.023 294.028   2
  -1   6  12 733.138 362.610   9
   1  -6  12 493.620 197.124   8
  -1   6  12 342.864 298.715   5
  -1   6 -12 392.777 326.003   2
   6   1 -12 243.255 236.989  12
  -6  -1 -12 148.337 321.014   4
  -1   6 -12 340.471 269.733  11
  -1   6 -12 680.336 241.070   5
   6   1  12 656.871 314.198   8
  -1   6  12 240.503 268.163   6
  -6  -1  12 153.511 310.799   6
  -1   6  13 2308.79 572.158   6
  -6  -1 -13 3061.33 664.704   4
  -1   6  13 1812.76 407.420   5
  -1   6 -13 1516.91 493.617   4
  -1   6  13 2786.88 624.244   9
   6   1 -13 2879.27 481.043  12
   6   1 -13 2481.21 608.206   2
   6   1  13 1665.90 434.839   8
  -6  -1  13 2211.17 545.617   9
  -1   6 -13 2230.19 540.956   2
  -6  -1  13 3766.12 721.330   6
  -6  -1  14 2999.85 678.472   9
  -1   6  14 4892.47 840.824   9
  -1   6  14 5835.22 960.564   6
  -1   6 -14 4535.52 827.781   4
   6   1  14 4344.87 686.250   8
   6   1 -14 3166.78 540.903  12
  -6  -1 -14 4039.42 782.903   4
   6   1 -14 4142.87 762.155   2
  -1   6 -14 4223.75 805.626   2
  -6  -1  14 3564.08 742.108   6
  -1   6  14 4990.92 684.052   5
  -1   6 -15 840.426 486.752   4
  -6  -1  15 296.214 433.260   9
  -1   6  15 638.215 390.742   6
  -6  -1  15 814.188 418.425   6
  -6  -1 -15 1575.23 576.641   4
  -1   6  15 1371.32 551.520   9
   6   1 -15 548.559 448.789   2
  -1   6 -15 936.977 482.085   2
   6   1  15 813.447 381.867   8
  -6  -1 -16 531.377 418.757   4
  -1   6  16 2071.32 626.632   9
  -6  -1  16 293.482 331.831   6
  -1   6  16 571.899 444.104   6
  -1   6 -16 1499.13 552.231   2
   6   1  16 734.888 383.631   8
  -6  -1  16 830.385 487.459   9
   6   1 -16 426.134 388.992   2
  -1   6 -16 1622.18 576.362   4
  -6  -1  17 158.205 391.458   9
  -6  -1  17 545.573 481.335   6
  -1   6  17 916.881 532.201   6
   6   1 -17-595.275 518.833   2
  -1   6 -17 433.155 492.118   4
  -1   6  17 1475.56 588.101   9
  -1   6 -17 1404.07 624.874   2
  -6  -1 -17 661.944 476.970   4
  -6  -1  18 569.430 523.538   6
  -1   6 -18 998.134 547.682   4
   1  -6 -18 867.422 560.218   4
  -1   6  18 578.671 442.685   9
  -1   6 -18 240.154 559.314   2
  -6  -1 -18 563.181 423.294   4
  -1   6  18 1930.67 737.824   6
   6   1 -18-323.907 449.436   2
  -6  -1  18 1166.37 507.707   9
   2  -6   0 60417.5 1409.01   1
  -6  -2   0 57633.9 1527.40   3
   6   2   0 56567.4 1473.54  12
   2  -6   0 59151.3 1513.05  13
  -6  -2   0 59678.8 1449.57   5
  -6  -2   0 59446.1 1478.07   8
   6   2  -1-131.356 181.023  12
   2  -6   1-40.4545 144.580   1
   2  -6   1 77.3371 90.9415   2
  -6  -2  -1-19.9932 206.481   3
  -2   6  -1-118.327 92.6515   2
   2  -6  -1 180.911 151.380   1
  -6  -2   1 105.437 122.952   5
  -6  -2   1-151.858 151.467   8
   2  -6  -1-236.098 206.519  13
  -2   6   1 13.8804 115.427   1
   6   2  -1 60.7497 154.461   8
   2  -6   1-73.3564 157.771  13
  -6  -2  -1 84.9877 164.941   8
   6   2   1-113.406 145.142  12
  -6  -2  -1 94.9653 175.770   5
   2  -6   1 49.7537 83.7874   4
   2  -6   2 137960. 2344.02   2
  -6  -2  -2 140610. 2724.45   8
  -6  -2  -2 144444. 2765.16   5
  -6  -2  -2 137173. 2703.66   3
  -2   6  -2 132400. 2350.56   8
   2  -6  -2 128286. 2645.89  13
  -2   6  -2 131647. 2319.75   2
   2  -6   2 132202. 2050.73  10
  -6  -2   2 132718. 2419.41   8
   2  -6  -2 130652. 2248.98   1
   6   2  -2 132040. 2645.99  12
   6   2  -2 134467. 2417.28   8
   2  -6  -2 130168. 2325.03   7
  -2   6   2 137934. 2276.38   1
  -6  -2  -2 137295. 2164.88  14
   2  -6   2 139065. 2297.32   4
  -6  -2   2 127872. 2227.47   6
  -2   6  -2 131264. 2271.24   4
   2  -6   2 138426. 2627.64   1
  -2   6  -2 131590. 2590.13  14
  -6  -2   2 129132. 2220.13   5
  -2   6   3 77.6190 86.1443   2
   6   2   3-56.8501 96.6711  14
  -6  -2   3-202.502 180.357   7
  -6  -2   3-66.4733 181.808   2
  -6  -2  -3 186.697 152.133   6
  -6  -2   3 68.8976 135.396   8
  -2   6  -3 5.79721 110.301   4
  -6  -2  -3 22.1564 142.951   9
   2  -6   3 160.779 155.415   2
  -2   6   3 25.8895 125.600   7
  -2   6   3 54.9958 89.7895   1
  -6  -2  -3 58.1275 124.586  12
  -2   6  -3 122.304 108.224   8
  -2   6  -3-177.829 192.497  14
  -6  -2  -3-218.964 211.378   5
  -2   6  -3-77.0026 165.682   2
   2  -6   3 153.583 121.269  10
  -6  -2  -3-46.4425 109.018  14
   2  -6  -3-46.8437 175.593  13
  -6  -2   3 75.1732 145.772   6
   6   2  -3-71.9134 124.789   8
  -6  -2   3 113.890 97.4322   5
   6   2   3-133.305 147.809   4
   2  -6   3-8.80884 141.747   1
  -6  -2   4 244311. 3736.26   8
   2  -6   4 227508. 3575.06   8
   2  -6   4 233235. 4032.71   2
  -6  -2   4 255817. 4237.72   7
  -6  -2  -4 232641. 3970.08   9
   2  -6   4 229626. 4099.42   1
   6   2   4 248568. 4281.66   4
  -6  -2  -4 228536. 3958.77   6
  -6  -2  -4 226149. 3704.90  12
   2  -6  -4 236752. 4307.48  13
   2  -6   4 230049. 3770.87  10
  -6  -2  -4 236049. 4289.33   5
  -2   6   4 227826. 3554.08   2
  -2   6  -4 243494. 4032.46   4
  -6  -2  -4 226290. 3759.84  14
   2  -6  -4 238139. 3596.73   2
  -2   6   4 227777. 3341.17   1
  -6  -2   4 247879. 4242.14   2
  -2   6  -4 248748. 4252.97  14
  -2   6   4 233793. 3971.31   7
  -2   6  -4 245682. 3648.40   8
   6   2  -4 234807. 3901.45   6
   6   2   4 249631. 3828.38  14
  -2   6  -4 245143. 4093.21   2
  -6  -2   4 250107. 3980.45   6
  -6  -2  -5-51.7264 198.988   5
   2  -6   5 175.399 171.165   1
  -2   6  -5 7.14249 160.292   4
  -6  -2   5 114.863 151.667   8
  -2   6   5-28.8146 172.313   7
  -6  -2  -5 192.840 183.317   6
   2  -6   5-31.6918 112.456   8
  -6  -2  -5 16.7247 161.184   9
  -6  -2  -5-75.4969 86.0994  11
  -6  -2   5-134.877 236.651   7
  -2   6  -5-22.1152 105.337   8
   2  -6  -5-23.8158 129.522   2
   2  -6  -5-49.6087 226.236  13
   6   2   5 42.5784 174.933  14
  -6  -2  -5 226.882 161.295  14
   6   2   5-13.4439 181.025   4
  -2   6  -5 81.5528 225.060  14
  -2   6   5-58.4200 125.808   2
  -2   6   5-4.69328 52.1319   1
   2  -6   5 377.079 226.780   2
  -6  -2   5 336.677 245.285   2
  -2   6  -5-36.9705 196.411   2
  -6  -2   5-115.035 157.607   6
   2  -6   5-201.149 169.294  10
   6   2  -5-19.8584 152.111   6
  -2   6   6 15973.3 897.982   7
  -6  -2   6 17813.1 698.969   8
  -6  -2  -6 16244.8 840.090  14
  -6  -2  -6 17606.6 934.048   6
  -2   6  -6 18401.1 943.650   1
   2  -6  -6 19339.3 830.942   2
  -2   6   6 15668.6 766.934   2
  -2   6  -6 18412.4 959.419   4
  -2   6  -6 17856.2 654.208   8
  -2   6   6 16387.4 902.596  10
   6   2   6 19346.7 906.279  14
  -6  -2   6 17610.8 918.522   6
  -6  -2  -6 16589.4 623.031  11
  -6  -2  -6 17486.1 926.880   9
   6   2  -6 15759.4 875.780   6
   2  -6   6 16202.9 875.197   1
   2  -6   6 18027.1 889.834  10
  -2   6  -6 17426.6 984.195  14
  -2   6   6 16611.8 594.155  12
  -2   6  -6 17971.4 968.291  11
   2  -6   6 16907.2 646.440   8
   2  -6   7-86.4870 139.745   8
  -6  -2   7-141.780 186.009   6
  -2   6  -7 130.302 249.798  11
  -6  -2   7 10.8709 114.489   8
   2  -6  -7 246.104 203.690   2
  -2   6   7 179.517 191.334   2
   6   2   7 1.43422 242.415   8
  -2   6  -7-64.7256 257.011   4
  -6  -2  -7 86.7948 136.927  11
  -6  -2   7 50.1836 196.551   9
  -2   6  -7-401.887 290.466  14
  -2   6  -8 353705. 6293.83  11
  -6  -2   8 354306. 6285.91   6
  -6  -2   8 345224. 5350.40   8
   2  -6  -8 347493. 5914.05   2
  -2   6  -8 364810. 6433.83   4
  -2   6  -8 349166. 6425.55  14
  -6  -2   8 355899. 6309.17   9
   2  -6   8 356014. 5294.14   8
   6   2  -8 355331. 5403.75   1
   6   2   8 351210. 6239.53   8
  -2   6   8 347788. 5919.50   5
   2  -6   9-28.6240 122.350   8
  -2   6  -9-331.398 226.866  11
  -2   6   9-11.7357 214.391   5
  -2   6  -9 184.841 269.533   4
  -6  -2   9 322.319 268.581   6
   2  -6  -9 197.185 219.486   2
   6   2  -9-678.163 330.903   2
  -6  -2   9-253.806 291.406   9
   6   2   9 258.609 247.626   8
  -2   6  -9-62.8292 318.421  14
   6   2  -9-69.5568 121.516   1
   2  -6  10 34945.3 1174.92   8
  -2   6 -10 39086.1 1824.62   2
  -2   6 -10 39901.4 1833.35   4
   6   2 -10 34419.5 1683.34   2
  -2   6 -10 39319.8 1832.33  14
   6   2 -10 36024.5 1183.07   1
   2  -6 -10 38785.2 1627.25   2
  -6  -2  10 38599.5 1770.60   6
  -6  -2  10 38075.0 1753.94   9
  -2   6  10 34429.3 1728.08   6
   6   2 -10 34356.9 1718.46  10
  -2   6  10 35711.9 1477.36   5
  -2   6 -10 37355.1 1715.63  11
  -6  -2 -10 35282.9 1784.01   4
   6   2  10 37295.8 1654.35   8
   2  -6 -11 66.0205 219.480   2
   6   2  11 129.645 225.447   8
  -2   6  11-139.770 241.035   6
  -6  -2  11 91.4839 283.584   6
  -2   6 -11 380.018 336.442   2
   6   2 -11 183.010 265.431   2
   6   2 -11-169.931 157.708   1
   2  -6  11-3.77878 125.521   8
  -6  -2  11 9.72735 233.043   9
  -2   6  11-87.2687 175.036   5
  -2   6 -11-425.735 327.188   4
  -2   6 -11 281.084 335.391  11
  -6  -2 -11-208.705 322.449   4
  -2   6 -11-57.8111 236.235  14
   6   2  12 31916.7 1635.34   8
   2  -6  12 33036.3 1200.96   8
  -2   6  12 33306.9 1868.99   6
  -2   6  12 33164.2 1867.08   9
  -6  -2 -12 33199.8 1896.51   4
  -2   6 -12 33266.0 1851.09   4
  -6  -2  12 32302.6 1797.16   6
  -2   6 -12 29030.4 1659.08  11
  -2   6 -12 32299.6 1808.19   2
   2  -6 -12 35116.1 1728.29   2
   6   2 -12 30357.1 1719.03   2
  -2   6  12 32488.5 1478.72   5
  -6  -2  12 32304.2 1793.95   9
  -2   6 -13-310.095 468.607   2
   6   2 -13-113.388 224.898  12
  -2   6  13 283.789 258.534   5
  -6  -2  13-274.516 351.188   9
   6   2  13-115.696 246.365   8
  -2   6 -13-214.248 299.176   4
  -6  -2  13 11.9602 340.264   6
  -2   6  13 471.027 319.950   6
  -6  -2 -13-119.340 312.315   4
  -2   6  13 360.354 400.318   9
   6   2 -13 109.291 334.581   2
   2  -6 -13-87.4232 326.080   2
  -2   6 -14 72629.1 3018.69   2
   6   2  14 68292.8 2632.95   8
  -2   6  14 68526.8 2979.72   6
   6   2 -14 69465.8 2435.05  12
  -2   6  14 69826.7 2400.89   5
  -2   6  14 68533.4 2981.90   9
  -6  -2  14 67977.5 2930.50   9
  -2   6 -14 69604.8 3014.20   4
   6   2 -14 66340.9 2861.94   2
  -6  -2  14 68178.4 2933.95   6
  -6  -2 -14 68996.0 3033.19   4
   6   2  15 518.471 393.080   8
  -6  -2 -15-413.896 378.687   4
  -6  -2  15-755.744 461.357   6
   6   2 -15-353.951 346.077   2
  -2   6  15-583.231 499.088   6
  -2   6  15 45.4383 385.687   9
  -2   6 -15-586.947 460.408   4
  -2   6 -15-189.909 400.401   2
  -6  -2  15 682.068 390.537   9
  -2   6 -16 9887.71 1230.58   4
   6   2 -16 8781.85 1120.71   2
  -6  -2  16 8002.69 1072.18   9
  -6  -2 -16 10287.2 1246.20   4
  -2   6  16 9827.24 1210.22   6
   6   2  16 8881.20 977.319   8
  -2   6  16 8277.11 1113.72   9
  -2   6 -16 8997.79 1135.32   2
  -6  -2  16 9606.37 1186.03   6
  -2   6 -17 39.6657 363.919   4
  -2   6  17 765.508 470.572   9
   6   2 -17 481.011 407.019   2
  -2   6  17-1.02435 355.271   6
  -2   6 -17-364.790 356.884   2
  -6  -2  17 68.4340 465.532   9
  -6  -2 -17-228.398 406.157   4
  -6  -2  17-117.140 475.338   6
  -6  -2 -18 18444.3 1796.55   4
   6   2 -18 18806.3 1740.51   2
  -6  -2  18 18351.7 1748.55   9
  -2   6  18 19646.2 1849.07   6
  -6  -2  18 18856.1 1795.28   6
  -2   6 -18 22631.2 1943.05   2
  -2   6  18 20236.7 1869.55   9
  -2   6 -18 16848.3 1722.80   4
   6   3   0 6415.86 452.440   5
   6   3   0 6220.11 476.774  12
   3  -6   0 6660.56 470.114   1
  -3   6   0 6067.08 282.900   3
  -6  -3   0 5790.46 455.916   8
   3  -6   0 8237.01 551.371  13
  -6  -3   0 6083.87 503.535   3
  -6  -3   0 5705.54 442.208   5
  -6  -3   1 15489.5 451.247   6
   3  -6   1 15674.4 720.668   1
  -6  -3  -1 17185.6 782.817   5
   6   3  -1 15549.3 716.397   8
  -6  -3  -1 16690.9 806.017   3
   3  -6  -1 13805.5 769.441  13
   3  -6   1 12835.2 501.422   2
  -6  -3   1 15432.7 722.598   8
   3  -6   1 12392.4 423.878   3
   6   3   1 17542.3 753.720  12
  -3   6  -1 14078.0 506.364   2
   3  -6  -1 13492.7 626.990   1
  -6  -3  -1 14613.0 416.307  14
  -3   6   1 13510.8 606.908   1
  -6  -3   1 16042.2 652.271   5
   6   3  -1 16527.5 667.454   5
   3  -6   1 14557.4 760.062  13
  -6  -3  -2 4268.20 266.832  14
   6   3  -2 4650.76 387.193   7
   3  -6  -2 5004.19 355.039   1
   3  -6   2 5315.07 454.078   1
   6   3  -2 4280.95 346.763   8
   3  -6   2 4530.14 258.732  10
  -3   6  -2 5208.55 475.916  14
  -6  -3  -2 4265.93 316.851   6
  -3   6  -2 5722.76 383.614   2
   6   3   2 5538.36 423.059  12
   3  -6   2 4799.67 300.731   3
   3  -6   2 4849.17 375.398   2
  -6  -3   2 4626.26 309.803   6
  -6  -3  -2 4192.75 311.738   9
  -3   6  -2 5454.94 431.981   8
  -6  -3   2 4376.61 376.807   8
  -6  -3   2 4502.20 326.378   5
  -6  -3  -2 4469.31 385.406  12
   3  -6  -2 6086.72 532.153  13
  -3   6   2 5332.61 323.724  10
  -6  -3  -2 4986.84 473.197   5
  -3   6   2 4796.28 347.544   1
   3  -6   2 5156.88 371.327   4
  -6  -3  -2 4052.04 439.251   3
   3  -6   2 4712.34 464.532  13
   6   3  -2 4696.10 328.649   5
  -6  -3  -3 9876.20 538.488  12
   6   3   3 8711.52 435.307  14
  -3   6   3 7667.95 393.777   1
   3  -6   3 7996.88 433.698  10
  -6  -3   3 8861.40 634.723   2
  -3   6  -3 7332.62 517.317   4
   3  -6   3 8929.01 537.753   2
  -6  -3  -3 9540.32 453.830  14
   3  -6  -3 7501.86 641.813  13
   3  -6   3 8353.06 537.202   4
  -3   6  -3 7812.09 595.037  14
   3  -6  -3 6624.77 511.606   7
   6   3  -3 8742.05 473.207   6
  -3   6   3 8797.36 546.406   7
   6   3  -3 9039.62 491.878   8
  -6  -3   3 8015.41 476.539   8
  -6  -3  -3 9219.04 517.875   9
  -3   6  -3 8014.87 490.201   8
  -6  -3   3 8114.19 581.119   7
   6   3  -3 9500.44 579.001   7
  -6  -3   3 8401.73 479.739   6
  -6  -3   3 8451.71 370.154   5
   3  -6   3 9251.78 612.694   1
   6   3   3 8619.96 612.168   4
  -6  -3  -3 9945.48 686.490   5
   3  -6  -3 7261.35 387.417   1
   3  -6  -3 6943.56 321.529   2
  -3   6  -3 8738.24 536.685   2
  -6  -3  -3 9342.67 516.862   6
  -3   6   3 7205.31 331.756   2
  -3   6   3 8063.74 471.414  10
   3  -6   4 17575.2 724.356   8
   6   3   4 17183.6 689.517  14
   6   3  -4 15115.8 616.328   8
  -6  -3  -4 15761.5 918.001   5
  -6  -3  -4 15875.7 660.299  12
   3  -6  -4 19293.0 1017.26  13
  -3   6  -4 20057.7 976.471  14
   3  -6  -4 17931.5 638.564   2
  -6  -3   4 16851.1 883.441   7
   3  -6   4 18829.3 870.847   2
  -3   6   4 17922.4 824.973  10
  -3   6  -4 19999.0 881.903   4
   3  -6   4 17175.0 734.841  10
  -3   6  -4 18070.3 878.208   2
   3  -6   4 17544.3 904.525   1
  -6  -3  -4 16287.5 786.691   6
  -6  -3  -4 16709.1 710.942  14
  -6  -3   4 16488.8 907.826   2
  -3   6   4 19821.0 889.848   7
  -3   6   4 17496.1 638.945   2
  -3   6  -4 18331.1 747.062   8
   6   3  -4 16329.4 738.884   6
   6   3   4 15995.9 872.942   4
  -6  -3   4 14691.1 639.796   8
  -6  -3  -4 16973.0 800.123   9
  -6  -3   4 16952.5 770.483   6
   3  -6  -5 1602.80 390.978  13
   6   3   5 1500.87 267.340  14
   3  -6   5 1677.28 297.866  10
  -6  -3   5 1577.88 210.804   8
  -6  -3  -5 2021.79 333.909   9
   3  -6   5 1710.26 249.425   8
  -3   6   5 2099.01 318.686  10
  -3   6  -5 1532.94 333.934   2
   6   3   5 1544.62 339.564   4
  -3   6   5 1640.86 252.765   2
  -3   6   5 1347.65 276.243   7
  -3   6  -5 1474.87 231.649   8
  -3   6  -5 1755.50 333.245   4
  -6  -3  -5 1944.39 304.587   6
  -3   6  -5 1639.17 346.358  14
  -6  -3  -5 1786.70 279.520  14
  -6  -3  -5 1812.50 220.088  12
   6   3  -5 1610.81 270.695   6
   3  -6   5 1854.39 324.863   2
   3  -6   5 1761.87 335.774   1
  -6  -3  -5 1763.79 345.740   5
  -6  -3   5 1657.46 305.560   7
  -6  -3   5 1679.33 307.094   6
   3  -6  -5 1291.27 211.238   2
  -3   6  -6 7.41624 234.693  14
   3  -6   6-88.4418 173.155   8
  -6  -3  -6 65.7219 107.130  12
  -3   6   6 172.579 201.286  10
  -3   6  -6 28.8681 186.402   4
   6   3  -6 135.616 163.450   6
  -3   6  -6 429.458 275.502   2
  -3   6   6 255.997 181.311   2
   6   3   6 206.981 158.317  14
  -6  -3   6 160.871 219.091   9
  -6  -3   6 168.614 240.202   6
  -3   6  -6 156.875 134.106   8
   3  -6   6 134.352 168.974  10
  -6  -3  -6-25.0950 161.224   9
  -3   6   6 116.809 110.366  12
  -6  -3   6-60.8743 105.109   8
  -6  -3  -6 240.669 203.993   6
   3  -6  -6 112.623 146.933   2
  -3   6   7 2562.81 361.975   2
   3  -6   7 2740.43 336.904   8
  -6  -3   7 2267.29 266.804   8
  -6  -3   7 2561.50 415.086   6
  -3   6  -7 2761.55 467.330  14
   6   3   7 2611.82 478.602   5
   6   3   7 2827.19 408.779  14
  -3   6  -7 2405.23 393.085  11
  -6  -3   7 2803.48 441.746   9
   3  -6  -7 2277.96 361.879   2
  -3   6  -7 2403.29 445.249   4
   3  -6  -8 10876.8 791.424   2
  -3   6  -8 10171.6 880.637  14
  -6  -3   8 8013.32 757.586   9
  -3   6  -8 9125.76 827.709   2
   3  -6   8 8996.46 594.845   8
  -3   6   8 11433.2 775.271   5
  -3   6  -8 10189.1 848.039  11
  -6  -3   8 9223.94 789.393   6
  -3   6  -8 10150.1 869.840   4
   6   3  -8 8394.85 595.708   1
  -6  -3   8 7661.50 487.881   8
  -6  -3  -9 5746.20 726.999   4
  -3   6  -9 5656.29 698.752   2
  -3   6   9 4500.67 518.481   5
  -6  -3   9 4741.91 624.487   9
  -6  -3   9 5543.72 665.627   6
   6   3  -9 5145.78 474.261   1
  -3   6  -9 5118.74 665.305  11
  -3   6  -9 5226.66 709.646  14
  -3   6  -9 6008.58 752.108   4
   3  -6  -9 4066.48 540.397   2
   3  -6   9 5136.19 472.746   8
  -6  -3   9 4970.50 406.094   8
   6   3 -10 3692.45 412.293   1
  -6  -3  10 3921.36 364.908   8
   6   3 -10 3737.91 606.233  10
  -3   6 -10 3900.53 592.854  11
   3  -6 -10 5166.13 610.167   2
  -6  -3  10 3417.41 594.565   6
  -6  -3 -10 3647.16 613.559   4
  -3   6 -10 5571.86 726.570   4
  -6  -3  10 3499.27 576.731   9
  -3   6 -10 4137.37 641.242   2
  -3   6 -10 4459.84 664.039  14
   6   3 -10 3314.56 563.815   2
  -3   6  10 4401.86 523.349   5
  -3   6  10 5087.86 692.908   6
   3  -6  10 3755.03 408.057   8
  -3   6  11 823.773 350.643   6
  -3   6 -11 101.114 262.436  11
  -6  -3  11 355.127 162.799   8
   6   3  11 358.541 322.081   8
   6   3 -11 401.390 197.041   1
   3  -6  11 250.037 142.561   8
  -3   6 -11 276.821 318.372   2
  -6  -3  11 718.917 355.601   9
  -3   6 -11 415.906 286.567   4
  -6  -3 -11 731.029 414.552   4
  -3   6 -11-109.414 294.898  14
  -3   6  11 243.092 193.869   5
   6   3 -11 551.676 286.392   2
  -6  -3  11-74.1821 244.808   6
   3  -6 -11 624.507 328.302   2
   6   3 -12 218.870 294.462   2
  -6  -3  12-237.794 277.659   9
  -3   6 -12-109.384 271.966   4
   3  -6  12 49.3359 195.208   8
  -6  -3 -12-200.148 318.745   4
  -3   6 -12 76.1527 298.010  14
  -3   6  12-167.428 316.132   9
  -3   6  12 812.307 398.428   6
  -6  -3  12 909.110 406.090   6
  -3   6  12 29.6990 195.658   5
   6   3 -12-64.9769 159.648   1
  -3   6 -12 398.269 332.212   2
   6   3  12 176.555 281.496   8
   3  -6 -12 379.610 383.265   2
  -3   6 -12 648.300 336.477  11
  -3   6 -13 656.242 472.928   2
   6   3  13 728.210 430.491   8
  -3   6  13 421.815 298.773   5
   3  -6 -13 975.234 408.515   2
  -3   6 -13 804.932 392.137  11
  -3   6  13 961.345 450.513   9
  -6  -3  13 771.020 434.692   9
  -3   6  13 894.784 491.599   6
   6   3 -13 223.469 385.246   2
  -3   6 -13 1101.67 510.684   4
  -6  -3  13 456.050 370.310   6
  -6  -3 -13 658.090 420.854   4
  -3   6  14 5938.52 950.401   9
   6   3 -14 3488.98 715.887   2
  -6  -3  14 2809.32 669.689   6
  -3   6 -14 4189.77 822.434   4
  -3   6 -14 3631.50 790.473   2
  -3   6  14 3865.31 755.420   6
  -6  -3  14 3924.90 774.626   9
   6   3  14 4580.34 727.141   8
  -3   6  14 4264.70 612.463   5
  -6  -3 -14 3518.88 810.845   4
   3  -6 -14 5050.91 781.592   2
   6   3 -15 2283.03 478.178  12
  -6  -3  15 1718.71 579.936   9
   6   3  15 2394.70 610.986   8
   6   3 -15 1979.64 564.359   2
  -3   6  15 1563.85 493.087   6
  -6  -3 -15 2354.67 637.911   4
  -3   6 -15 2136.89 656.004   2
  -3   6 -15 1465.08 613.918   4
  -6  -3  15 2078.61 586.108   6
   3  -6 -15 2686.40 630.112   2
  -3   6  15 1938.33 542.233   9
  -3   6 -16 694.510 538.459   2
  -6  -3 -16 1465.16 625.019   4
   6   3 -16 1239.67 528.186   2
   6   3  16 623.325 345.683   8
  -3   6  16 1021.70 482.136   6
  -3   6  16 840.551 527.153   9
  -6  -3  16 779.793 519.615   9
  -6  -3  16 1265.23 607.172   6
  -3   6 -16 358.875 433.953   4
  -6  -3 -17 300.523 405.144   4
  -3   6  17 454.853 380.021   9
  -6  -3  17 462.383 434.383   9
  -3   6 -17 581.837 476.297   4
  -6  -3  17 40.6852 419.123   6
  -3   6  17 272.498 404.062   6
   6   3 -17 903.483 398.768   2
  -3   6 -18 678.617 530.323   4
  -3   6  18 471.333 449.108   6
  -3   6  18 1251.57 640.072   9
  -6  -3 -18-39.1211 370.874   4
   6   3 -18-487.365 517.457   2
   6   4   0 19618.4 801.302   5
  -6  -4   0 20145.6 652.219  11
   6   4   0 20149.1 811.408   8
   4  -6   0 18684.4 485.212   2
  -4   6   0 19784.3 589.329   3
  -6  -4   0 19320.1 847.228   3
   4  -6   0 19121.6 778.414   1
   4  -6   0 18575.0 832.746  13
  -6  -4   0 19936.1 803.740   5
   4  -6  -1 71.4732 141.315   1
   4  -6   1 82.9926 165.895   1
   6   4  -1 161.560 131.600   5
  -6  -4   1 260.399 161.281  11
   4  -6   1 153.697 97.1986   3
  -6  -4  -1 24.7366 167.941   5
   4  -6   1-99.3805 188.174  13
   6   4  -1-86.7188 142.938   7
   4  -6  -1 41.6048 79.3456  10
  -6  -4   1 233.358 159.801   5
  -6  -4  -1 46.1189 60.1145   6
  -6  -4  -1-184.142 206.428   3
  -6  -4   1 66.6825 131.840   8
   4  -6   1-8.33718 110.080   2
  -6  -4  -1 136.064 95.9489  11
   6   4  -1-79.3915 150.903   8
  -4   6  -1 40.9526 84.5719   3
   6   4   1-0.28347 142.763  12
  -4   6  -1-115.984 162.973   8
   4  -6  -1-151.206 174.387  13
  -6  -4  -1 6.55349 66.6833   9
   4  -6   2 428954. 6171.75   4
   6   4  -2 426632. 6171.55   7
  -6  -4  -2 416435. 5817.84   6
  -6  -4   2 428782. 5742.55   6
  -4   6  -2 437405. 6336.17   8
  -4   6  -2 427185. 6537.29  14
   6   4  -2 421642. 6095.73   8
   6   4   2 426168. 5560.54  13
   6   4  -2 423576. 5982.45   5
   4  -6   2 421489. 6414.21  13
  -6  -4  -2 419468. 5817.85   9
   4  -6  -2 438351. 6021.29   1
   4  -6   2 421853. 6445.93   1
  -6  -4   2 425227. 5979.78   5
   6   4   2 440290. 6207.94  12
  -6  -4   2 427834. 6095.39   8
   4  -6   2 431363. 6049.97   2
   4  -6  -2 425036. 6626.55  13
   4  -6   2 431538. 5922.17   3
  -6  -4  -2 408889. 5559.22  14
  -6  -4  -2 428215. 6577.31   5
  -6  -4  -2 419641. 6491.91   3
   6   4   2 447669. 5589.99  14
   4  -6   3 0.41318 165.229   4
  -4   6  -3-66.4094 154.146   2
  -6  -4   3 94.3892 171.391   7
   4  -6  -3-24.6840 82.4005   2
  -6  -4   3 18.5497 109.884   8
   4  -6  -3 115.152 222.466  13
   4  -6   3-52.2666 158.730   8
  -6  -4  -3 96.7114 119.844   9
   6   4   3 28.0770 132.231  12
   6   4  -3-138.714 114.877   5
  -4   6  -3 97.4953 150.826   8
  -6  -4  -3 141.421 197.302   5
   4  -6  -3-7.19674 106.781   1
  -6  -4  -3-31.0036 110.896   6
   6   4   3-26.5020 161.607   4
  -4   6   3-107.021 89.9448   2
  -4   6   3-110.005 146.008  10
   6   4  -3-90.6693 123.456   8
   4  -6   3 22.7027 162.406   1
   6   4   3 116.517 88.6469  14
   4  -6   3-100.002 166.799   2
  -6  -4   3-3.40230 107.806   6
  -4   6  -3-100.896 220.772  14
   6   4  -3 152.414 117.025   6
  -4   6  -4 194889. 3793.17  14
  -6  -4   4 192448. 3328.38   6
  -6  -4   4 198991. 3521.08  14
  -6  -4   4 200739. 3625.60   7
   4  -6  -4 191174. 2897.82   1
   4  -6  -4 187679. 3032.55   2
  -6  -4   4 189495. 3064.42   8
  -4   6   4 197442. 3072.68   2
  -4   6  -4 194022. 3409.52   8
   6   4   4 197281. 3678.04   4
  -4   6   4 200816. 3668.62   7
  -6  -4  -4 202996. 3434.89   6
   4  -6   4 203368. 3623.23   4
   4  -6   4 198852. 3415.65   8
   6   4  -4 192303. 2830.38   5
   4  -6   4 205649. 3601.14   2
  -6  -4   4 192692. 3337.38   9
   4  -6  -4 186039. 3873.74  13
  -6  -4   4 199145. 3814.11   2
  -6  -4  -4 203494. 3440.01   9
  -6  -4  -4 204695. 3888.47   5
   6   4   4 195486. 3167.65  14
  -6  -4  -4 195581. 2851.67  13
  -4   6  -4 198039. 3584.52   2
  -4   6  -4 197467. 3608.99   4
   4  -6   4 201565. 3727.27   1
   6   4  -4 199563. 3068.55   8
  -4   6   4 201002. 3472.79  10
   6   4  -4 205225. 3368.78   6
  -4   6  -5-55.9110 208.850   2
  -4   6  -5 136.237 210.347  14
  -6  -4   5 153.093 192.173  14
   4  -6   5-1.55371 156.152   8
  -4   6  -5-10.5811 135.882   8
  -6  -4   5 181.834 156.499   6
  -4   6   5 43.4981 195.275   7
  -6  -4  -5 17.8389 89.8412  13
  -6  -4   5 14.7402 163.031   9
  -6  -4   5 114.302 180.802   7
   6   4   5 340.590 181.136   9
   6   4   5 28.0040 136.760  14
   4  -6   5 187.773 223.752   2
   6   4   5 110.028 169.579   6
   4  -6  -5 100.616 141.610   2
   6   4   5-3.97243 169.884   4
   6   4  -5 90.0433 148.763   6
  -4   6   5-64.2540 192.502  10
  -6  -4  -5-86.0628 180.384   6
  -4   6  -5-130.754 232.379   4
  -4   6   5-9.48276 116.761   2
   4  -6   5-17.9745 177.840   1
  -6  -4   5 75.1606 93.6517   8
   6   4   6 46733.9 1420.60  14
  -4   6   6 49741.0 1623.73  10
  -6  -4   6 45666.8 1509.37   6
  -4   6  -6 48201.2 1659.84   2
  -4   6  -6 49288.3 1734.93  14
  -4   6   6 45852.1 1295.67  12
  -6  -4  -6 47310.6 1073.13  12
  -6  -4   6 43089.1 1055.43   8
   6   4   6 47032.7 1567.04   6
   4  -6   6 47428.4 1373.92   8
   4  -6  -6 45560.6 1340.05   2
  -6  -4   6 47110.8 1535.12   9
  -4   6   6 49224.0 1384.32   2
   6   4   6 46102.2 1543.16   9
   6   4  -6 48172.8 1530.95   6
  -6  -4  -6 49158.5 1582.90   6
  -4   6  -6 47254.9 1663.39   4
  -4   6  -6 45053.1 1338.81   8
   6   4   7 444.553 235.591   9
  -6  -4  -7-19.0677 74.1328  12
   6   4   7 43.4513 256.402   5
   6   4   7 35.3320 198.439   6
   4  -6  -7 113.141 156.603   2
   4  -6   7 4.23086 169.149   8
  -4   6   7-36.2549 168.948   2
  -4   6  -7-217.445 263.672  14
  -6  -4   7-28.9449 81.3885   8
  -4   6  -7-97.1959 134.135   8
  -6  -4   7-17.6269 208.471   9
  -4   6  -7-39.6304 217.328   2
   6   4   7 127.773 159.698  14
  -6  -4   7-65.1514 215.449   6
  -4   6   7 15.9788 132.534  12
   6   4  -7-36.6550 152.980   1
  -4   6  -7 135.630 206.252   4
  -4   6  -8 114518. 2917.26  11
  -6  -4   8 108487. 1991.48   8
  -6  -4   8 107287. 2840.78   9
  -6  -4   8 109196. 2862.71   6
  -4   6  -8 113716. 3016.61   2
   4  -6   8 111073. 2456.60   8
  -6  -4  -8 103321. 1812.13  12
  -4   6  -8 112745. 3067.00  14
  -4   6  -8 116116. 3071.19   4
   6   4  -8 108936. 2475.92   1
   4  -6  -8 110403. 2633.82   2
   6   4   8 111880. 3014.19   5
   6   4   8 113965. 2942.72   6
   6   4   8 112688. 2913.09   9
  -6  -4  -8 113560. 3072.34   4
  -6  -4   9 28.3343 98.1190   8
   6   4   9-25.3337 232.658   9
   4  -6  -9-130.283 182.927   2
  -4   6   9 23.9701 179.148   5
  -4   6  -9-203.091 231.307   4
   6   4   9 58.7597 261.533   5
  -4   6  -9 47.8920 280.393   2
   6   4  -9-180.692 187.747   1
   6   4   9 36.3726 242.605   6
   4  -6   9-191.024 187.802   8
  -6  -4  -9-247.586 273.706   4
   6   4  -9 230.013 257.942  10
  -6  -4  -9-7.57389 49.5252  12
  -6  -4   9 524.980 301.048   9
  -4   6  -9-87.4840 296.289  11
  -6  -4   9 164.906 220.019   6
  -4   6  -9-23.2132 278.503  14
  -6  -4  10 42608.2 1869.69   9
   6   4 -10 41795.6 1445.50   1
  -4   6 -10 42156.2 1925.22   2
  -4   6  10 42626.9 1568.09   5
  -4   6 -10 44805.7 1991.59   4
  -4   6 -10 43094.2 1854.42  11
  -4   6  10 39346.8 1906.42   6
   6   4 -10 41333.4 1899.80   2
  -6  -4  10 43880.2 1890.66   6
   4  -6  10 42700.3 1488.11   8
  -6  -4 -10 42035.8 1950.53   4
   4  -6 -10 42840.0 1700.02   2
  -6  -4  10 42235.4 1133.60   8
   6   4  10 45113.0 1943.14   6
  -4   6 -10 41312.9 1931.76  14
   6   4 -10 42743.3 1916.27  10
   6   4  10 44940.9 1926.59   9
  -4   6 -11 615.421 373.652  14
   6   4 -11 52.2776 145.067   1
  -6  -4  11 8.41391 87.0105   8
  -6  -4  11-163.979 300.146   6
   6   4 -11-70.6473 270.538   2
  -4   6 -11 302.997 293.492  11
  -6  -4  11-63.5253 230.442   9
   4  -6 -11-7.96397 240.993   2
  -4   6 -11-89.0896 265.348   4
  -6  -4 -11-16.6529 267.699   4
   4  -6  11 91.6510 176.038   8
  -4   6  11 250.179 157.782   5
   6   4  11-40.4629 266.542   6
  -4   6 -11 224.019 265.331   2
   6   4  11-316.701 285.020   9
  -4   6  11-97.9921 297.753   6
  -6  -4  12 43975.6 2092.39   6
   4  -6 -12 39106.0 1828.35   2
  -6  -4  12 41621.9 2045.09   9
  -4   6 -12 43739.9 2157.97  14
   6   4  12 40750.4 2019.03   6
   4  -6  12 42362.5 1540.21   8
   6   4 -12 39936.4 1459.11   1
  -4   6 -12 41219.7 1941.94  11
  -4   6  12 39718.1 1623.71   5
  -6  -4 -12 41360.2 2102.00   4
  -4   6 -12 42122.7 2116.66   2
  -4   6 -12 45051.7 2199.11   4
  -4   6  12 40239.2 2101.34   6
   6   4 -12 40476.8 2035.02   2
   4  -6 -13 424.988 389.752   2
  -4   6 -13 63.1131 292.014  11
  -6  -4 -13-79.0726 304.392   4
  -4   6  13 126.323 198.667   5
  -4   6 -13-303.897 331.298   4
   6   4 -13-14.4862 334.520   2
  -4   6  13-211.038 359.821   6
  -4   6 -13 759.552 460.402   2
   4  -6  13-99.7632 182.189   8
  -6  -4  13-46.0801 312.169   9
  -4   6  13 84.9086 349.902   9
   6   4 -13-404.067 260.017   1
  -6  -4  13 120.275 325.619   6
   6   4  13-519.652 340.445   8
  -4   6 -14 60993.1 2790.86   2
   4  -6 -14 53479.9 2387.33   2
  -6  -4  14 56725.5 2643.26   9
   6   4 -14 61613.1 2725.47   2
  -4   6 -14 59198.3 2787.98   4
  -6  -4  14 58686.1 2688.55   6
  -4   6  14 58743.9 2762.09   6
  -4   6  14 57888.8 2742.73   9
  -6  -4 -14 58533.3 2763.37   4
   6   4  14 57353.4 2454.66   8
   6   4 -15-226.140 413.955   2
  -6  -4 -15 0.88898 321.450   4
  -4   6  15 693.576 514.815   6
   6   4  15-161.910 381.710   8
  -4   6 -15-34.1801 417.999   4
  -4   6  15 173.427 370.093   9
  -6  -4  15-199.855 356.728   6
  -6  -4  15 386.224 318.305   9
  -4   6 -15-549.346 498.288   2
   4  -6 -15-143.434 334.683   2
   6   4  16 2628.29 605.379   8
  -4   6  16 2233.22 663.439   6
  -4   6  16 1529.79 623.477   9
  -6  -4  16 2788.57 681.745   9
   4  -6 -16 2127.38 477.719   2
   6   4 -16 2854.12 687.194   2
  -4   6 -16 2304.48 667.725   4
  -6  -4  16 1952.28 614.076   6
  -6  -4 -16 3647.39 812.293   4
  -4   6  17 22.8170 357.582   9
  -4   6  17-557.322 523.759   6
  -4   6 -17-756.464 549.467   4
   6   4  17 453.416 356.262   8
  -6  -4 -17 200.697 443.986   4
   6   4 -17 490.789 465.058   2
  -4   6 -18 10041.6 1383.39   4
  -6  -4 -18 12440.3 1490.98   4
   6   4 -18 11337.0 1385.17   2
  -5   6   0 1256.34 189.185   3
   6   5   0 1380.07 266.701   8
  -6  -5   0 1172.48 266.873   3
  -5   6   0 1130.46 277.585   8
   6   5   0 973.531 251.601   5
  -6  -5   0 1180.60 195.043  11
   5  -6   0 1002.94 235.187   1
  -6  -5   0 939.461 217.546   5
   5  -6   0 881.810 227.097  13
   6   5  -1 5825.81 439.863   5
  -6  -5  -1 5436.71 486.905   5
  -5   6  -1 5705.95 484.479   8
   6   5  -1 5436.06 421.657   8
   5  -6   1 3994.47 434.911   1
  -5   6  -1 4875.60 345.087   3
   5  -6  -1 5044.33 505.667  13
   6   5   1 6691.05 519.150   3
  -6  -5   1 5733.06 491.922   3
   6   5  -1 5568.24 377.149   7
   5  -6  -1 5194.06 294.894  10
  -6  -5  -1 5808.31 303.742  11
   6   5   1 6447.19 358.999  13
  -6  -5   1 6926.06 447.612  11
  -6  -5  -1 6198.66 514.168   3
   5  -6   1 5106.42 481.358  13
   5  -6   1 5196.76 358.200   3
   5  -6   1 4923.12 336.978   2
   5  -6  -1 4659.29 418.291   1
  -6  -5   1 5285.58 288.618  14
   5  -6   2 11351.8 586.980   2
   5  -6  -2 10758.8 363.826   2
   6   5   2 9975.13 419.987  13
  -6  -5   2 9714.12 388.084   9
  -6  -5  -2 10383.3 432.826   6
  -6  -5  -2 11626.0 707.319   3
   5  -6   2 11825.1 713.996   1
   5  -6  -2 11249.2 520.588  10
   6   5   2 11206.0 703.763   3
   6   5  -2 9614.18 538.477   7
   5  -6  -2 11925.8 783.632  13
  -6  -5   2 9911.86 394.763   6
   6   5  -2 10033.4 554.195   8
   5  -6   2 11482.7 556.471   3
   6   5  -2 9873.27 388.181   6
  -6  -5  -2 11215.4 718.307   5
  -5   6  -2 11263.8 708.517   8
  -6  -5   2 9940.65 490.723  14
   5  -6  -2 10850.5 575.523   1
   6   5   2 10651.2 594.272  12
   5  -6   2 12282.8 684.246  13
   6   5  -2 10449.3 535.746   5
   5  -6   3 4324.56 399.357   2
   5  -6  -3 3385.08 326.361  10
   6   5   3 4011.27 352.330  12
  -6  -5   3 4009.49 314.179   6
   5  -6   3 3886.79 447.142   8
  -5   6  -3 4559.78 440.986   8
  -6  -5  -3 3745.69 249.555  13
  -6  -5   3 4434.97 380.457  14
   5  -6   3 4511.60 374.742   3
  -5   6  -3 4206.89 471.965  14
   6   5   3 3930.67 262.472  13
   5  -6  -3 3545.17 473.737  13
   6   5   3 4040.55 263.798  14
   6   5  -3 3789.05 307.464   6
   5  -6   3 4106.33 469.029   1
  -6  -5   3 4287.40 405.276   7
   6   5   3 4072.25 336.346   9
   5  -6  -3 3097.35 236.035   2
  -6  -5   3 3437.82 294.430   8
   6   5   3 4013.48 333.677   6
  -6  -5  -3 4460.44 480.714   5
  -6  -5   3 3528.02 291.381   9
  -6  -5  -3 4068.66 344.682   6
   5  -6   3 3679.29 393.362   4
   6   5   3 4094.80 399.602   4
   5  -6  -3 3120.89 282.854   1
   6   5  -3 3966.69 305.601   5
   6   5  -3 3686.80 321.657   8
   5  -6   4 6958.23 558.829   2
   5  -6  -4 6120.66 382.870   2
  -5   6  -4 6455.66 595.634  14
  -6  -5   4 6008.39 447.578   6
  -6  -5   4 5978.02 480.104  14
   6   5   4 5999.97 468.049   6
   5  -6   4 6162.26 532.449   8
   5  -6   4 6854.01 596.256   1
   6   5  -4 5271.44 352.492   8
   6   5   4 6112.95 385.398  14
  -6  -5  -4 6291.89 607.990   5
   6   5  -4 5655.77 420.948   6
  -6  -5   4 4997.85 329.516   8
   6   5   4 5824.64 452.023   9
  -6  -5   4 5690.00 435.787   9
  -6  -5   4 4592.66 480.462   7
  -5   6   4 6702.56 518.462  10
  -6  -5  -4 5227.32 319.841  13
   5  -6  -4 6413.27 356.846   1
  -5   6  -4 6777.22 533.369   8
  -5   6  -4 6314.00 558.685  13
  -6  -5   4 4958.13 519.139   2
   6   5   4 6612.71 428.730  12
   5  -6   4 6219.80 531.309   4
   6   5  -4 5191.18 313.206   5
   6   5   4 5940.04 515.510   4
   5  -6  -4 6352.77 654.771  13
  -6  -5  -4 6016.89 461.726   6
  -5   6   4 6355.64 393.465   2
  -6  -5   5 188.775 153.270   9
  -6  -5   5-15.6797 162.236  14
  -5   6  -5 157.944 194.581   8
  -5   6   5 199.606 192.105  10
  -5   6  -5-194.752 184.199  13
   6   5   5-27.5127 127.039  14
  -5   6  -5 95.7178 204.267  14
   5  -6   5 193.282 175.830   2
  -6  -5   5 38.7617 171.142   7
  -6  -5   5 59.1894 94.8517   8
  -5   6   5-1.58950 133.439   2
  -5   6  -5 0.61941 183.018   4
  -6  -5  -5-66.1711 108.923  13
   6   5   5 56.5781 176.378   9
  -6  -5  -5-146.410 178.423   6
   6   5   5 8.92946 149.877   6
   6   5  -5 3.11472 56.8331   5
   6   5   5 131.258 187.473   4
   6   5  -5-20.1286 172.380   6
   5  -6  -5-131.566 120.019   2
  -6  -5  -5-27.3536 196.655   4
   5  -6  -5 108.772 75.4415   1
  -6  -5   5 396.631 193.107   6
  -5   6  -5 56.3295 206.431   2
  -5   6   5-159.635 175.483   7
  -5   6   5-48.2895 146.942  12
   5  -6   5-40.2226 187.457   8
   6   5   6 1186.12 251.648  14
  -5   6   6 1411.64 283.687   2
   5  -6  -6 1458.74 261.519   2
   6   5   6 1412.81 306.638   9
  -6  -5   6 1606.75 317.815   9
   5  -6   6 1220.22 274.261   8
  -5   6  -6 1113.59 348.772   4
   6   5  -6 1326.61 256.256   6
  -6  -5   6 1314.04 277.767   6
  -5   6   6 1366.38 276.301  12
  -5   6  -6 1257.09 269.789   8
  -6  -5  -6 1177.17 325.670   4
  -6  -5  -6 1385.00 321.580   6
  -5   6  -6 1589.45 352.699  14
  -6  -5   6 1007.85 147.142   8
  -6  -5  -6 1311.37 219.896  13
  -5   6  -6 1104.44 355.595   2
   6   5   6 1574.92 320.985   6
  -5   6  -7 12383.5 943.495   4
  -5   6  -7 12859.7 758.814   8
   6   5   7 14340.2 1028.47   5
   6   5   7 14356.2 922.641   6
   5  -6  -7 12022.3 739.222   2
  -6  -5   7 10296.3 427.346   8
   6   5   7 14462.3 911.150   9
   6   5   7 13821.2 819.294  14
   6   5  -7 13946.1 800.019   1
  -5   6   7 10181.7 653.894  12
  -6  -5   7 12704.1 861.940   6
   5  -6   7 12531.2 780.713   8
  -6  -5   7 13948.6 893.815   9
  -5   6  -7 12563.2 945.040  14
  -5   6   7 11935.1 739.351   2
  -6  -5  -7 15325.5 1010.00   4
  -5   6  -7 15062.5 1020.58   2
  -5   6  -8 1757.69 351.418  11
  -5   6  -8 2023.38 440.164   4
   6   5  -8 1179.52 264.125   1
   5  -6  -8 1194.01 301.806   2
  -5   6  -8 1395.91 375.932  14
  -6  -5   8 885.705 132.563   8
   6   5   8 1618.25 365.304   5
   6   5  -8 800.649 346.204  10
   6   5   8 869.716 292.915   6
   6   5   8 1214.98 311.135   9
  -6  -5   8 1150.02 345.927   9
  -6  -5  -8 656.368 279.063   4
  -5   6  -8 1538.34 429.169   2
   5  -6   8 1630.88 313.838   8
  -6  -5   8 1150.37 332.939   6
  -5   6  -9 1242.87 348.921   2
   6   5  -9 778.526 360.778  10
  -5   6  -9 1058.13 312.563   4
   5  -6  -9 1081.20 320.597   2
  -6  -5  -9 1218.87 389.636   4
   5  -6   9 1054.30 264.242   8
   6   5   9 1597.43 388.349   9
  -6  -5   9 1109.05 360.120   9
  -5   6  -9 1188.81 394.037  14
   6   5   9 941.885 309.088   6
  -6  -5   9 664.500 122.555   8
  -6  -5   9 1350.15 335.112   6
  -5   6  -9 1383.69 383.181  11
   6   5  -9 978.517 251.941   1
   6   5   9 1496.66 375.264   5
   5  -6  10 6193.48 600.447   8
   6   5 -10 5358.91 736.815   2
   6   5  10 7555.91 796.370   9
  -6  -5  10 5729.58 720.094   6
  -5   6 -10 7346.69 760.133  11
  -5   6 -10 8167.86 882.907   4
   5  -6 -10 7576.35 741.424   2
  -5   6 -10 6656.41 814.029  14
   6   5 -10 7880.06 868.721  10
  -5   6  10 6390.04 609.202   5
   6   5  10 7310.71 781.623   6
  -6  -5 -10 7229.65 815.701   4
  -5   6 -10 7340.98 861.817   2
   6   5  10 6599.21 761.272   5
  -5   6  10 8016.37 888.330   6
  -6  -5  10 5571.33 702.907   9
   6   5 -10 5377.42 550.461   1
   6   5 -11 1827.11 509.697   2
  -5   6  11 1778.61 493.050   6
  -5   6 -11 1682.50 485.061   2
  -5   6 -11 1228.10 449.461  14
   5  -6  11 1204.24 291.654   8
  -5   6  11 1530.21 345.254   5
  -6  -5  11 1637.77 449.156   6
  -6  -5  11 1723.16 459.093   9
  -6  -5 -11 1199.50 351.891   4
   6   5 -11 1996.50 490.624  10
  -5   6 -11 1491.29 422.434  11
   6   5 -11 1678.70 320.343   1
  -5   6 -11 1387.48 486.729   4
   6   5  11 1236.40 399.474   6
   5  -6 -11 1533.91 412.121   2
   6   5  11 1649.02 415.103   9
  -5   6 -12 800.259 417.166  14
  -6  -5 -12 363.110 303.164   4
  -5   6 -12 165.501 266.996  11
   6   5  12-54.0657 301.443   9
   5  -6 -12 334.626 265.449   2
   6   5 -12-158.353 352.356   2
   6   5  12-23.4144 305.990   6
  -6  -5  12-454.874 366.839   6
  -5   6 -12 390.273 350.234   2
   6   5 -12-336.504 226.027   1
  -5   6 -12 478.051 331.736   4
  -6  -5  12 177.427 249.347   9
  -5   6  12 310.594 380.822   6
  -5   6  12 381.154 266.232   5
[truncated: 3,894,070 more chars]
