# Supplementary material for: Crystal structure of an unknown tetra­hydro­furan solvate of tetra­kis­(μ 3-cyanato-κ3 N:N:N)tetra­kis­[(triphenyl­phosphane-κP)­silver(I)]
Source: Acta Crystallogr E Crystallogr Commun. 2015 Sep 30;71(Pt 10):1262–5. doi: 10.1107/S2056989015017636 (PMC4647345; doi:10.1107/S2056989015017636)
Supplement: Supplementary file 2 [file e-71-01262-Isup2.hkl]

data_I                                                                          
_shelx_title ' exp_245 in P-4'                                                  
_shelx_refln_list_code          4                                               
_shelx_F_calc_maximum      720.11                                               
_exptl_crystal_F_000      3296.00                                               
_reflns_d_resolution_high  0.7413                                               
                                                                                
loop_                                                                           
 _space_group_symop_operation_xyz                                               
 'x, y, z'                                                                      
 '-x, -y, z'                                                                    
 'y, -x, -z'                                                                    
 '-y, x, -z'                                                                    
                                                                                
_cell_length_a    24.0846                                                       
_cell_length_b    24.0846                                                       
_cell_length_c    15.2037                                                       
_cell_angle_alpha  90.000                                                       
_cell_angle_beta   90.000                                                       
_cell_angle_gamma  90.000                                                       
                                                                                
_shelx_F_squared_multiplier     1.000                                           
                                                                                
loop_                                                                           
 _refln_index_h                                                                 
 _refln_index_k                                                                 
 _refln_index_l                                                                 
 _refln_F_squared_calc                                                          
 _refln_F_squared_meas                                                          
 _refln_F_squared_sigma                                                         
 _refln_observed_status                                                         
   3   3   0         16.54         18.20        21.76 o                         
  -3   4   0        208.82        165.37        35.90 o                         
  -1   4   0         97.24         67.88        69.21 o                         
   1   4   0         40.58         94.37        58.74 o                         
   4   4   0     294318.41     322023.75      1945.49 o                         
  -4   5   0        289.09        448.86        38.09 o                         
  -3   5   0          9.93        -19.05        24.40 o                         
  -2   5   0        145.55         66.79        30.27 o                         
  -1   5   0          3.07         33.29        35.35 o                         
   0   5   0        153.11         22.22        32.22 o                         
   1   5   0          5.41         46.40        21.31 o                         
   3   5   0         26.26        120.53        23.02 o                         
   4   5   0       2721.60       4445.11       170.92 o                         
   5   5   0         20.88        -19.11        26.38 o                         
  -5   6   0        529.97        594.18        40.59 o                         
  -4   6   0      12316.88      10277.70       122.64 o                         
  -3   6   0       3076.54       3351.36       102.99 o                         
  -1   6   0        574.78        772.96        40.29 o                         
   0   6   0      89979.09     124372.92       978.93 o                         
   1   6   0       3353.62       2901.17       116.86 o                         
   2   6   0      23692.95      23721.01       260.19 o                         
   3   6   0       2497.67       3014.04        91.12 o                         
   4   6   0      38589.80      41409.74       275.23 o                         
   5   6   0       1031.10        779.86        56.21 o                         
   6   6   0      53647.69      57869.38       490.47 o                         
  -6   7   0         14.20         30.29        27.41 o                         
  -5   7   0          0.02         -5.43        23.30 o                         
  -4   7   0       5642.62       5981.56       212.05 o                         
  -3   7   0         21.35          8.85        19.98 o                         
  -2   7   0       3725.74       4175.80       204.84 o                         
  -1   7   0          8.00          0.30        28.02 o                         
   0   7   0        278.03        357.82        50.68 o                         
   1   7   0         39.78          9.27        24.50 o                         
   2   7   0       1215.24       1522.52        73.89 o                         
   3   7   0          3.31        -13.61        26.62 o                         
   4   7   0       2257.65       2059.47        95.16 o                         
   5   7   0          0.98          6.02        17.58 o                         
   6   7   0       3568.27       3529.11       113.23 o                         
   7   7   0         11.81          9.57        37.77 o                         
  -7   8   0       2016.38       2300.57        89.56 o                         
  -6   8   0      24014.15      24484.45       226.69 o                         
  -5   8   0       2325.15       1854.16        58.69 o                         
  -4   8   0     113368.89     116021.09       598.64 o                         
  -3   8   0       4540.07       3853.47       116.54 o                         
  -2   8   0       6590.19       7546.83       113.96 o                         
  -1   8   0         68.99         54.89        32.58 o                         
   0   8   0       6600.82       6503.97       164.83 o                         
   1   8   0       4302.79       4562.64       131.14 o                         
   2   8   0     173381.28     176447.83      1145.55 o                         
   3   8   0       9738.13       7883.19       173.39 o                         
   4   8   0     215143.02     210352.84      1198.11 o                         
   5   8   0       4573.23       4024.17        94.43 o                         
   6   8   0      44550.15      38613.20       308.31 o                         
   7   8   0       1419.03       1630.79        92.19 o                         
   8   8   0      38367.28      37136.02       422.82 o                         
  -8   9   0        830.60        834.42        68.38 o                         
  -7   9   0         25.93        -24.87        27.92 o                         
  -6   9   0       3655.22       3623.47       116.49 o                         
  -5   9   0         13.13         14.68        23.54 o                         
  -4   9   0       4498.42       3823.32       152.31 o                         
  -3   9   0          0.03         -5.70        18.75 o                         
  -2   9   0         99.02        118.19        29.52 o                         
  -1   9   0          8.49         -1.01        34.40 o                         
   0   9   0        122.19        187.56        44.21 o                         
   1   9   0          4.06        -29.89        38.34 o                         
   2   9   0        890.79        656.79        50.06 o                         
   3   9   0         45.45          8.68        33.64 o                         
   4   9   0       5021.77       6080.65       235.69 o                         
   5   9   0          1.93         14.89        34.45 o                         
   6   9   0       7850.39       7198.28       246.33 o                         
   7   9   0          1.60          0.59        30.30 o                         
   8   9   0       9601.20       9420.74       310.79 o                         
   9   9   0          4.49         68.31        61.98 o                         
  -9  10   0       4984.15       5288.22       151.64 o                         
  -8  10   0      60397.98      57621.76       569.74 o                         
  -7  10   0       1937.31       1978.24        75.31 o                         
  -6  10   0       3977.42       4585.63       111.27 o                         
  -5  10   0      12659.46      13179.22       237.54 o                         
  -4  10   0      81066.80      73560.65      1068.09 o                         
  -3  10   0      14121.70      13987.84       312.60 o                         
  -2  10   0      14681.10      16284.58       211.06 o                         
  -1  10   0        497.68        735.08        63.52 o                         
   0  10   0      45121.98      45582.63       539.89 o                         
   1  10   0       6548.55       5945.72       240.24 o                         
   2  10   0     103671.53      87875.20       710.09 o                         
   3  10   0      16209.97      18195.43       440.20 o                         
   4  10   0     234113.89     238324.58      1597.45 o                         
   5  10   0      21073.18      23854.36       533.45 o                         
   6  10   0     169859.47     167028.27       965.65 o                         
   7  10   0      19754.79      21064.96       356.24 o                         
   8  10   0      93171.66      92441.70       675.38 o                         
   9  10   0       1260.10       1347.71        75.65 o                         
  10  10   0       1115.43       1129.90        69.00 o                         
 -10  11   0         14.57          0.91        31.72 o                         
  -9  11   0         10.73         12.81        24.32 o                         
  -8  11   0       2053.05       2281.38        83.22 o                         
  -7  11   0          0.18         -2.94        20.72 o                         
  -6  11   0       3712.74       3322.46       113.99 o                         
  -5  11   0          8.03        -26.40        36.93 o                         
  -4  11   0       3852.98       3964.61       195.75 o                         
  -3  11   0          3.74        -33.63        33.63 o                         
  -2  11   0          1.61         29.64        23.75 o                         
  -1  11   0          1.80        -44.05        44.31 o                         
   0  11   0        276.75        319.47        64.29 o                         
   1  11   0         60.51         37.36        43.76 o                         
   2  11   0       1102.31       1088.41        86.76 o                         
   3  11   0          4.22         -9.55        35.49 o                         
   4  11   0       4986.72       5071.86       158.10 o                         
   5  11   0          8.08        -40.44        40.44 o                         
   6  11   0      11250.66      10996.80       394.46 o                         
   7  11   0          0.01          5.53        31.80 o                         
   8  11   0       3482.64       3273.24       135.63 o                         
   9  11   0          9.90         50.08        32.29 o                         
  10  11   0        628.71        520.98        52.17 o                         
  11  11   0          1.31         -6.23        38.60 o                         
 -11  12   0          2.01        -24.54        24.54 o                         
 -10  12   0      30960.02      26495.55       559.21 o                         
  -9  12   0          9.63         21.06        27.79 o                         
  -8  12   0        316.49        258.33        34.85 o                         
  -7  12   0        142.08        117.15        27.33 o                         
  -6  12   0      87700.66      80473.52       751.64 o                         
  -5  12   0      21203.35      20955.40       683.13 o                         
  -4  12   0     101026.11      93412.97      1573.81 o                         
  -3  12   0      14409.27      14140.04       242.48 o                         
  -2  12   0      16756.58      17139.12       280.95 o                         
  -1  12   0         11.87         -9.41        44.03 o                         
   0  12   0      13246.17      12770.23       277.77 o                         
   1  12   0       5940.50       6372.34       182.57 o                         
   2  12   0      61731.98      61949.60       639.84 o                         
   3  12   0      10606.12      11102.86       448.31 o                         
   4  12   0      65800.91      64145.93       614.20 o                         
   5  12   0       8915.29       9650.81       210.21 o                         
   6  12   0      48029.28      45863.44       495.19 o                         
   7  12   0       4988.98       4822.60       181.59 o                         
   8  12   0       3400.97       2556.22        95.89 o                         
   9  12   0        686.42        628.28        53.96 o                         
  10  12   0         75.71        124.52        40.46 o                         
  11  12   0        204.39        135.20        43.64 o                         
  12  12   0      15511.95      14279.00       245.73 o                         
 -12  13   0        422.38        497.35        45.12 o                         
 -11  13   0          1.28        -28.16        29.04 o                         
 -10  13   0         75.51        122.05        33.41 o                         
  -9  13   0         11.78         -5.19        38.84 o                         
  -8  13   0          6.29        -14.18        24.13 o                         
  -7  13   0          2.43        -35.28        50.06 o                         
  -6  13   0       4201.34       3622.49       289.42 o                         
  -5  13   0         16.75        -30.91        30.91 o                         
  -4  13   0       1628.70       1537.93        84.57 o                         
  -3  13   0         17.52         -0.87        32.75 o                         
  -2  13   0         22.75         21.57        44.53 o                         
  -1  13   0          0.21        -36.41        60.42 o                         
   0  13   0         71.01        136.06        40.23 o                         
   1  13   0          0.23         -7.21        21.52 o                         
   2  13   0         42.36        149.50        56.39 o                         
   3  13   0         13.86        -23.14        48.71 o                         
   4  13   0         91.93        181.57        44.92 o                         
   5  13   0          6.05        -39.01        39.01 o                         
   6  13   0       1103.31        885.01        64.46 o                         
   7  13   0          7.54        -25.52        25.52 o                         
   8  13   0       1494.75       1594.12        82.74 o                         
   9  13   0          4.32        -25.12        43.17 o                         
  10  13   0       1238.12       1172.41        97.10 o                         
  11  13   0          0.01        106.19        42.83 o                         
  12  13   0          1.40        -12.58        43.69 o                         
  13  13   0          4.64         -8.26        42.17 o                         
 -13  14   0         27.97         69.82        39.13 o                         
 -12  14   0       7791.80       6649.77       160.73 o                         
 -11  14   0        213.79        169.69        37.56 o                         
 -10  14   0       8142.20       7264.42       156.79 o                         
  -9  14   0       1241.82       1207.94        64.84 o                         
  -8  14   0      51623.70      52433.10       519.65 o                         
  -7  14   0       7499.09       7665.74       201.33 o                         
  -6  14   0     100180.70      97394.95       976.81 o                         
  -5  14   0      38340.65      45225.91       880.36 o                         
  -4  14   0     179816.56     175691.20      1997.25 o                         
  -3  14   0      31870.46      35414.69      1051.91 o                         
  -2  14   0      36110.74      35173.91       465.29 o                         
  -1  14   0        650.27        637.27        72.68 o                         
   0  14   0         63.45        117.31        40.79 o                         
   1  14   0        188.64        182.48        31.44 o                         
   2  14   0       5790.18       4919.26       186.11 o                         
   3  14   0         11.61         76.59        68.98 o                         
   4  14   0        357.10        267.14        56.15 o                         
   5  14   0       1229.12       1315.47       103.96 o                         
   6  14   0      11596.68      11646.11       241.81 o                         
   7  14   0       2355.17       2676.67       109.89 o                         
   8  14   0        946.80        942.99        51.74 o                         
   9  14   0          4.60        -52.47        52.47 o                         
  10  14   0      13116.66      12711.40       298.52 o                         
  11  14   0        499.60        509.82        79.05 o                         
  12  14   0       4702.88       4230.52       149.00 o                         
  13  14   0         78.37         46.58        42.69 o                         
  14  14   0       2440.55       2330.79       101.10 o                         
 -14  15   0       2715.50       2433.40       126.12 o                         
 -13  15   0          7.12         58.84        49.43 o                         
 -12  15   0        126.27         94.28        45.99 o                         
 -11  15   0         34.95         19.67        42.61 o                         
 -10  15   0          7.59        -26.56        26.56 o                         
  -9  15   0          8.55          2.49        38.70 o                         
  -8  15   0       1781.33       1583.54        91.72 o                         
  -7  15   0         11.32        -63.25        63.25 o                         
  -6  15   0        821.14        529.98        91.59 o                         
  -5  15   0          1.00        -48.80        83.72 o                         
  -4  15   0          2.66         73.40        74.04 o                         
  -3  15   0          5.52         28.86        49.01 o                         
  -2  15   0       1119.79       1185.58        92.92 o                         
  -1  15   0          1.13         36.59        49.72 o                         
   0  15   0       4406.10       4354.76       151.95 o                         
   1  15   0         11.29         83.00        40.26 o                         
   2  15   0       3807.31       4138.89       190.65 o                         
   3  15   0          6.75         -9.31        40.82 o                         
   4  15   0        671.24        750.30        81.12 o                         
   5  15   0         11.33        -27.30        27.30 o                         
   6  15   0        275.99        228.98        46.56 o                         
   7  15   0          0.42        -18.47        37.91 o                         
   8  15   0         35.34         65.14        31.63 o                         
   9  15   0          0.25         14.94        33.91 o                         
  10  15   0        130.43         94.40        51.37 o                         
  11  15   0         16.12        -59.31        59.60 o                         
  12  15   0        523.54        466.43        87.01 o                         
  13  15   0         23.61         17.10        64.32 o                         
  14  15   0       2088.28       1745.07        93.05 o                         
  15  15   0         98.49         38.81        52.44 o                         
 -15  16   0       4707.42       5012.33       181.35 o                         
 -14  16   0      16421.76      16125.49       318.77 o                         
 -13  16   0       4312.06       4634.39       172.50 o                         
 -12  16   0       4582.12       4310.97       159.12 o                         
 -11  16   0        761.90        808.69        77.60 o                         
 -10  16   0         20.40         43.91        52.47 o                         
  -9  16   0       2474.77       2481.23       134.67 o                         
  -8  16   0      24641.98      27152.28       573.48 o                         
  -7  16   0      17992.01      20019.72       505.64 o                         
  -6  16   0      53596.01      55123.33       752.38 o                         
  -5  16   0      24277.61      27090.50       694.16 o                         
  -4  16   0      79973.16      76485.88       962.97 o                         
  -3  16   0      15788.55      17268.92       393.68 o                         
  -2  16   0      26055.17      27257.34       423.80 o                         
  -1  16   0       2080.57       1988.78       130.83 o                         
   0  16   0       6506.92       6372.25       149.61 o                         
   1  16   0       1193.74        987.16       119.39 o                         
   2  16   0       2509.44       2519.23       117.91 o                         
   3  16   0         91.84         26.65        41.76 o                         
   4  16   0        640.45        788.68        77.07 o                         
   5  16   0        529.46        551.51        70.06 o                         
   6  16   0        117.58        116.57        32.11 o                         
   7  16   0       1010.01       1033.22        73.14 o                         
   8  16   0       9151.56       9320.87       226.57 o                         
   9  16   0       1253.22        995.62        95.20 o                         
  10  16   0      14851.22      13661.62       300.03 o                         
  11  16   0        300.14        176.68        61.01 o                         
  12  16   0       5793.80       5375.66       205.07 o                         
  13  16   0        565.99        547.88        97.83 o                         
  14  16   0         23.91        129.76        70.40 o                         
  15  16   0       2584.00       2568.16       168.88 o                         
  16  16   0       7350.22       7155.99       250.06 o                         
 -16  17   0       5522.63       5960.97       237.03 o                         
 -15  17   0        173.98         54.38        68.25 o                         
 -14  17   0       2893.47       3091.26       151.68 o                         
 -13  17   0         74.67        -38.05        51.48 o                         
 -12  17   0       1806.68       1960.42       116.51 o                         
 -11  17   0         21.44        -63.90        63.90 o                         
 -10  17   0        727.27        540.14        91.14 o                         
  -9  17   0          1.73        -28.91        28.91 o                         
  -8  17   0       1989.90       1960.33       231.76 o                         
  -7  17   0         12.48        -71.21        82.23 o                         
  -6  17   0       3374.99       3067.11       159.95 o                         
  -5  17   0          3.55        -26.62        70.69 o                         
  -4  17   0        389.28        380.73        57.64 o                         
  -3  17   0          9.89         36.62        41.58 o                         
  -2  17   0       2278.39       2434.39       139.40 o                         
  -1  17   0          0.26         21.21        43.20 o                         
   0  17   0       3542.22       3489.31       176.26 o                         
   1  17   0         53.91         21.33        41.69 o                         
   2  17   0       3839.52       3903.01       154.47 o                         
   3  17   0          0.48         35.22        47.65 o                         
   4  17   0       4145.93       4610.28       169.46 o                         
   5  17   0         15.01        -51.75        51.75 o                         
   6  17   0       3537.05       3789.14       165.35 o                         
   7  17   0          6.99         -2.92        26.71 o                         
   8  17   0       1360.15       1289.39        69.89 o                         
   9  17   0         59.84         -3.16        24.18 o                         
  10  17   0       1484.59       1526.90       108.50 o                         
  11  17   0         40.40         61.72        59.40 o                         
  12  17   0        962.87       1303.30       115.35 o                         
  13  17   0         13.82        -27.57        63.30 o                         
  14  17   0          9.23         64.41        73.69 o                         
  15  17   0          9.56        -35.59        66.10 o                         
  16  17   0       1284.85       1197.63       120.33 o                         
  17  17   0         88.00        163.06        77.01 o                         
 -17  18   0       2551.02       2926.23       188.04 o                         
 -16  18   0      11296.29      10493.99       365.70 o                         
 -15  18   0       7157.91       7928.19       316.99 o                         
 -14  18   0       9688.79       9957.13       297.15 o                         
 -13  18   0      11322.00      11572.27       427.73 o                         
 -12  18   0      32419.32      32711.40       598.21 o                         
 -11  18   0       7663.47       8583.20       308.26 o                         
 -10  18   0       7577.71       7341.75       326.31 o                         
  -9  18   0        928.64       1254.58       150.44 o                         
  -8  18   0       1190.29        815.62       101.87 o                         
  -7  18   0        872.41       1047.72       136.46 o                         
  -6  18   0       3924.99       3900.30       203.34 o                         
  -5  18   0       3333.66       3529.01       223.44 o                         
  -4  18   0       6018.11       5583.59       174.31 o                         
  -3  18   0       2630.38       2527.69       138.88 o                         
  -2  18   0       2085.14       2098.56       108.49 o                         
  -1  18   0         76.23        118.82        36.62 o                         
   0  18   0       1129.48       1110.60        87.50 o                         
   1  18   0         41.94        107.39        45.81 o                         
   2  18   0       6637.95       6606.63       199.18 o                         
   3  18   0       3478.49       3907.86       159.19 o                         
   4  18   0       4706.15       4692.47       170.78 o                         
   5  18   0       3864.27       4028.04       165.51 o                         
   6  18   0      10348.04      10110.50       270.76 o                         
   7  18   0       8657.82       8853.80       231.98 o                         
   8  18   0      24562.63      23605.84       378.51 o                         
   9  18   0      11333.11      11909.66       426.64 o                         
  10  18   0      28994.83      28594.90       561.65 o                         
  11  18   0       7200.69       7735.94       243.54 o                         
  12  18   0      13123.38      12163.59       316.44 o                         
  13  18   0        770.26        629.23        91.58 o                         
  14  18   0       1265.08       1222.62       112.62 o                         
  15  18   0        535.27        574.75        99.58 o                         
  16  18   0       3878.25       3436.30       187.24 o                         
  17  18   0       1996.27       2200.13       158.80 o                         
  18  18   0        793.65        798.79       119.58 o                         
 -18  19   0        771.98        785.47       106.85 o                         
 -17  19   0          3.95        -29.18        75.49 o                         
 -16  19   0       2282.81       2526.74       194.05 o                         
 -15  19   0         90.15        103.54        90.60 o                         
 -14  19   0       2888.47       2381.67       209.71 o                         
 -13  19   0         72.43        -87.13        87.13 o                         
 -12  19   0       3452.88       3330.59       201.32 o                         
 -11  19   0         47.43        -90.75        90.75 o                         
 -10  19   0          1.25          9.82       105.97 o                         
  -9  19   0          1.05        -66.53        82.53 o                         
  -8  19   0       3941.96       4621.31       272.23 o                         
  -7  19   0         33.30         12.11        91.97 o                         
  -6  19   0       2747.63       2694.35       203.83 o                         
  -5  19   0          4.37          2.94        81.25 o                         
  -4  19   0        165.66        175.66        93.03 o                         
  -3  19   0         35.81        -47.00        47.00 o                         
  -2  19   0       1034.61       1245.93        90.76 o                         
  -1  19   0          9.68         23.57        35.78 o                         
   0  19   0        602.29        539.43        58.25 o                         
   1  19   0         11.73        -48.83        48.83 o                         
   2  19   0        567.18        599.83        71.26 o                         
   3  19   0          6.68          5.09        50.88 o                         
   4  19   0       2114.51       2186.77       128.57 o                         
   5  19   0         34.14        -31.74        74.90 o                         
   6  19   0       4281.86       4328.65       187.17 o                         
   7  19   0         71.57         13.63        55.10 o                         
   8  19   0       7252.87       7436.68       280.10 o                         
   9  19   0        171.97         63.94       125.62 o                         
  10  19   0      10811.26      11596.94       297.57 o                         
  11  19   0        271.95         36.46        70.45 o                         
  12  19   0       6504.41       6553.21       265.00 o                         
  13  19   0        126.80        -23.10        68.09 o                         
  14  19   0        796.51        826.59       104.50 o                         
  15  19   0         14.41         85.99        64.24 o                         
  16  19   0         37.67        -19.14        64.58 o                         
  17  19   0         50.97         13.48        71.51 o                         
  18  19   0        175.92        317.58        95.42 o                         
  19  19   0         13.21        -44.28        78.41 o                         
 -19  20   0        316.90        300.62       103.34 o                         
 -18  20   0        523.58        495.57        98.02 o                         
 -17  20   0        814.72        860.26       115.78 o                         
 -16  20   0       1395.74       1398.78       151.12 o                         
 -15  20   0       2886.95       2779.99       229.89 o                         
 -14  20   0       6346.73       5708.33       415.33 o                         
 -13  20   0       7291.35       7114.12       345.16 o                         
 -12  20   0      11667.77      11116.34       366.48 o                         
 -11  20   0       7741.11       8125.37       354.92 o                         
 -10  20   0       8181.15       9207.50       384.11 o                         
  -9  20   0       1957.74       2103.19       198.03 o                         
  -8  20   0       2588.63       2678.02       216.37 o                         
  -7  20   0        217.69        260.27       110.85 o                         
  -6  20   0       1293.85       1514.21       161.33 o                         
  -5  20   0         77.61         35.39        87.19 o                         
  -4  20   0       2714.63       2507.45       193.16 o                         
  -3  20   0        629.62        769.77        93.29 o                         
  -2  20   0      10148.66      10366.25       214.40 o                         
  -1  20   0       6250.08       6500.93       169.73 o                         
   0  20   0       8773.86       9737.24       248.91 o                         
   1  20   0       2635.76       2721.65       138.86 o                         
   2  20   0        122.45        303.64        61.79 o                         
   3  20   0         24.73        -12.11        52.73 o                         
   4  20   0        321.70        399.65        70.41 o                         
   5  20   0       2337.88       2529.23       140.87 o                         
   6  20   0       3908.13       4539.26       181.85 o                         
   7  20   0      12438.21      13927.11       539.35 o                         
   8  20   0      38078.44      38810.15       611.14 o                         
   9  20   0      23885.50      26455.70       881.25 o                         
  10  20   0      17076.13      16989.31       413.33 o                         
  11  20   0      10056.10      10376.39       396.20 o                         
  12  20   0       3702.91       3705.50       180.87 o                         
  13  20   0       1488.24       1360.65       122.74 o                         
  14  20   0       1132.18       1136.86       143.61 o                         
  15  20   0         32.22          7.29        63.98 o                         
  16  20   0       2322.29       2102.95       156.99 o                         
  17  20   0        246.30        104.39        76.81 o                         
  18  20   0        394.98        489.53       100.33 o                         
  19  20   0         15.24        -81.16        81.16 o                         
  20  20   0        182.53        489.40        98.05 o                         
 -20  21   0          0.41         15.27       108.47 o                         
 -19  21   0          5.47        -84.47        84.47 o                         
 -18  21   0        432.45        188.56        89.01 o                         
 -17  21   0         12.33         -1.49        84.42 o                         
 -16  21   0        210.38        172.45       105.22 o                         
 -15  21   0          0.23         34.74       104.42 o                         
 -14  21   0        572.33        553.47       157.02 o                         
 -13  21   0          4.81        -91.94        91.94 o                         
 -12  21   0         56.97        -55.28        86.02 o                         
 -11  21   0          0.77        -70.32        79.60 o                         
 -10  21   0        341.58        625.25       148.70 o                         
  -9  21   0         98.20       -145.54       145.54 o                         
  -8  21   0        667.50        679.33       145.21 o                         
  -7  21   0          3.28        -89.79       126.27 o                         
  -6  21   0        169.25        144.36       109.64 o                         
  -5  21   0         81.18         68.92        99.52 o                         
  -4  21   0        104.46        177.31        76.17 o                         
  -3  21   0         67.97        134.32        67.29 o                         
  -2  21   0          0.21        164.22        82.47 o                         
  -1  21   0          9.67         98.42        53.79 o                         
   0  21   0        210.28        311.04       106.16 o                         
   1  21   0         56.04         73.76        56.57 o                         
   2  21   0       1184.69       1163.31        98.83 o                         
   3  21   0         25.54        -27.69        52.98 o                         
   4  21   0         15.39        -52.19        73.86 o                         
   5  21   0          3.22        -56.79        56.79 o                         
   6  21   0         43.34         66.05        55.64 o                         
   7  21   0          2.07        -58.38        58.38 o                         
   8  21   0       1160.07       1220.77       115.69 o                         
   9  21   0        141.77          1.19        86.71 o                         
  10  21   0       4376.97       4123.09       212.72 o                         
  11  21   0        225.22        -58.21        79.16 o                         
  12  21   0       6167.56       6682.96       286.42 o                         
  13  21   0        208.84         70.41        81.92 o                         
  14  21   0       2001.20       1961.12       146.10 o                         
  15  21   0          3.28        -70.98        70.98 o                         
  16  21   0         82.79         70.59        82.51 o                         
  17  21   0         34.44        106.77        93.37 o                         
  18  21   0        314.79        136.94        78.76 o                         
  19  21   0        116.57         78.12        84.80 o                         
  20  21   0        313.07         28.25        86.50 o                         
  21  21   0          0.60       -143.96       163.79 o                         
 -21  22   0        526.89        243.66       130.62 o                         
 -20  22   0         60.10        -39.03        87.62 o                         
 -19  22   0        350.54        397.82       118.16 o                         
 -18  22   0        647.11        660.46       126.46 o                         
 -17  22   0        224.07        216.57        99.45 o                         
 -16  22   0          7.80         27.12       112.43 o                         
 -15  22   0        300.75        295.20       106.11 o                         
 -14  22   0        846.55        674.62       136.16 o                         
 -13  22   0       1186.95        877.16       148.32 o                         
 -12  22   0        533.74        448.68        93.59 o                         
 -11  22   0        204.43        196.63       104.83 o                         
 -10  22   0        673.76        714.11       134.20 o                         
  -9  22   0        502.93        553.19       178.14 o                         
  -8  22   0         41.96         90.89       125.32 o                         
  -7  22   0       1378.30       1318.71       198.51 o                         
  -6  22   0       1131.73       1153.47       156.94 o                         
  -5  22   0        568.84        820.66       135.65 o                         
  -4  22   0       7815.45       8900.39       304.14 o                         
  -3  22   0       8823.84      10416.74       337.47 o                         
  -2  22   0      13854.63      15278.73       364.92 o                         
  -1  22   0      12570.87      14519.64       389.57 o                         
   0  22   0      18430.90      21336.82       637.14 o                         
   1  22   0      10894.67      12391.14       373.55 o                         
   2  22   0       8224.59       8349.82       247.52 o                         
   3  22   0       2742.33       2731.53       149.89 o                         
   4  22   0       1407.75       1417.80       110.51 o                         
   5  22   0        605.82        607.42        84.22 o                         
   6  22   0        384.85        340.88        68.64 o                         
   7  22   0        236.68        245.65        72.55 o                         
   8  22   0       4054.02       3908.65       188.87 o                         
   9  22   0       4224.73       4232.40       218.56 o                         
  10  22   0       6552.79       6928.74       275.40 o                         
  11  22   0       5210.56       5502.04       320.16 o                         
  12  22   0        952.98        840.38       106.69 o                         
  13  22   0       1610.83       1363.23       141.78 o                         
  14  22   0        562.68        555.85       105.41 o                         
  15  22   0         65.56        -22.05       104.14 o                         
  16  22   0       1956.86       1849.55       189.85 o                         
  17  22   0        226.14         52.31       128.11 o                         
  18  22   0        131.28        310.54       103.33 o                         
  19  22   0        385.05        201.00       104.97 o                         
  20  22   0         58.75        139.38       103.60 o                         
  21  22   0        295.87         11.83       142.42 o                         
  22  22   0        762.92        943.18       522.28 o                         
 -21  23   0          9.62         79.34       297.22 o                         
 -20  23   0         16.00        221.21       109.07 o                         
 -19  23   0          7.92       -126.29       126.29 o                         
 -18  23   0        141.30        150.79       112.92 o                         
 -17  23   0          3.18        -66.04       114.96 o                         
 -16  23   0         84.43         62.71        90.05 o                         
 -15  23   0         22.80         15.56       102.78 o                         
 -14  23   0        453.24        545.93       122.68 o                         
 -13  23   0         37.95        385.69       134.05 o                         
 -12  23   0        115.65        413.58       111.00 o                         
 -11  23   0         27.12        -74.72        81.35 o                         
 -10  23   0        759.68       1023.57       147.48 o                         
  -9  23   0         51.70        120.79       115.61 o                         
  -8  23   0        448.37        609.57       144.53 o                         
  -7  23   0         25.20        217.73       133.47 o                         
  -6  23   0        210.90        212.88       110.16 o                         
  -5  23   0          0.06          0.05       102.41 o                         
  -4  23   0         30.84         64.31       101.77 o                         
  -3  23   0         28.75         14.33       139.58 o                         
  -2  23   0         16.06        142.18       129.52 o                         
  -1  23   0          9.40        253.30        77.87 o                         
   0  23   0        254.77        544.90       117.82 o                         
   1  23   0         78.43        230.99        79.78 o                         
   2  23   0       1751.90       2006.81       154.25 o                         
   3  23   0         32.56        -39.15        63.05 o                         
   4  23   0       4092.39       4510.87       197.45 o                         
   5  23   0        185.44        115.09        67.25 o                         
   6  23   0       2603.64       2787.61       184.81 o                         
   7  23   0         65.47          0.77        71.32 o                         
   8  23   0        565.49        611.63        89.14 o                         
   9  23   0          0.09         13.70        61.33 o                         
  10  23   0        296.61        183.27        79.33 o                         
  11  23   0         24.85        -68.64        72.68 o                         
  12  23   0        602.71        684.25       117.96 o                         
  13  23   0         99.54         60.66        90.16 o                         
  14  23   0        285.87        273.21        84.24 o                         
  15  23   0         18.80        -89.52        99.27 o                         
  16  23   0        410.21        170.65       130.56 o                         
  17  23   0         78.17         -1.34       165.53 o                         
  18  23   0       1413.08        895.21       146.69 o                         
  19  23   0         75.90       -104.06       104.06 o                         
  20  23   0        524.90        182.14       123.46 o                         
  21  23   0        109.54         38.89       141.60 o                         
  22  23   0       1251.30       1615.32       440.35 o                         
 -20  24   0        754.70        909.95       195.72 o                         
 -19  24   0          7.95       -131.40       131.40 o                         
 -18  24   0        547.38        698.35       155.89 o                         
 -17  24   0         55.85        173.80       108.95 o                         
 -16  24   0        155.63         48.19        99.55 o                         
 -15  24   0        376.86        560.80       140.40 o                         
 -14  24   0         37.98        114.04       116.28 o                         
 -13  24   0        724.02        299.40       185.39 o                         
 -12  24   0         47.26         69.47       118.28 o                         
 -11  24   0         53.77         47.35        98.30 o                         
 -10  24   0         73.40        154.14       136.04 o                         
  -9  24   0       1414.83       1354.41       215.25 o                         
  -8  24   0         97.14        607.16       155.85 o                         
  -7  24   0        480.51        191.46       117.92 o                         
  -6  24   0        207.33        340.80       142.51 o                         
  -5  24   0        702.08       1134.68       160.77 o                         
  -4  24   0       3335.13       3438.43       218.96 o                         
  -3  24   0       4897.07       5384.30       307.30 o                         
  -2  24   0       7405.57       8183.84       367.52 o                         
  -1  24   0       6394.35       6793.43       337.26 o                         
   0  24   0       6583.67       8125.12       358.42 o                         
   1  24   0       7144.39       8226.59       360.30 o                         
   2  24   0       5639.90       6526.01       269.58 o                         
   3  24   0       4812.76       4839.51       234.70 o                         
   4  24   0       1906.96       1967.49       152.53 o                         
   5  24   0       1265.24       1402.36       165.05 o                         
   6  24   0          3.91          6.92        72.65 o                         
   7  24   0          5.41        -68.24        68.24 o                         
   8  24   0        842.35       1014.29       113.44 o                         
   9  24   0        142.42        362.66        84.71 o                         
  10  24   0        301.28        260.40        73.79 o                         
  11  24   0          0.74        -53.39        88.25 o                         
  12  24   0       1013.50       1090.58       192.43 o                         
  13  24   0        508.81        699.71       119.84 o                         
  14  24   0        862.35       1066.53       138.96 o                         
  15  24   0          0.92         18.43       108.49 o                         
  16  24   0        216.73        294.38       118.54 o                         
  17  24   0        412.68        178.49       150.27 o                         
  18  24   0         95.90        194.56       124.95 o                         
  19  24   0       1004.24        609.53       148.05 o                         
  20  24   0         12.23       -121.79       121.79 o                         
  21  24   0       1091.60        917.45       330.71 o                         
 -19  25   0         42.24        146.51       147.73 o                         
 -18  25   0          0.24       -125.96       125.96 o                         
 -17  25   0         13.17        -87.23       128.16 o                         
 -16  25   0         18.87         41.86       120.45 o                         
 -15  25   0         46.79         87.18       138.46 o                         
 -14  25   0         44.77        -43.48       122.26 o                         
 -13  25   0          7.41         57.98       117.14 o                         
 -12  25   0        219.80        528.67       156.70 o                         
 -11  25   0         12.54        -28.67       105.53 o                         
 -10  25   0        922.39       1385.83       223.11 o                         
  -9  25   0        125.79        150.89       111.77 o                         
  -8  25   0        388.68        258.97       144.08 o                         
  -7  25   0          1.88        -65.83       174.81 o                         
  -6  25   0          8.49        -57.85       141.52 o                         
  -5  25   0          0.25         27.26        86.93 o                         
  -4  25   0        233.29        169.50       196.63 o                         
  -3  25   0         67.17        124.36       100.69 o                         
  -2  25   0         47.41        201.38        97.55 o                         
  -1  25   0          9.04         63.15        89.37 o                         
   0  25   0        412.33        781.66       131.81 o                         
   1  25   0         23.44        -17.24       112.38 o                         
   2  25   0        272.63        382.08       113.04 o                         
   3  25   0         38.29        -21.84        97.65 o                         
   4  25   0        848.01       1288.02       237.90 o                         
   5  25   0         56.81       -120.67       120.67 o                         
   6  25   0       1419.12       1235.22       137.14 o                         
   7  25   0         25.43        -32.82        87.25 o                         
   8  25   0       1531.05       1637.96       154.32 o                         
   9  25   0         44.25         82.91        74.08 o                         
  10  25   0        505.94        403.92       110.23 o                         
  11  25   0          3.03         58.46        89.32 o                         
  12  25   0        648.84        523.70       121.50 o                         
  13  25   0         34.00         -0.56        81.86 o                         
  14  25   0        759.31        563.68       122.45 o                         
  15  25   0         69.35        149.13       100.92 o                         
  16  25   0        221.53         58.76       130.62 o                         
  17  25   0         31.12        199.13       131.21 o                         
  18  25   0         78.15         33.65       132.78 o                         
  19  25   0        147.84        153.91       138.65 o                         
  20  25   0        310.90        204.31       209.56 o                         
 -18  26   0       1174.47       1155.78       390.21 o                         
 -17  26   0         12.48        152.30       251.62 o                         
 -16  26   0        826.10        695.87       234.82 o                         
 -15  26   0         17.96        279.11       233.14 o                         
 -14  26   0       2113.76       2251.26       390.24 o                         
 -13  26   0        228.05        143.52       192.42 o                         
 -12  26   0        587.86        683.93       171.63 o                         
 -11  26   0        869.29        694.63       293.06 o                         
 -10  26   0        591.81        745.31       148.82 o                         
  -9  26   0       2143.08       1578.09       184.97 o                         
  -8  26   0        451.64        899.20       157.21 o                         
  -7  26   0        535.23        258.72       169.84 o                         
  -6  26   0         24.56        128.46        92.24 o                         
  -5  26   0        124.80        104.70       104.31 o                         
  -4  26   0        877.44       1032.96       151.69 o                         
  -3  26   0       2660.97       2368.67       222.86 o                         
  -2  26   0       1800.49       2415.67       217.42 o                         
  -1  26   0       1623.95       1840.90       194.33 o                         
   0  26   0        855.57        964.83       149.27 o                         
   1  26   0        930.40        837.37       135.16 o                         
   2  26   0       1838.08       1691.89       224.00 o                         
   3  26   0        690.43        799.03       169.15 o                         
   4  26   0        146.01         31.40       106.19 o                         
   5  26   0         32.35        -77.30       172.17 o                         
   6  26   0          8.83        155.01        95.74 o                         
   7  26   0        134.15         13.51        93.73 o                         
   8  26   0         99.25         55.36        88.28 o                         
   9  26   0        104.52        120.14       121.53 o                         
  10  26   0         16.40         48.84       115.35 o                         
  11  26   0       1091.31       1059.41       161.03 o                         
  12  26   0       1162.19       1135.04       155.09 o                         
  13  26   0       2599.14       2247.00       220.11 o                         
  14  26   0        971.78        870.67       151.51 o                         
  15  26   0       1686.32       1631.21       283.33 o                         
  16  26   0        403.46        172.65       139.95 o                         
  17  26   0        140.30        110.66       186.50 o                         
  18  26   0        102.08         29.12       140.44 o                         
  19  26   0        132.70        370.41       281.04 o                         
 -17  27   0         11.08       -360.97       360.97 o                         
 -16  27   0         15.89       -145.33       246.12 o                         
 -15  27   0         11.64        129.77       265.24 o                         
 -14  27   0          8.47        -92.77       233.27 o                         
 -13  27   0          4.37       -125.94       166.18 o                         
 -12  27   0        218.88        506.40       194.04 o                         
 -11  27   0        141.17        210.02       161.36 o                         
 -10  27   0        579.53        461.37       119.23 o                         
  -9  27   0          3.30        -16.45       129.32 o                         
  -8  27   0         68.82        -33.59       100.24 o                         
  -7  27   0          6.05       -103.25       103.25 o                         
  -6  27   0        113.95        364.55       116.46 o                         
  -5  27   0          8.32        -66.47       106.67 o                         
  -4  27   0        135.40         84.61       109.15 o                         
  -3  27   0          0.25         14.09       105.63 o                         
  -2  27   0         14.36        -37.06       101.63 o                         
  -1  27   0         11.07        -53.10        95.94 o                         
   0  27   0         23.82         46.35        99.01 o                         
   1  27   0          8.94         -4.77       120.81 o                         
   2  27   0         88.11        321.61       119.68 o                         
   3  27   0         37.01         46.76       178.98 o                         
   4  27   0        238.56        251.88       126.90 o                         
   5  27   0         22.02        -43.18       124.46 o                         
   6  27   0        488.91        342.87       147.99 o                         
   7  27   0         65.19        -16.80       103.64 o                         
   8  27   0        674.69        512.79       162.70 o                         
   9  27   0          9.56        -55.63       127.07 o                         
  10  27   0        315.59        189.31       124.82 o                         
  11  27   0         28.64        144.27       142.25 o                         
  12  27   0        749.55        585.00       170.46 o                         
  13  27   0        110.90         50.81       145.73 o                         
  14  27   0       1716.05       1124.63       320.76 o                         
  15  27   0         92.25       -231.95       266.96 o                         
  16  27   0        959.13        757.76       304.33 o                         
 -15  28   0        556.43       1158.22       383.33 o                         
 -14  28   0       1465.93       2071.03       482.20 o                         
 -13  28   0       1607.14       1834.45       467.19 o                         
 -12  28   0       2338.78       2564.00       373.96 o                         
 -11  28   0       4163.98       4350.21       472.14 o                         
 -10  28   0       2727.66       3944.24       436.82 o                         
  -9  28   0       4787.00       4021.05       305.19 o                         
  -8  28   0       2391.75       2478.52       221.55 o                         
  -7  28   0       1075.31        857.26       199.82 o                         
  -6  28   0        199.88         34.50       137.45 o                         
  -5  28   0         30.24        169.34       116.04 o                         
  -4  28   0         33.88        128.39       107.56 o                         
  -3  28   0        472.49        370.75       150.44 o                         
  -2  28   0        337.30        391.38       113.12 o                         
  -1  28   0        690.74        664.31       152.99 o                         
   0  28   0        199.68        426.44       133.79 o                         
   1  28   0        958.48        538.57       185.01 o                         
   2  28   0        257.98        277.05       143.94 o                         
   3  28   0        127.75         -5.40       134.46 o                         
   4  28   0         48.60         95.99       182.36 o                         
   5  28   0         38.41        155.93       143.82 o                         
   6  28   0         92.48        175.44       133.99 o                         
   7  28   0         69.38        169.84       133.88 o                         
   8  28   0        405.21        350.30       125.55 o                         
   9  28   0         57.33        141.71       137.32 o                         
  10  28   0         82.51        249.41       133.06 o                         
  11  28   0       1282.12       1270.31       258.43 o                         
  12  28   0       2032.63       2173.80       329.92 o                         
  13  28   0       2577.81       1917.74       320.53 o                         
  14  28   0        382.67       -203.65       209.23 o                         
 -12  29   0        192.07        404.98       337.32 o                         
 -11  29   0         29.57        -66.76       258.37 o                         
 -10  29   0        358.15        354.14       271.23 o                         
  -9  29   0          5.11         24.93       251.35 o                         
  -8  29   0          0.52         52.25       137.86 o                         
  -7  29   0         39.43       -148.76       148.76 o                         
  -6  29   0        582.23        506.61       183.92 o                         
  -5  29   0         80.95        173.72       120.97 o                         
  -4  29   0        906.68        692.73       176.52 o                         
  -3  29   0         29.20        153.72       113.51 o                         
  -2  29   0        232.14        200.26       112.86 o                         
  -1  29   0         40.32       -135.88       135.88 o                         
   0  29   0        137.83        468.54       198.27 o                         
   1  29   0         32.78        140.70       137.96 o                         
   2  29   0         22.18         98.92       114.98 o                         
   3  29   0         54.26          3.84       166.72 o                         
   4  29   0         50.74       -161.88       161.88 o                         
   5  29   0         12.89         -8.16       117.16 o                         
   6  29   0        238.47        284.98       174.51 o                         
   7  29   0         23.24       -150.11       150.11 o                         
   8  29   0         82.64        134.51       141.19 o                         
   9  29   0         12.34          6.51       146.82 o                         
  10  29   0         61.81        211.64       161.35 o                         
  11  29   0          0.63       -113.51       139.69 o                         
  12  29   0        295.49        433.41       290.97 o                         
  -9  30   0       3278.63       2653.23       529.55 o                         
  -8  30   0       2214.48       2520.60       357.39 o                         
  -7  30   0       3073.33       2255.93       396.54 o                         
  -6  30   0       1614.11       1357.49       275.80 o                         
  -5  30   0       1010.81       1016.91       292.58 o                         
  -4  30   0        180.41        191.10       140.40 o                         
  -3  30   0        103.17        169.98       400.60 o                         
  -2  30   0        162.57        253.56       443.09 o                         
  -1  30   0          0.30         17.66       163.38 o                         
   0  30   0         18.32        453.10       182.59 o                         
   1  30   0         51.83        145.75       211.95 o                         
   2  30   0        239.54        252.89       220.04 o                         
   3  30   0        103.89        152.79       191.41 o                         
   4  30   0        255.89        266.46       258.89 o                         
   5  30   0        300.95        328.54       165.24 o                         
   6  30   0        560.29        727.80       350.79 o                         
   7  30   0        169.06        256.40       215.69 o                         
   8  30   0         47.65         31.12       231.12 o                         
   9  30   0         11.99       -148.95       193.65 o                         
  10  30   0         44.22       -320.46       320.46 o                         
  11  30   0        661.53        287.80       270.65 o                         
  12  30   0        522.83        717.32       320.94 o                         
  -7  31   0        107.79       -104.59       198.83 o                         
  -6  31   0        998.81       1348.18       285.60 o                         
  -5  31   0        104.56        -46.74       281.40 o                         
  -3  31   0          5.33       -268.87       268.87 o                         
  -2  31   0        479.18        124.33       239.15 o                         
   4   0   1         50.23        127.23        39.12 o                         
   5   0   1       2910.84       3431.74        87.99 o                         
   6   0   1         13.29         -1.74        18.06 o                         
   7   0   1       4126.80       4039.67       142.35 o                         
   8   0   1          3.62        -24.76        24.76 o                         
   9   0   1       2523.16       2504.16        82.63 o                         
  10   0   1         25.03          6.25        26.85 o                         
  11   0   1        264.57        238.42        38.16 o                         
  12   0   1         14.33         26.02        36.06 o                         
  13   0   1       1450.70       1715.28        78.33 o                         
  14   0   1          3.04          4.55        28.79 o                         
  15   0   1       4397.93       4523.03       141.14 o                         
  16   0   1          1.14        -30.18        30.18 o                         
  17   0   1       5768.64       6339.45       180.81 o                         
  18   0   1         14.90          4.51        49.67 o                         
  19   0   1       2476.26       2804.15       145.87 o                         
  20   0   1          7.57         29.84        61.85 o                         
  21   0   1       4307.63       4730.56       172.66 o                         
  22   0   1         26.52         72.22        51.42 o                         
  23   0   1       8439.91       9575.04       388.54 o                         
  24   0   1         12.54        -21.10       111.61 o                         
  25   0   1       4257.32       4659.09       288.14 o                         
  26   0   1         26.72        201.47       146.13 o                         
  27   0   1       1160.59       1229.46       173.26 o                         
  28   0   1          9.17        122.63       124.74 o                         
  29   0   1         23.67        -65.11       201.06 o                         
  30   0   1          2.36       -283.86       283.86 o                         
 -30   1   1        103.83       -244.75       244.75 o                         
 -29   1   1        228.74        117.71       121.40 o                         
 -28   1   1         33.84        199.48       152.81 o                         
 -27   1   1        557.67        523.33       119.83 o                         
 -26   1   1        167.13        130.13       101.17 o                         
 -25   1   1       3823.56       4480.50       318.87 o                         
 -24   1   1        816.50        738.33       135.24 o                         
 -23   1   1       7916.94       8742.59       369.46 o                         
 -22   1   1       1060.63       1077.39        98.10 o                         
 -21   1   1       5473.10       5393.27       182.74 o                         
 -20   1   1         78.64         65.40        48.26 o                         
 -19   1   1       2238.93       1975.42       108.69 o                         
 -18   1   1       3330.67       3595.11       143.80 o                         
 -17   1   1      13545.89      13617.79       261.27 o                         
 -16   1   1       2992.54       3294.28       129.60 o                         
 -15   1   1      22342.44      21693.33       334.92 o                         
 -14   1   1        798.23        815.43        72.24 o                         
 -13   1   1      12064.99      11376.95       238.47 o                         
 -12   1   1       3027.55       3357.59       132.18 o                         
 -11   1   1      33283.40      32453.40       397.41 o                         
 -10   1   1       1049.85        928.82        67.08 o                         
  -9   1   1     104083.90      99948.01       726.73 o                         
  -8   1   1       2355.22       2455.67        94.06 o                         
  -7   1   1     117895.28     123312.33       934.51 o                         
  -6   1   1       2025.60       2377.71        95.72 o                         
  -5   1   1       2096.94       2301.26        98.63 o                         
  -4   1   1        781.86       1033.68        52.42 o                         
   4   1   1        859.73        992.99        56.86 o                         
   5   1   1     116926.36     138566.50      1232.98 o                         
   6   1   1        654.65        563.36        48.60 o                         
   7   1   1      72186.74      72271.32       772.62 o                         
   8   1   1        402.32        408.26        62.17 o                         
   9   1   1      16385.87      15322.79       281.22 o                         
  10   1   1       1401.45       1635.72        73.16 o                         
  11   1   1       6651.34       7721.71       161.17 o                         
  12   1   1       1141.87       1091.72        68.81 o                         
  13   1   1       7369.13       7787.97       162.06 o                         
  14   1   1        928.50        805.05        59.71 o                         
  15   1   1      38431.36      37561.36       376.12 o                         
  16   1   1       2078.91       2391.59        95.68 o                         
  17   1   1      17996.89      17149.30       251.58 o                         
  18   1   1        803.39        963.53        76.65 o                         
  19   1   1       4936.25       5173.64       143.82 o                         
  20   1   1       1182.69       1242.30        90.09 o                         
  21   1   1       8724.78       9634.64       236.35 o                         
  22   1   1       1734.24       1906.26       134.23 o                         
  23   1   1      10293.52      11364.61       380.60 o                         
  24   1   1        252.84        483.12       111.18 o                         
  25   1   1       3672.64       4392.60       280.83 o                         
  26   1   1         20.69        227.52       159.88 o                         
  27   1   1        925.07       1060.63       152.81 o                         
  28   1   1         61.22         64.35        98.17 o                         
  29   1   1         80.58        158.36       141.08 o                         
  30   1   1        290.61        535.72       258.08 o                         
 -30   2   1          8.60        194.99       234.35 o                         
 -29   2   1         24.98        139.06       146.97 o                         
 -28   2   1         32.53         80.16       128.82 o                         
 -27   2   1        713.52       1042.98       194.72 o                         
 -26   2   1        109.76        100.16       136.70 o                         
 -25   2   1       3193.74       3220.75       238.33 o                         
 -24   2   1         25.84        158.97       135.41 o                         
 -23   2   1       4914.19       5076.21       202.52 o                         
 -22   2   1         29.85         46.80        55.02 o                         
 -21   2   1       1949.81       2066.07       147.30 o                         
 -20   2   1         12.64         23.85        52.78 o                         
 -19   2   1       1085.90       1111.98        90.88 o                         
 -18   2   1         41.07          7.93        57.62 o                         
 -17   2   1       6078.73       6726.13       190.21 o                         
 -16   2   1          6.20         33.23        45.78 o                         
 -15   2   1       3502.90       3854.07       143.47 o                         
 -14   2   1         12.11        -28.06        40.59 o                         
 -13   2   1       4863.68       5146.54       192.71 o                         
 -12   2   1         21.44        -44.38        44.38 o                         
 -11   2   1       9911.90      10232.46       332.12 o                         
 -10   2   1          8.18          8.71        36.15 o                         
  -9   2   1      15141.00      16709.19       294.01 o                         
  -8   2   1         40.34        -21.10        33.80 o                         
  -7   2   1       5572.16       5817.14       159.75 o                         
  -6   2   1          8.66        -23.84        31.32 o                         
  -5   2   1       2874.72       3407.17       105.49 o                         
  -4   2   1         32.05          9.07        24.00 o                         
   3   2   1       2393.26       2144.16        99.63 o                         
   4   2   1         43.81         94.23        22.57 o                         
   5   2   1       9915.17       9601.82       243.78 o                         
   6   2   1          0.12        -25.94        31.84 o                         
   7   2   1      12255.17      11736.80       323.52 o                         
   8   2   1          3.72        -14.91        30.37 o                         
   9   2   1       4589.26       5263.84       206.75 o                         
  10   2   1          7.48         17.79        37.79 o                         
  11   2   1       3899.63       3953.65       151.98 o                         
  12   2   1          0.83        -14.69        34.79 o                         
  13   2   1       7394.51       8576.20       240.25 o                         
  14   2   1          1.74        -33.59        33.59 o                         
  15   2   1       7261.50       8100.55       174.28 o                         
  16   2   1         11.31        -16.17        25.03 o                         
  17   2   1       4025.31       4343.73       144.57 o                         
  18   2   1          7.88         10.65        20.47 o                         
  19   2   1        907.87       1052.22        69.80 o                         
  20   2   1         19.82         11.92        40.48 o                         
  21   2   1       6051.72       7176.25       204.72 o                         
  22   2   1         97.05         74.26        89.02 o                         
  23   2   1       6594.35       7317.10       313.42 o                         
  24   2   1          7.31         82.49       114.21 o                         
  25   2   1       3448.92       3476.60       227.30 o                         
  26   2   1          6.71        227.21       103.00 o                         
  27   2   1       1135.17       1117.77       153.76 o                         
  28   2   1          9.79        192.80       153.76 o                         
  29   2   1         97.72        212.28       195.38 o                         
  30   2   1         15.54       -262.81       262.81 o                         
 -30   3   1         44.90        -97.01       210.35 o                         
 -29   3   1         38.97        195.26       154.63 o                         
 -28   3   1        270.35        491.09       201.84 o                         
 -27   3   1        138.79        171.96       223.89 o                         
 -26   3   1       1007.60       1106.69       194.45 o                         
 -25   3   1       2350.04       2382.75       204.63 o                         
 -24   3   1       1535.46       1540.53       169.63 o                         
 -23   3   1       5046.26       5272.23       206.16 o                         
 -22   3   1        445.94        366.50        68.36 o                         
 -21   3   1       1283.48       1271.22       103.34 o                         
 -20   3   1        252.69        291.82        77.33 o                         
 -19   3   1       1287.48       1408.05       102.14 o                         
 -18   3   1       2924.37       3166.84       146.48 o                         
 -17   3   1      21326.35      21594.61       443.48 o                         
 -16   3   1       1241.16       1138.65        82.23 o                         
 -15   3   1       4181.27       3784.91       154.19 o                         
 -14   3   1        590.42        631.66        72.93 o                         
 -13   3   1      24002.56      23438.89       359.71 o                         
 -12   3   1        288.09        324.63        66.88 o                         
 -11   3   1     113090.23     107075.59       884.22 o                         
 -10   3   1       2519.89       2432.71        98.95 o                         
  -9   3   1     136658.81     135097.27      1084.24 o                         
  -8   3   1       2840.20       2825.43        96.32 o                         
  -7   3   1     106561.52      97963.91       677.98 o                         
  -6   3   1       1279.09       1141.89        52.12 o                         
  -5   3   1      81455.87      85131.94       569.75 o                         
  -4   3   1        361.98        411.65        28.18 o                         
  -3   3   1      68070.87      75345.60       414.22 o                         
  -2   3   1       2430.16       2022.43        91.40 o                         
   2   3   1        273.09        685.78        56.69 o                         
   3   3   1      67824.98      74490.38       466.52 o                         
   4   3   1       1696.79       1339.25        46.50 o                         
   5   3   1     452028.81     463371.62      2149.93 o                         
   6   3   1       7721.48       8000.73       246.68 o                         
   7   3   1     138534.44     126877.61       845.40 o                         
   8   3   1       2548.62       2606.43        85.72 o                         
   9   3   1      12547.36      13052.69       228.47 o                         
  10   3   1       1238.53       1187.19        68.51 o                         
  11   3   1      44496.29      44432.09       477.34 o                         
  12   3   1        703.43        837.91        76.14 o                         
  13   3   1      57618.88      55617.56       616.24 o                         
  14   3   1       1559.60       1735.18       108.42 o                         
  15   3   1      49436.21      50111.81       592.29 o                         
  16   3   1        836.52       1121.65        87.21 o                         
  17   3   1      19138.48      19601.38       282.07 o                         
  18   3   1        210.54        316.27        50.07 o                         
  19   3   1       1517.58       1527.93       109.85 o                         
  20   3   1        543.13        538.01        58.07 o                         
  21   3   1      11059.02      11694.24       389.31 o                         
  22   3   1       1788.54       1964.55       170.42 o                         
  23   3   1       7438.45       8071.77       324.42 o                         
  24   3   1        431.51        544.53       113.93 o                         
  25   3   1       2214.59       2451.78       190.98 o                         
  26   3   1        128.49         63.49       100.33 o                         
  27   3   1        321.81        548.36       152.84 o                         
  28   3   1        216.29        313.48       167.20 o                         
  29   3   1        170.70        117.36       116.71 o                         
  30   3   1        643.88        607.60       201.54 o                         
 -30   4   1          2.97        132.70       203.72 o                         
 -29   4   1        286.25        449.74       157.42 o                         
 -28   4   1         34.85         78.94       125.96 o                         
 -27   4   1        298.92        357.54       156.21 o                         
 -26   4   1         58.61        147.31       208.94 o                         
 -25   4   1       1486.97       1410.70       213.57 o                         
 -24   4   1         76.26         33.79        83.70 o                         
 -23   4   1       2772.14       2777.64       155.17 o                         
 -22   4   1         80.04         62.20        67.45 o                         
 -21   4   1         22.41         75.08        60.44 o                         
 -20   4   1         17.41         77.08        56.90 o                         
 -19   4   1       3365.16       3358.07       155.94 o                         
 -18   4   1         23.70        126.63        54.64 o                         
 -17   4   1       8211.48       9320.81       242.37 o                         
 -16   4   1         13.51         13.86        42.80 o                         
 -15   4   1       2594.66       2702.66       158.27 o                         
 -14   4   1         11.15         36.62        50.44 o                         
 -13   4   1       5682.28       5442.74       245.94 o                         
 -12   4   1          4.50        -46.01        46.01 o                         
 -11   4   1       9378.77       9812.68       388.22 o                         
 -10   4   1         20.00         21.60        36.33 o                         
  -9   4   1       8486.23       7905.09       165.25 o                         
  -8   4   1          0.26          1.67        26.24 o                         
  -7   4   1       4505.58       4241.82       102.60 o                         
  -6   4   1         35.39         14.41        26.01 o                         
  -5   4   1        235.26        224.22        26.18 o                         
  -4   4   1          1.43         -0.02        19.29 o                         
  -3   4   1       1696.66       1415.67        39.61 o                         
  -2   4   1         44.22         98.77        18.66 o                         
  -1   4   1        894.46       1115.13        54.29 o                         
   0   4   1         50.34         54.74        25.29 o                         
   1   4   1        764.72       1130.41        94.24 o                         
   2   4   1         31.61         21.98        20.13 o                         
   3   4   1        385.15        469.77        38.86 o                         
   4   4   1          1.37        -11.02        22.08 o                         
   5   4   1       2196.85       2235.64        57.64 o                         
   6   4   1          8.92         26.39        21.52 o                         
   7   4   1       2715.58       2738.63        98.30 o                         
   8   4   1          6.88         31.51        25.62 o                         
   9   4   1       3573.30       3994.29       106.79 o                         
  10   4   1          6.87          7.80        40.92 o                         
  11   4   1      12678.43      12990.83       227.65 o                         
  12   4   1          4.62        -51.77        51.77 o                         
  13   4   1      19561.01      20841.11       545.33 o                         
  14   4   1          6.01         -0.82        47.37 o                         
  15   4   1      15944.35      18275.69       346.12 o                         
  16   4   1         10.77         39.68        45.58 o                         
  17   4   1      10434.34      11623.77       281.77 o                         
  18   4   1          5.83        -24.87        42.38 o                         
  19   4   1       1897.77       2010.23       107.82 o                         
  20   4   1         13.58         64.22        51.83 o                         
  21   4   1       4118.82       4961.34       175.41 o                         
  22   4   1         41.11        160.72        88.77 o                         
  23   4   1       1806.56       1706.77       162.97 o                         
  24   4   1         49.97        111.11        94.38 o                         
  25   4   1       1098.02       1334.10       153.85 o                         
  26   4   1         16.29        -91.18        91.18 o                         
  27   4   1        116.95        194.80       104.63 o                         
  28   4   1         26.52        -87.22       114.86 o                         
  29   4   1        467.89        528.59       135.49 o                         
  30   4   1         38.55       -136.50       187.40 o                         
 -29   5   1        403.97        451.52       123.33 o                         
 -28   5   1        448.76        456.74       134.70 o                         
 -27   5   1        570.08        638.92       154.38 o                         
 -26   5   1       1179.09       1319.99       204.21 o                         
 -25   5   1       1590.57       1738.21       226.57 o                         
 -24   5   1       1484.94       1519.32       142.23 o                         
 -23   5   1        311.76        339.88        69.53 o                         
 -22   5   1       1250.15       1331.88       113.75 o                         
 -21   5   1       1438.05       1338.45       107.12 o                         
 -20   5   1        720.37        708.63        81.85 o                         
 -19   5   1      13618.07      14050.55       309.14 o                         
 -18   5   1       3537.50       3652.27       156.95 o                         
 -17   5   1      16036.68      16464.16       318.96 o                         
 -16   5   1       2581.20       2736.61       139.94 o                         
 -15   5   1       5093.74       5619.66       199.82 o                         
 -14   5   1        182.41        206.70        53.94 o                         
 -13   5   1      12713.88      11601.92       272.63 o                         
 -12   5   1       2205.93       1869.71       142.74 o                         
 -11   5   1      86202.58      85996.84       684.93 o                         
 -10   5   1       5348.00       5168.36       128.84 o                         
  -9   5   1     106392.58      93734.84       876.95 o                         
  -8   5   1       3690.78       3588.92       101.84 o                         
  -7   5   1     164138.42     166834.06      1146.61 o                         
  -6   5   1       3347.45       3858.08       123.32 o                         
  -5   5   1     131541.78     140976.98       788.96 o                         
  -4   5   1       2252.89       2356.03        61.17 o                         
  -3   5   1     457560.56     467961.09      1936.10 o                         
  -2   5   1      10067.43       9853.84       233.08 o                         
  -1   5   1     123922.48     147350.91       771.58 o                         
   0   5   1       3068.98       3896.11       120.96 o                         
   1   5   1       2793.72       2951.74       112.81 o                         
   2   5   1       2817.46       3034.42       124.79 o                         
   3   5   1      81509.81      84388.34       482.43 o                         
   4   5   1        257.33        221.59        22.54 o                         
   5   5   1     139393.23     149517.00       937.71 o                         
   6   5   1       2289.56       2977.09       113.59 o                         
   7   5   1      75830.41      77138.91       443.87 o                         
   8   5   1        737.42        586.17        35.35 o                         
   9   5   1      50247.33      48234.03       396.56 o                         
  10   5   1       5796.72       5415.48       113.33 o                         
  11   5   1      70811.44      65062.17       585.94 o                         
  12   5   1       6626.46       6151.79       212.56 o                         
  13   5   1     116311.58     116332.41      1308.77 o                         
  14   5   1       2127.23       2456.54       156.23 o                         
  15   5   1      67871.27      67183.48       820.49 o                         
  16   5   1       1427.99       1564.48       149.83 o                         
  17   5   1      21689.87      22754.76       650.17 o                         
  18   5   1        265.75        121.84        37.73 o                         
  19   5   1       6159.70       6173.85       236.84 o                         
  20   5   1        203.19        246.66        56.84 o                         
  21   5   1       5160.55       5605.37       217.08 o                         
  22   5   1         72.04        127.56       105.84 o                         
  23   5   1       2058.13       2193.38       189.62 o                         
  24   5   1        233.07        313.27       126.36 o                         
  25   5   1        684.34        950.59       133.75 o                         
  26   5   1        127.66        171.67        98.18 o                         
  27   5   1          4.45        -27.23        97.48 o                         
  28   5   1        493.65        542.11       211.34 o                         
  29   5   1        489.43        673.99       181.86 o                         
  30   5   1        372.38        196.63       164.31 o                         
  31   5   1       1128.63        588.39       304.50 o                         
 -29   6   1        436.10        196.55       180.63 o                         
 -28   6   1         32.34         18.26       114.91 o                         
 -27   6   1        651.32        658.64       137.75 o                         
 -26   6   1         82.97        109.07       121.95 o                         
 -25   6   1       1284.11       1196.25       165.41 o                         
 -24   6   1         45.88         62.17        72.20 o                         
 -23   6   1       1385.84       1401.54       127.97 o                         
 -22   6   1          7.58          8.47        54.27 o                         
 -21   6   1       2077.64       2239.34       127.48 o                         
 -20   6   1         45.41         13.08        54.05 o                         
 -19   6   1      10064.22      11299.00       316.35 o                         
 -18   6   1         36.37        -32.31        61.64 o                         
 -17   6   1       5178.42       5041.11       178.30 o                         
 -16   6   1         11.57        -28.38        46.01 o                         
 -15   6   1        495.16        472.67        70.48 o                         
 -14   6   1          2.42        -39.88        46.42 o                         
 -13   6   1       1777.48       1741.84        99.58 o                         
 -12   6   1         13.60        -10.20        33.78 o                         
 -11   6   1       8451.80       8645.03       282.50 o                         
 -10   6   1          1.46          0.63        33.62 o                         
  -9   6   1       9419.99       9395.26       218.11 o                         
  -8   6   1         29.61         54.42        31.53 o                         
  -7   6   1       7238.54       7958.03       217.09 o                         
  -6   6   1         40.29         19.88        28.88 o                         
  -5   6   1       2156.79       2856.43        74.88 o                         
  -4   6   1          8.40         15.70        16.14 o                         
  -3   6   1       7716.44       7690.28       244.70 o                         
  -2   6   1          0.11         10.41        21.74 o                         
  -1   6   1        676.03        659.06        43.35 o                         
   0   6   1         13.00          2.57        34.62 o                         
   1   6   1       1971.51       2348.36        79.28 o                         
   2   6   1          8.79         30.87        30.94 o                         
   3   6   1       1285.66       1167.05        42.19 o                         
   4   6   1         36.16          7.12        24.23 o                         
   5   6   1       3407.07       3687.43       147.08 o                         
   6   6   1         40.45          4.17        22.95 o                         
   7   6   1       4114.68       4014.50       123.53 o                         
   8   6   1          1.99        -14.93        21.23 o                         
   9   6   1       2626.25       2647.01        85.53 o                         
  10   6   1          0.76        -19.88        19.88 o                         
  11   6   1       7161.05       6705.50       231.39 o                         
  12   6   1         12.77        -40.80        51.15 o                         
  13   6   1      19436.18      20482.14       506.16 o                         
  14   6   1         15.21        -56.72        67.33 o                         
  15   6   1      17175.04      20068.93       610.96 o                         
  16   6   1          3.57        -78.24        78.24 o                         
  17   6   1      10294.93      11569.02       387.56 o                         
  18   6   1          1.90         -1.21        89.45 o                         
  19   6   1       8628.48      10170.00       451.01 o                         
  20   6   1          9.92         49.37        74.76 o                         
  21   6   1       2078.40       2632.95       172.07 o                         
  22   6   1          1.12         -3.23        84.04 o                         
  23   6   1       1514.78       1239.35       193.06 o                         
  24   6   1          8.77         39.91        92.26 o                         
  25   6   1        662.21        432.43       107.09 o                         
  26   6   1          9.59         46.49       132.38 o                         
  27   6   1        459.07        434.16       121.93 o                         
  28   6   1         60.81        -85.69       114.08 o                         
  29   6   1       1151.66        722.23       227.29 o                         
  30   6   1         38.80       -130.19       241.00 o                         
  31   6   1       1580.98       1433.64       390.08 o                         
 -30   7   1         22.67        125.92       199.05 o                         
 -29   7   1        792.83        589.77       195.36 o                         
 -28   7   1        269.46        411.90       123.40 o                         
 -27   7   1        309.43        382.59       187.37 o                         
 -26   7   1       1120.62       1100.04       228.61 o                         
 -25   7   1       1214.14       1234.15       174.28 o                         
 -24   7   1       1375.89       1377.40       128.15 o                         
 -23   7   1       2194.28       2386.12       152.96 o                         
 -22   7   1        230.93        130.26        72.54 o                         
 -21   7   1       6676.21       6882.19       211.23 o                         
 -20   7   1       4244.83       4210.27       166.97 o                         
 -19   7   1      16438.12      17008.89       336.98 o                         
 -18   7   1       6034.61       6630.75       280.61 o                         
 -17   7   1       7460.56       7522.90       210.73 o                         
 -16   7   1        979.54       1033.42        84.12 o                         
 -15   7   1       2003.06       2017.62       102.15 o                         
 -14   7   1         40.39         47.10        38.71 o                         
 -13   7   1       7777.32       7651.70       178.66 o                         
 -12   7   1       3296.75       3151.20       107.76 o                         
 -11   7   1      45603.69      44400.68       410.35 o                         
 -10   7   1       6557.06       6812.67       147.52 o                         
  -9   7   1      58590.75      58389.71       578.29 o                         
  -8   7   1       7777.64       7519.62       164.54 o                         
  -7   7   1      88318.61      88836.86       652.75 o                         
  -6   7   1       3972.55       3753.25        99.19 o                         
  -5   7   1      70979.92      70682.41       445.81 o                         
  -4   7   1       2556.97       2693.71        75.73 o                         
  -3   7   1     142261.95     129117.80       857.35 o                         
  -2   7   1      12554.17      11936.74       169.10 o                         
  -1   7   1      74772.96      74057.23       450.34 o                         
   0   7   1       4196.17       4129.71       117.11 o                         
   1   7   1     118641.31     124716.68       992.52 o                         
   2   7   1       5612.40       5409.23       155.89 o                         
   3   7   1     107893.12      98710.98       737.25 o                         
   4   7   1       4522.13       4293.59        86.10 o                         
   5   7   1     164161.23     169097.62       811.82 o                         
   6   7   1       7354.65       8094.99       125.67 o                         
   7   7   1      92546.97      92694.34       535.43 o                         
   8   7   1       3262.65       3029.36        70.82 o                         
   9   7   1       6275.00       4428.41        81.61 o                         
  10   7   1        186.89        156.27        22.42 o                         
  11   7   1      16492.50      16039.82       247.11 o                         
  12   7   1       4090.20       4661.50       165.88 o                         
  13   7   1      69348.57      66415.19       685.28 o                         
  14   7   1       2876.96       2783.10       118.30 o                         
  15   7   1      45019.80      42976.91      1014.11 o                         
  16   7   1       2812.55       2802.22       142.96 o                         
  17   7   1      10693.60      10360.51       260.40 o                         
  18   7   1       1279.71       1418.78       107.01 o                         
  19   7   1       9482.15      10273.35       306.61 o                         
  20   7   1        993.00        887.65       173.16 o                         
  21   7   1       5507.16       6213.06       301.82 o                         
  22   7   1       2094.16       2032.87       182.86 o                         
  23   7   1        954.44       1267.37       224.17 o                         
  24   7   1        276.59        280.72       112.18 o                         
  25   7   1        618.93        568.06       130.89 o                         
  26   7   1         29.08        -27.44       118.93 o                         
  27   7   1        846.02        803.23       176.07 o                         
  28   7   1        148.83        307.45       129.57 o                         
  29   7   1       1572.85       1893.02       875.83 o                         
  30   7   1        137.32        529.43       292.90 o                         
  31   7   1        740.98       1019.78       347.32 o                         
 -30   8   1         19.03         -7.62       312.71 o                         
 -29   8   1        670.64        591.15       282.66 o                         
 -28   8   1         18.42         52.62       132.62 o                         
 -27   8   1        958.99       1142.75       188.22 o                         
 -26   8   1         51.82        169.97       116.03 o                         
 -25   8   1       1541.41       1519.30       141.54 o                         
 -24   8   1         27.29         11.71        68.91 o                         
 -23   8   1       2441.38       2608.84       168.22 o                         
 -22   8   1         16.76        -10.99        90.93 o                         
 -21   8   1       6235.89       6673.33       246.54 o                         
 -20   8   1         70.84        -24.07        61.86 o                         
 -19   8   1      12712.81      13711.27       478.19 o                         
 -18   8   1         68.07        -57.36        60.30 o                         
 -17   8   1       3694.30       3690.12       142.34 o                         
 -16   8   1         11.59         13.21        40.72 o                         
 -15   8   1        631.97        639.43        58.35 o                         
 -14   8   1          3.31         12.15        32.31 o                         
 -13   8   1       1399.54       1245.77       101.63 o                         
 -12   8   1         12.28         23.14        33.21 o                         
 -11   8   1       4512.10       4362.13       198.83 o                         
 -10   8   1         16.66          1.51        39.90 o                         
  -9   8   1       2237.24       2418.66        98.83 o                         
  -8   8   1          8.12        -25.77        41.30 o                         
  -7   8   1       3183.90       3028.21        95.13 o                         
  -6   8   1          2.02        -16.98        25.31 o                         
  -5   8   1        671.99        624.86        33.44 o                         
  -4   8   1          6.78        -23.12        27.58 o                         
  -3   8   1       2569.90       2469.43        84.16 o                         
  -2   8   1          3.80         14.48        22.87 o                         
  -1   8   1        446.40        354.37        37.04 o                         
   0   8   1          3.66        -37.11        37.11 o                         
   1   8   1       2277.49       2098.89       137.34 o                         
   2   8   1         40.17        -26.14        26.14 o                         
   3   8   1       2725.95       2366.93       128.24 o                         
   4   8   1          0.19        -23.34        23.34 o                         
   5   8   1       3559.03       3278.49       118.00 o                         
   6   8   1         30.35         11.03        19.00 o                         
   7   8   1       7976.62       7550.75       195.02 o                         
   8   8   1          7.82         -8.64        24.54 o                         
   9   8   1       1020.44        927.22        47.69 o                         
  10   8   1         13.24         -8.50        23.27 o                         
  11   8   1       2353.99       2084.64        90.41 o                         
  12   8   1          6.90         30.84        25.03 o                         
  13   8   1       4882.16       4314.10       178.40 o                         
  14   8   1          5.11        -69.17        69.17 o                         
  15   8   1       4637.66       4967.56       248.50 o                         
  16   8   1         34.03        -29.59        29.59 o                         
  17   8   1       1771.12       1510.00       208.36 o                         
  18   8   1         14.52        -24.77        41.70 o                         
  19   8   1       4909.49       5385.14       291.82 o                         
  20   8   1         20.50         32.84       153.43 o                         
  21   8   1       1554.55       2076.41       176.89 o                         
  22   8   1         61.12        -52.70        91.49 o                         
  23   8   1        965.02        924.47       153.65 o                         
  24   8   1         67.16        132.30       120.54 o                         
  25   8   1       1925.25       1877.69       212.77 o                         
  26   8   1         10.80        -26.88       102.19 o                         
  27   8   1       1888.52       1683.99       214.84 o                         
  28   8   1         11.41        156.70       136.07 o                         
  29   8   1       2674.71       1953.11       326.37 o                         
  30   8   1         18.96       -307.11       307.11 o                         
 -30   9   1        108.77        400.49       245.76 o                         
 -29   9   1        121.59        -62.97       153.38 o                         
 -28   9   1        368.13        370.92       154.19 o                         
 -27   9   1        480.89        594.80       160.05 o                         
 -26   9   1       1175.79       1121.55       159.85 o                         
 -25   9   1       1057.81       1048.27       130.33 o                         
 -24   9   1        608.44        430.32        89.97 o                         
 -23   9   1       3364.88       3610.73       191.48 o                         
 -22   9   1        454.39        561.91        91.99 o                         
 -21   9   1       7975.13       8169.56       271.12 o                         
 -20   9   1       4701.42       5116.53       254.64 o                         
 -19   9   1      18428.31      18108.20       384.25 o                         
 -18   9   1       5020.70       5403.17       173.97 o                         
 -17   9   1      19883.91      18625.40       444.52 o                         
 -16   9   1        893.68        559.19        65.68 o                         
 -15   9   1      15300.19      13295.42       235.64 o                         
 -14   9   1        207.46        151.86        50.43 o                         
 -13   9   1       5741.27       6200.04       184.41 o                         
 -12   9   1       3918.82       4151.83       153.42 o                         
 -11   9   1      18521.77      18440.04       305.43 o                         
 -10   9   1       3583.63       3522.07       124.84 o                         
  -9   9   1      23706.88      26492.98       305.84 o                         
  -8   9   1       1114.08       1122.67        64.74 o                         
  -7   9   1       6250.65       4588.75       112.71 o                         
  -6   9   1       2518.31       2361.95        87.07 o                         
  -5   9   1      50256.13      48382.19       449.66 o                         
  -4   9   1       3640.05       4257.85       104.82 o                         
  -3   9   1      15161.87      15643.21       195.35 o                         
  -2   9   1       5045.97       5631.07       105.48 o                         
  -1   9   1      16213.45      14945.98       175.70 o                         
   0   9   1       2346.46       2347.81        73.95 o                         
   1   9   1     101315.08      97532.62      1109.64 o                         
   2   9   1      14718.35      15542.54       247.55 o                         
   3   9   1     133371.97     128409.37      1179.75 o                         
   4   9   1       8475.72       7583.67       168.81 o                         
   5   9   1     108376.80      95859.58       593.61 o                         
   6   9   1       9784.44       9562.01       193.19 o                         
   7   9   1      59803.70      59006.83       515.24 o                         
   8   9   1       2110.16       2206.75       104.70 o                         
   9   9   1      21841.75      24324.85       458.85 o                         
  10   9   1        186.20        213.66        35.09 o                         
  11   9   1       8991.34       7975.87       119.14 o                         
  12   9   1        793.38        612.87        36.63 o                         
  13   9   1      45592.66      42799.46       521.44 o                         
  14   9   1       1021.54        831.07        68.33 o                         
  15   9   1      15707.17      14852.30       512.96 o                         
  16   9   1        363.06        297.75        75.27 o                         
  17   9   1        685.98        751.76       117.34 o                         
  18   9   1        910.95       1089.73       143.73 o                         
  19   9   1       9273.62       9611.97       380.13 o                         
  20   9   1        493.91        475.26       113.17 o                         
  21   9   1       2511.89       2312.90       241.22 o                         
  22   9   1       2002.30       2163.12       196.68 o                         
  23   9   1        873.18        815.45       161.79 o                         
  24   9   1        877.62       1135.30       164.90 o                         
  25   9   1        464.10        613.05       166.63 o                         
  26   9   1        371.47        451.63       129.39 o                         
  27   9   1       1362.98       1855.26       218.05 o                         
  28   9   1        157.51        175.20       142.96 o                         
  29   9   1       2354.52       3019.76       393.15 o                         
  30   9   1        117.83        243.19       279.32 o                         
 -30  10   1         45.87       -265.68       265.68 o                         
 -29  10   1        564.89        522.77       286.05 o                         
 -28  10   1         82.88       -148.70       170.59 o                         
 -27  10   1       1121.09        811.70       333.39 o                         
 -26  10   1         73.21        -64.86       127.33 o                         
 -25  10   1        626.54        648.15       102.54 o                         
 -24  10   1         14.43        -58.24        73.04 o                         
 -23  10   1       1576.08       1453.93       136.69 o                         
 -22  10   1         66.72         -1.25        96.25 o                         
 -21  10   1       5532.00       5986.34       255.72 o                         
 -20  10   1         82.65        -74.73        74.73 o                         
 -19  10   1       6180.41       6351.69       253.84 o                         
 -18  10   1         54.11        -32.52        72.96 o                         
 -17  10   1       5490.54       5750.38       230.14 o                         
 -16  10   1         20.01          6.76        55.23 o                         
 -15  10   1       3446.13       3701.65       158.21 o                         
 -14  10   1          7.98         -2.45        49.09 o                         
 -13  10   1       1558.69       1809.16       101.32 o                         
 -12  10   1         12.63         15.65        45.09 o                         
 -11  10   1        960.19       1080.20        75.78 o                         
 -10  10   1          4.26         -3.44        37.05 o                         
  -9  10   1        160.21        146.27        36.42 o                         
  -8  10   1         12.23          7.79        31.62 o                         
  -7  10   1        217.88        204.87        35.85 o                         
  -6  10   1          0.59          0.32        21.75 o                         
  -5  10   1       5674.51       5114.85       218.15 o                         
  -4  10   1          6.51         47.01        30.60 o                         
  -3  10   1       1250.68       1101.11        51.86 o                         
  -2  10   1          7.48        -10.86        17.85 o                         
  -1  10   1       1418.35       1677.37        67.05 o                         
   0  10   1         25.42         -0.52        22.86 o                         
   1  10   1        984.77        798.62        79.34 o                         
   2  10   1          8.91        -42.44        42.44 o                         
   3  10   1       2544.05       2113.84       146.60 o                         
   4  10   1         20.23         35.28        29.91 o                         
   5  10   1       5498.32       5307.52       122.62 o                         
   6  10   1          1.73        -22.38        22.38 o                         
   7  10   1       6650.11       7128.37       161.14 o                         
   8  10   1         15.65         22.67        34.98 o                         
   9  10   1       3372.89       3422.98       142.04 o                         
  10  10   1          4.90        -22.71        24.47 o                         
  11  10   1       1423.61       1317.91        69.00 o                         
  12  10   1         28.60         30.38        25.31 o                         
  13  10   1       6682.58       6385.03       329.27 o                         
  14  10   1          1.28         -5.95        28.13 o                         
  15  10   1       2406.42       2338.75       149.78 o                         
  16  10   1          6.15        -51.90        51.90 o                         
  17  10   1       2241.75       2286.74       187.52 o                         
  18  10   1         25.61         24.00        92.38 o                         
  19  10   1       3703.56       4012.14       256.08 o                         
  20  10   1          4.17        -83.84       110.61 o                         
  21  10   1       1053.83       1322.00       262.88 o                         
  22  10   1         69.83         51.50       123.41 o                         
  23  10   1        350.90        300.22       134.87 o                         
  24  10   1         62.27         -5.73       107.98 o                         
  25  10   1       1321.43       1298.24       174.26 o                         
  26  10   1         20.99       -120.33       120.33 o                         
  27  10   1       2059.20       2077.25       305.95 o                         
  28  10   1         45.46         41.12       157.41 o                         
  29  10   1       2926.05       2489.71       362.64 o                         
 -30  11   1        205.31       -309.91       309.91 o                         
 -29  11   1        242.92        605.70       307.47 o                         
 -28  11   1        550.99        496.49       183.82 o                         
 -27  11   1        360.44        437.15       139.42 o                         
 -26  11   1        982.89        963.27       218.00 o                         
 -25  11   1        254.32        221.98       100.97 o                         
 -24  11   1        243.81        154.47        94.93 o                         
 -23  11   1        489.94        477.75        93.77 o                         
 -22  11   1       1809.63       1783.89       152.59 o                         
 -21  11   1       6233.96       6037.96       255.92 o                         
 -20  11   1       4953.73       4490.56       223.01 o                         
 -19  11   1       9069.64       8859.16       296.07 o                         
 -18  11   1       2435.61       2288.79       157.08 o                         
 -17  11   1      15084.33      14278.19       298.04 o                         
 -16  11   1       3095.20       2762.18       133.43 o                         
 -15  11   1      25548.49      24465.79       419.10 o                         
 -14  11   1       2492.38       2309.18       131.53 o                         
 -13  11   1      23728.72      22322.83       383.07 o                         
 -12  11   1       1339.27       1356.83        78.67 o                         
 -11  11   1      14583.99      13504.60       233.59 o                         
 -10  11   1       1413.90       1443.38        78.86 o                         
  -9  11   1       8444.71       7736.27       166.62 o                         
  -8  11   1       2238.48       2188.67        82.21 o                         
  -7  11   1      15697.12      15171.71       207.74 o                         
  -6  11   1       6993.83       6613.91       211.07 o                         
  -5  11   1      68245.34      61657.50       581.70 o                         
  -4  11   1      12593.75      12751.26       212.58 o                         
  -3  11   1      45033.83      43826.69       400.58 o                         
  -2  11   1       4126.06       4206.77       188.49 o                         
  -1  11   1       7354.03       8480.01       132.87 o                         
   0  11   1        245.12        206.29        34.70 o                         
   1  11   1      33191.73      31594.71       341.40 o                         
   2  11   1      10027.70      10119.71       227.50 o                         
   3  11   1     113097.17     106952.77      1179.78 o                         
   4  11   1       9603.88       9310.07       364.82 o                         
   5  11   1      86159.52      84818.29       573.15 o                         
   6  11   1       8609.86       8534.15       148.08 o                         
   7  11   1      45551.83      42561.70       542.59 o                         
   8  11   1       4374.91       4233.58       130.06 o                         
   9  11   1      18266.14      18780.12       340.88 o                         
  10  11   1        935.21        990.18        80.24 o                         
  11  11   1      15146.69      14261.70       240.04 o                         
  12  11   1        989.21        897.67        56.16 o                         
  13  11   1      20854.13      19887.08       427.75 o                         
  14  11   1        659.60        501.73        54.62 o                         
  15  11   1       5261.37       4639.90       157.38 o                         
  16  11   1       1129.27       1121.89        95.87 o                         
  17  11   1       7168.38       6290.17       263.45 o                         
  18  11   1       1396.07       1325.77       233.33 o                         
  19  11   1      14403.78      14129.24       467.54 o                         
  20  11   1         25.06         90.72       102.81 o                         
  21  11   1       5387.67       4663.75       284.44 o                         
  22  11   1        447.78        508.63       115.49 o                         
  23  11   1        230.67        168.69       119.07 o                         
  24  11   1        528.61        449.27       183.28 o                         
  25  11   1        586.98        641.39       216.54 o                         
  26  11   1        455.87        832.54       214.25 o                         
  27  11   1       2330.23       2612.53       260.75 o                         
  28  11   1        355.20        609.26       233.59 o                         
 -30  12   1         29.06        -29.12       177.90 o                         
 -29  12   1       1103.01        800.13       234.99 o                         
 -28  12   1         70.85       -174.52       174.52 o                         
 -27  12   1       1674.45       1682.69       250.26 o                         
 -26  12   1        145.80        111.51       101.90 o                         
 -25  12   1        491.70        390.41       100.98 o                         
 -24  12   1          5.09         37.38        87.38 o                         
 -23  12   1        448.96        427.37        89.37 o                         
 -22  12   1        108.72         53.29        89.67 o                         
 -21  12   1       4224.24       4367.78       205.51 o                         
 -20  12   1        212.34         52.37        64.54 o                         
 -19  12   1       2220.22       2392.13       150.78 o                         
 -18  12   1         32.55        -63.32        63.32 o                         
 -17  12   1       3728.21       3904.63       180.77 o                         
 -16  12   1         73.54        -60.35        60.35 o                         
 -15  12   1       3637.60       3721.41       189.31 o                         
 -14  12   1         35.44         22.57        45.46 o                         
 -13  12   1       2712.91       2624.26       120.03 o                         
 -12  12   1         29.66         34.21        38.43 o                         
 -11  12   1        907.68        894.94        65.00 o                         
 -10  12   1         28.70        -19.55        34.07 o                         
  -9  12   1        816.23        681.77        52.48 o                         
  -8  12   1          6.39         -7.08        31.27 o                         
  -7  12   1       4192.75       4113.93       143.97 o                         
  -6  12   1         13.11         -7.56        33.76 o                         
  -5  12   1       6564.41       5591.16       202.88 o                         
  -4  12   1          4.54        -29.59        30.65 o                         
  -3  12   1        672.16        745.93        54.88 o                         
  -2  12   1          0.73        -29.71        29.71 o                         
  -1  12   1       1131.59       1002.62       104.52 o                         
   0  12   1         14.71          8.37        22.91 o                         
   1  12   1       2998.17       3072.18       185.52 o                         
   2  12   1         22.15         10.67        27.96 o                         
   3  12   1        279.22        313.20        51.28 o                         
   4  12   1          4.19        -26.79        26.79 o                         
   5  12   1       2189.75       1712.60        95.95 o                         
   6  12   1         13.07         17.69        26.14 o                         
   7  12   1       3248.22       2914.47        86.12 o                         
   8  12   1         12.76         -6.22        17.30 o                         
   9  12   1       3886.86       3822.23       122.09 o                         
  10  12   1         14.29         22.87        51.19 o                         
  11  12   1       1361.40       1339.14        93.72 o                         
  12  12   1         30.57         13.38        35.26 o                         
  13  12   1       2780.23       2595.63       104.58 o                         
  14  12   1         20.50         69.01        29.81 o                         
  15  12   1       1856.35       1658.19       112.30 o                         
  16  12   1         49.60          2.20        77.69 o                         
  17  12   1       4556.20       4205.77       223.42 o                         
  18  12   1         46.61        -42.25       105.87 o                         
  19  12   1       4886.26       5003.21       287.75 o                         
  20  12   1         17.03         28.31        95.37 o                         
  21  12   1       1811.77       1822.11       194.05 o                         
  22  12   1          6.67         21.54       111.08 o                         
  23  12   1        154.56         63.63        88.84 o                         
  24  12   1         25.50          6.08       125.45 o                         
  25  12   1        301.80        510.03       130.56 o                         
  26  12   1         53.99         16.62       116.31 o                         
  27  12   1       1615.05       1466.20       239.10 o                         
  28  12   1         56.83         41.10       244.29 o                         
 -29  13   1        383.20        509.16       211.35 o                         
 -28  13   1        849.15        657.38       205.37 o                         
 -27  13   1       1411.29       1469.39       270.12 o                         
 -26  13   1        877.01        793.86       143.41 o                         
 -25  13   1       1603.52       1524.62       180.90 o                         
 -24  13   1         22.02         41.68        81.54 o                         
 -23  13   1       1057.03        992.87       128.99 o                         
 -22  13   1       1466.13       1344.99       145.25 o                         
 -21  13   1        914.69       1012.76       121.88 o                         
 -20  13   1       2941.90       2729.00       186.78 o                         
 -19  13   1        792.55        708.26       103.40 o                         
 -18  13   1       1359.39       1369.32       118.86 o                         
 -17  13   1       2527.59       2464.84       144.00 o                         
 -16  13   1       2315.90       2282.43       142.30 o                         
 -15  13   1       2538.64       2536.24       141.23 o                         
 -14  13   1       1874.26       1836.84       107.83 o                         
 -13  13   1      12594.11      11727.29       283.40 o                         
 -12  13   1       2886.77       2781.69       115.09 o                         
 -11  13   1      21277.85      21013.03       305.32 o                         
 -10  13   1       6773.60       7043.20       201.19 o                         
  -9  13   1      47739.58      45761.60       400.65 o                         
  -8  13   1       4962.81       4789.03       150.40 o                         
  -7  13   1      67362.37      63097.77       889.66 o                         
  -6  13   1      19522.04      21504.78       301.15 o                         
  -5  13   1     117887.92     114940.37      1344.25 o                         
  -4  13   1      19669.17      20493.55       359.99 o                         
  -3  13   1      56976.15      54082.01       694.65 o                         
  -2  13   1       7097.07       8155.53       199.86 o                         
  -1  13   1       6536.59       6671.51       177.60 o                         
   0  13   1       1437.10       1461.31        91.23 o                         
   1  13   1      13062.06      12152.83       274.52 o                         
   2  13   1       5021.84       5041.34       145.59 o                         
   3  13   1      24523.50      23469.29       321.76 o                         
   4  13   1       5699.41       5396.73       178.91 o                         
   5  13   1      13220.45      11099.98       255.15 o                         
   6  13   1       1747.32       1692.65        69.90 o                         
   7  13   1       7442.88       7125.66       139.96 o                         
   8  13   1       1339.33       1182.17        89.67 o                         
   9  13   1       5393.62       5751.18       187.76 o                         
  10  13   1       1555.24       1568.64       110.35 o                         
  11  13   1      23668.31      22600.50       347.79 o                         
  12  13   1       2677.91       2661.21       108.66 o                         
  13  13   1      12214.58      11629.14       224.83 o                         
  14  13   1       1358.77       1232.86       109.25 o                         
  15  13   1        725.36        832.76        85.93 o                         
  16  13   1       1697.67       1541.52       119.82 o                         
  17  13   1      11549.78      11654.41       364.27 o                         
  18  13   1       2103.72       2076.76       169.64 o                         
  19  13   1       8571.57       8347.80       368.29 o                         
  20  13   1        623.28        448.38        98.43 o                         
  21  13   1       4093.19       4036.88       229.62 o                         
  22  13   1        158.16        201.64       111.45 o                         
  23  13   1        369.86        398.07       117.40 o                         
  24  13   1        118.82         83.01       194.45 o                         
  25  13   1        288.97        324.38       133.35 o                         
  26  13   1        104.53        258.06       176.42 o                         
  27  13   1       1955.17       2130.92       275.96 o                         
  28  13   1        196.59          1.24       273.29 o                         
 -28  14   1        167.23        340.42       299.67 o                         
 -27  14   1       1398.90       1409.16       424.74 o                         
 -26  14   1         55.25         91.96       170.18 o                         
 -25  14   1        686.36        593.50       132.16 o                         
 -24  14   1          4.30         75.80        98.12 o                         
 -23  14   1       1349.42       1326.44       148.06 o                         
 -22  14   1         51.83        -56.66        89.51 o                         
 -21  14   1       1842.01       1861.50       165.06 o                         
 -20  14   1         25.42         20.67        80.66 o                         
 -19  14   1        298.76        190.55        73.28 o                         
 -18  14   1         10.32         50.31        68.39 o                         
 -17  14   1        162.15        104.19        65.95 o                         
 -16  14   1         32.71         -6.86        72.92 o                         
 -15  14   1        695.84        550.56        79.44 o                         
 -14  14   1          0.20         13.91        46.04 o                         
 -13  14   1       1549.69       1363.17        88.80 o                         
 -12  14   1         20.74         50.66        36.37 o                         
 -11  14   1        665.62        607.24        58.99 o                         
 -10  14   1          1.47         16.26        35.18 o                         
  -9  14   1       1106.59        938.84        69.69 o                         
  -8  14   1          5.54        -28.53        28.53 o                         
  -7  14   1       2948.94       3000.40        70.45 o                         
  -6  14   1         15.55        -26.88        26.88 o                         
  -5  14   1       2068.92       1961.87       104.36 o                         
  -4  14   1          5.96        -33.23        33.23 o                         
  -3  14   1       1526.49       1731.12       102.25 o                         
  -2  14   1          1.82        -41.15        41.15 o                         
  -1  14   1        899.46        774.92        71.63 o                         
   0  14   1          2.92        -24.98        46.36 o                         
   1  14   1        820.97        954.68        85.46 o                         
   2  14   1         12.29         -3.39        48.27 o                         
   3  14   1        633.80        678.79        64.18 o                         
   4  14   1         10.91         -9.00        42.30 o                         
   5  14   1        198.58        161.68        30.29 o                         
   6  14   1          2.30          0.29        26.94 o                         
   7  14   1         50.32         16.80        23.68 o                         
   8  14   1          3.55         -0.11        24.74 o                         
   9  14   1        188.29        129.84        26.94 o                         
  10  14   1          7.72          2.19        27.20 o                         
  11  14   1       2486.54       2055.05       109.96 o                         
  12  14   1         33.43         12.72        58.59 o                         
  13  14   1       1859.14       1706.49        91.34 o                         
  14  14   1          0.10         56.56        40.30 o                         
  15  14   1        721.15        657.99        70.17 o                         
  16  14   1         79.46         14.16        50.37 o                         
  17  14   1       5084.98       5197.88       187.89 o                         
  18  14   1         84.99        -66.23        66.23 o                         
  19  14   1       4747.70       5541.57       275.54 o                         
  20  14   1         13.54       -108.97       108.97 o                         
  21  14   1       2923.04       3117.41       252.63 o                         
  22  14   1          1.06        -54.08       103.48 o                         
  23  14   1        684.20        589.27       141.18 o                         
  24  14   1          8.13       -123.97       123.97 o                         
  25  14   1        195.73       -121.68       132.72 o                         
  26  14   1         37.90        217.71       130.25 o                         
  27  14   1       1188.58        876.57       386.89 o                         
  28  14   1         10.99        448.90       280.61 o                         
 -28  15   1        760.23        460.02       246.30 o                         
 -27  15   1        367.51        -39.57       233.86 o                         
 -26  15   1        490.79        590.35       182.98 o                         
 -25  15   1       1163.45        788.70       173.33 o                         
 -24  15   1         95.93         42.07       103.91 o                         
 -23  15   1       1806.68       1871.02       170.66 o                         
 -22  15   1       1722.91       1829.38       169.72 o                         
 -21  15   1       3925.70       3642.76       219.12 o                         
 -20  15   1       1423.44       1406.08       143.03 o                         
 -19  15   1       2732.68       2779.22       166.10 o                         
 -18  15   1        558.77        532.67        85.83 o                         
 -17  15   1       4031.22       4192.63       190.99 o                         
 -16  15   1        928.14       1066.92       104.80 o                         
 -15  15   1       2516.77       2230.97       137.04 o                         
 -14  15   1        824.49        795.81        79.37 o                         
 -13  15   1        939.16        977.67        83.33 o                         
 -12  15   1       2066.01       2047.49       114.84 o                         
 -11  15   1       5242.70       4923.28       159.39 o                         
 -10  15   1       2462.78       2727.85        98.02 o                         
  -9  15   1      16449.57      15686.91       235.13 o                         
  -8  15   1       4891.06       4768.15       132.73 o                         
  -7  15   1      46058.10      44545.04       562.76 o                         
  -6  15   1      17670.58      19911.17       462.16 o                         
  -5  15   1      69357.78      66008.52       587.71 o                         
  -4  15   1      16291.82      18583.02       317.33 o                         
  -3  15   1      50197.39      50249.21       665.12 o                         
  -2  15   1       7354.60       7781.44       304.35 o                         
  -1  15   1      38676.00      37435.34       492.24 o                         
   0  15   1       4478.43       4718.56       273.96 o                         
   1  15   1      22556.31      21770.94       371.63 o                         
   2  15   1       3543.19       3879.67       163.65 o                         
   3  15   1       4528.47       4317.07       143.78 o                         
   4  15   1       2778.57       2956.54       131.57 o                         
   5  15   1       5267.40       5886.16       164.04 o                         
   6  15   1        453.58        347.93        66.14 o                         
   7  15   1       2056.09       1981.85        85.16 o                         
   8  15   1        661.06        625.48        43.52 o                         
   9  15   1      15466.42      14502.95       314.99 o                         
  10  15   1       3429.39       3926.50       174.16 o                         
  11  15   1      25197.23      24254.78       517.01 o                         
  12  15   1       3641.12       3314.84       207.02 o                         
  13  15   1       2925.73       2720.74       111.08 o                         
  14  15   1        757.22        641.25        64.21 o                         
  15  15   1       2465.12       2311.19       118.93 o                         
  16  15   1       2753.71       2804.87       162.06 o                         
  17  15   1      10314.40      10216.08       298.59 o                         
  18  15   1       2777.07       2856.87       196.66 o                         
  19  15   1       6986.53       7332.12       310.84 o                         
  20  15   1       1323.15       1424.09       171.18 o                         
  21  15   1       1670.29       1836.12       187.09 o                         
  22  15   1        210.32          0.79        98.68 o                         
  23  15   1        120.47        247.58        99.42 o                         
  24  15   1        355.22        567.76       148.00 o                         
  25  15   1        800.40        961.79       154.29 o                         
  26  15   1        140.10         41.09       146.74 o                         
  27  15   1       1269.85       1598.86       423.43 o                         
 -27  16   1        393.13        413.63       226.14 o                         
 -26  16   1         39.09        123.97       204.53 o                         
 -25  16   1        170.82         72.97       138.18 o                         
 -24  16   1         21.53       -123.08       123.08 o                         
 -23  16   1       1264.27        855.95       199.78 o                         
 -22  16   1        138.00        159.11       101.71 o                         
 -21  16   1        853.45        942.20       126.71 o                         
 -20  16   1         24.92         69.41       101.99 o                         
 -19  16   1        651.43        659.15        95.55 o                         
 -18  16   1         27.44        -20.09        86.36 o                         
 -17  16   1       2156.85       2321.34       152.59 o                         
 -16  16   1         49.30        -23.50        60.35 o                         
 -15  16   1       2755.59       2849.49       151.19 o                         
 -14  16   1         81.85         30.94        51.33 o                         
 -13  16   1       1863.71       1799.91       110.54 o                         
 -12  16   1         52.17        -37.53        51.20 o                         
 -11  16   1       1124.86       1334.08        96.43 o                         
 -10  16   1          5.63        -33.43        33.43 o                         
  -9  16   1        360.93        311.45        40.76 o                         
  -8  16   1         34.63        -25.23        26.73 o                         
  -7  16   1       2783.26       2507.67       118.64 o                         
  -6  16   1          3.63        -14.97        37.71 o                         
  -5  16   1       1448.26       1411.49       157.13 o                         
  -4  16   1         10.52        -67.73        67.73 o                         
  -3  16   1        849.39       1278.36       139.52 o                         
  -2  16   1         11.39        -34.62        43.61 o                         
  -1  16   1       2080.07       2187.82       124.92 o                         
   0  16   1          1.32        -50.37        50.37 o                         
   1  16   1       3076.43       3291.05       149.78 o                         
   2  16   1          6.93        -57.03        57.03 o                         
   3  16   1       1300.28       1304.81       103.09 o                         
   4  16   1         12.51        -36.55        36.84 o                         
   5  16   1       2483.52       2508.11       114.17 o                         
   6  16   1         10.95        -13.94        38.08 o                         
   7  16   1        937.60        881.86        78.57 o                         
   8  16   1         11.76        -26.00        26.00 o                         
   9  16   1        848.73        661.27        60.00 o                         
  10  16   1         19.01         22.48        53.37 o                         
  11  16   1       2930.75       2669.25       151.50 o                         
  12  16   1         71.93         -7.77        64.34 o                         
  13  16   1       2370.32       2637.23       179.10 o                         
  14  16   1         34.84        -71.05        71.05 o                         
  15  16   1        968.57       1040.05       116.82 o                         
  16  16   1         49.48         83.15        64.07 o                         
  17  16   1       4261.69       4457.63       242.07 o                         
  18  16   1         49.56        -57.42        88.22 o                         
  19  16   1       3579.99       3567.39       225.68 o                         
  20  16   1         38.31        -89.17        89.17 o                         
  21  16   1       1764.26       1699.49       197.14 o                         
  22  16   1         61.35        110.98       103.40 o                         
  23  16   1        704.42        730.97       156.51 o                         
  24  16   1         25.15         -6.41       119.63 o                         
  25  16   1        238.57         11.73       170.63 o                         
  26  16   1         10.49       -155.21       200.02 o                         
  27  16   1        480.69         68.95       300.36 o                         
 -27  17   1        131.80        251.20       229.33 o                         
 -26  17   1        172.29        182.34       163.97 o                         
 -25  17   1        248.56         85.22       192.45 o                         
 -24  17   1        309.39        221.90       137.04 o                         
 -23  17   1        268.17        127.80       140.48 o                         
 -22  17   1       1164.60       1165.61       196.92 o                         
 -21  17   1       1273.97       1211.03       161.41 o                         
 -20  17   1        393.04        458.20       123.71 o                         
 -19  17   1       2775.96       2582.71       187.44 o                         
 -18  17   1        903.62        812.69       118.63 o                         
 -17  17   1       5406.24       5029.23       209.30 o                         
 -16  17   1       4196.52       4275.70       189.88 o                         
 -15  17   1      10307.98      10100.80       296.71 o                         
 -14  17   1       5299.95       5575.81       186.86 o                         
 -13  17   1      12283.13      12084.64       277.46 o                         
 -12  17   1       4629.84       4885.25       176.34 o                         
 -11  17   1       6776.05       6034.73       200.62 o                         
 -10  17   1       2169.42       2149.19       122.62 o                         
  -9  17   1        664.84        643.73        67.00 o                         
  -8  17   1       1763.16       1604.55        76.31 o                         
  -7  17   1      10457.51       9720.78       283.77 o                         
  -6  17   1      10109.75      10829.85       261.84 o                         
  -5  17   1      21307.50      21079.14       504.08 o                         
  -4  17   1      10213.39      11599.56       434.72 o                         
  -3  17   1      18854.04      18711.29       460.82 o                         
  -2  17   1       3975.06       4246.15       165.42 o                         
  -1  17   1      18231.20      17530.63       360.73 o                         
   0  17   1       5720.58       6547.04       274.23 o                         
   1  17   1      13303.36      13427.13       302.46 o                         
   2  17   1       5931.14       6986.01       236.88 o                         
   3  17   1      20890.70      21510.84       451.23 o                         
   4  17   1       8058.14       8989.08       261.97 o                         
   5  17   1      16148.62      17077.79       295.95 o                         
   6  17   1       5206.49       4982.00       164.22 o                         
   7  17   1       7742.83       7855.01       171.01 o                         
   8  17   1       3660.64       3706.99       117.85 o                         
   9  17   1      19298.23      17650.77       644.84 o                         
  10  17   1       5169.74       5613.69       217.08 o                         
  11  17   1      14722.36      13842.79       338.03 o                         
  12  17   1       3609.16       3979.31       277.96 o                         
  13  17   1       2584.55       2509.84       166.94 o                         
  14  17   1        181.88        189.67       107.06 o                         
  15  17   1       3983.96       3950.68       231.64 o                         
  16  17   1       2114.98       2270.87       152.58 o                         
  17  17   1       5733.65       5291.92       259.66 o                         
  18  17   1       2273.56       2182.27       185.66 o                         
  19  17   1       3759.95       3100.86       213.15 o                         
  20  17   1       1720.66       1684.19       170.87 o                         
  21  17   1        811.76        500.26       122.98 o                         
  22  17   1        342.47        164.64       103.89 o                         
  23  17   1        202.85         59.89       134.08 o                         
  24  17   1         76.22        187.41       123.87 o                         
  25  17   1       1219.96       1390.08       231.85 o                         
  26  17   1        127.51        376.17       220.83 o                         
 -27  18   1         34.88        419.11       312.47 o                         
 -26  18   1         26.69        133.82       139.86 o                         
 -25  18   1        459.35        267.80       163.17 o                         
 -24  18   1        103.74         25.30       233.03 o                         
 -23  18   1        804.19        465.07       176.83 o                         
 -22  18   1         91.92        334.99       117.07 o                         
 -21  18   1        306.51        263.65        91.18 o                         
 -20  18   1          7.79         33.09        78.25 o                         
 -19  18   1        289.85        271.79        84.46 o                         
 -18  18   1         51.47        -55.02        80.32 o                         
 -17  18   1       2242.15       2495.94       174.35 o                         
 -16  18   1         48.73         25.06        77.16 o                         
 -15  18   1       2760.98       2720.10       176.95 o                         
 -14  18   1         83.83        -36.44        63.96 o                         
 -13  18   1       2126.51       2056.11       143.70 o                         
 -12  18   1         45.56          5.04        84.65 o                         
 -11  18   1       1356.16       1248.65       125.51 o                         
 -10  18   1         23.73        -48.25        48.25 o                         
  -9  18   1        953.09        885.26        89.04 o                         
  -8  18   1         13.36          4.44        49.45 o                         
  -7  18   1       1315.23       1576.57       109.89 o                         
  -6  18   1          1.51         28.57        79.99 o                         
  -5  18   1        305.65        403.14       103.16 o                         
  -4  18   1          5.22         -4.29        81.16 o                         
  -3  18   1        195.26        104.16        35.30 o                         
  -2  18   1          6.47          7.39        36.89 o                         
  -1  18   1        778.04       1013.20        97.43 o                         
   0  18   1         15.99         26.26        57.55 o                         
   1  18   1       3416.34       3731.23       172.36 o                         
   2  18   1         40.08         68.17        57.44 o                         
   3  18   1       2942.05       3481.71       211.94 o                         
   4  18   1         22.62        -19.86        49.09 o                         
   5  18   1       3493.90       3353.21       220.19 o                         
   6  18   1         36.22         17.43        43.34 o                         
   7  18   1       6227.87       6369.60       162.64 o                         
   8  18   1         69.83         19.88        42.69 o                         
   9  18   1       5065.99       4742.00       290.88 o                         
  10  18   1         53.00        -44.89        59.38 o                         
  11  18   1       2339.78       2552.57       157.14 o                         
  12  18   1         30.48         86.40        74.68 o                         
  13  18   1       1295.05       1313.19       130.48 o                         
  14  18   1         11.03         44.82        68.53 o                         
  15  18   1        587.95        477.48        92.14 o                         
  16  18   1         27.81        -22.10        65.54 o                         
  17  18   1        951.91        981.69       130.44 o                         
  18  18   1         52.84         44.71        95.87 o                         
  19  18   1        841.08        709.98       119.29 o                         
  20  18   1         19.71         65.00        89.44 o                         
  21  18   1        261.93        175.93        86.37 o                         
  22  18   1         10.10         41.42       122.95 o                         
  23  18   1         26.71        106.51       103.43 o                         
  24  18   1         19.10        -64.66       120.92 o                         
  25  18   1        175.68        456.08       176.25 o                         
  26  18   1         17.98       -221.31       221.31 o                         
 -26  19   1          7.22        398.89       264.66 o                         
 -25  19   1         17.90        108.69       137.73 o                         
 -24  19   1        878.29        799.86       179.03 o                         
 -23  19   1        163.97        230.65       186.57 o                         
 -22  19   1        827.97        729.50       278.11 o                         
 -21  19   1        347.53        384.98       105.21 o                         
 -20  19   1        265.12        230.70        84.96 o                         
 -19  19   1       1022.74        656.97       109.96 o                         
 -18  19   1        762.24        751.43       114.01 o                         
 -17  19   1       3349.07       2844.81       182.86 o                         
 -16  19   1       3554.41       3562.73       207.89 o                         
 -15  19   1       7009.71       7088.91       366.12 o                         
 -14  19   1       4788.27       5038.23       263.60 o                         
 -13  19   1       8783.54       9666.81       328.22 o                         
 -12  19   1       4859.61       5033.88       241.99 o                         
 -11  19   1      14457.49      13971.08       395.12 o                         
 -10  19   1       3559.38       3484.31       206.62 o                         
  -9  19   1       9269.30       9399.33       321.91 o                         
  -8  19   1       4899.32       5092.73       283.58 o                         
  -7  19   1       9537.56      10734.06       287.88 o                         
  -6  19   1       8616.56       9783.28       267.48 o                         
  -5  19   1       6157.08       6067.62       285.85 o                         
  -4  19   1       1853.93       2005.57       174.04 o                         
  -3  19   1       1486.57       1365.86       146.45 o                         
  -2  19   1        940.92        993.21        88.72 o                         
  -1  19   1       5051.56       5630.21       205.05 o                         
   0  19   1       2458.15       2562.35       156.93 o                         
   1  19   1       2299.56       1886.19       123.67 o                         
   2  19   1       1131.75       1190.21       109.25 o                         
   3  19   1       1284.94       1593.78       103.89 o                         
   4  19   1       3342.74       3564.87       159.61 o                         
   5  19   1      13953.15      14375.38       310.86 o                         
   6  19   1      10442.55      11175.65       347.16 o                         
   7  19   1      17121.46      17316.80       274.60 o                         
   8  19   1      13004.92      13675.12       289.49 o                         
   9  19   1      18266.43      18611.70       365.97 o                         
  10  19   1       6210.90       6801.60       230.40 o                         
  11  19   1       8833.36       8832.33       270.15 o                         
  12  19   1       2239.93       2267.24       160.20 o                         
  13  19   1        752.44        829.93        99.36 o                         
  14  19   1        330.18        320.46        74.94 o                         
  15  19   1       2687.26       2726.07       167.59 o                         
  16  19   1        681.75        735.11       113.73 o                         
  17  19   1       2914.70       2615.77       193.10 o                         
  18  19   1        327.79        282.70        87.27 o                         
  19  19   1       1000.65        801.22       163.50 o                         
  20  19   1         29.98         42.36        79.62 o                         
  21  19   1        554.13        463.80       103.74 o                         
  22  19   1         68.05        -25.41        95.17 o                         
  23  19   1        860.45        864.47       141.67 o                         
  24  19   1        289.60        419.52       145.68 o                         
  25  19   1        969.09        583.58       243.96 o                         
 -25  20   1        660.25        -66.80       249.79 o                         
 -24  20   1        190.73         34.19       205.85 o                         
 -23  20   1        845.80        444.25       133.58 o                         
 -22  20   1         33.09        -37.67       150.68 o                         
 -21  20   1        192.17        150.36       102.77 o                         
 -20  20   1         50.74        231.00        90.99 o                         
 -19  20   1         19.05        -35.20       109.73 o                         
 -18  20   1         18.50        207.88        87.64 o                         
 -17  20   1       1686.99       1641.82       151.93 o                         
 -16  20   1         43.20       -107.48       141.64 o                         
 -15  20   1       1385.95       1320.98       148.25 o                         
 -14  20   1         12.64        -79.35        82.49 o                         
 -13  20   1        602.52        392.17       152.89 o                         
 -12  20   1         16.98        -35.75        80.89 o                         
 -11  20   1         18.33        -37.10        91.26 o                         
 -10  20   1          4.68        -69.64        81.02 o                         
  -9  20   1        513.90        384.16        90.48 o                         
  -8  20   1         21.85        -91.95        91.95 o                         
  -7  20   1        913.38       1000.16       147.39 o                         
  -6  20   1          9.91        -79.75        79.75 o                         
  -5  20   1        182.75        136.53       143.22 o                         
  -4  20   1         14.03        -97.80       126.34 o                         
  -3  20   1        523.42        415.16       101.98 o                         
  -2  20   1         20.78         12.26        49.99 o                         
  -1  20   1       1146.49       1213.64        97.78 o                         
   0  20   1          7.00        -51.07        51.07 o                         
   1  20   1         87.34        176.58        61.83 o                         
   2  20   1         11.81         54.17        51.71 o                         
   3  20   1        267.41        233.78        58.52 o                         
   4  20   1         18.51         30.33        55.38 o                         
   5  20   1        690.17        750.85        89.78 o                         
   6  20   1         44.89        -52.27        64.79 o                         
   7  20   1       4247.51       3755.44       153.65 o                         
   8  20   1         71.06         35.87       110.90 o                         
   9  20   1       4868.55       4993.39       194.57 o                         
  10  20   1         88.71         34.87        60.73 o                         
  11  20   1       5184.59       5122.30       202.84 o                         
  12  20   1        215.39         94.43        65.92 o                         
  13  20   1       2922.69       2810.61       169.16 o                         
  14  20   1         27.56         58.74        63.46 o                         
  15  20   1       1420.47       1364.83       127.79 o                         
  16  20   1         22.09         16.01        71.86 o                         
  17  20   1        386.10        344.93        98.41 o                         
  18  20   1          5.97          9.77        91.08 o                         
  19  20   1        233.01        118.50       126.82 o                         
  20  20   1         49.12        -59.90        87.56 o                         
  21  20   1        211.72        183.57        96.68 o                         
  22  20   1          4.21       -118.47       118.47 o                         
  23  20   1        364.94        424.47       151.89 o                         
  24  20   1         23.68         46.03       117.71 o                         
  25  20   1        499.66        502.28       285.53 o                         
 -23  21   1        135.28        105.11       134.90 o                         
 -22  21   1       1005.55        836.65       168.10 o                         
 -21  21   1        237.27        118.23       115.37 o                         
 -20  21   1        208.93        136.37        88.54 o                         
 -19  21   1        572.50        520.98       138.20 o                         
 -18  21   1        266.15        557.13       125.21 o                         
 -17  21   1        738.54        550.09       160.21 o                         
 -16  21   1       1777.20       1742.68       173.36 o                         
 -15  21   1       1561.18       1702.69       167.23 o                         
 -14  21   1       2849.79       3104.38       221.36 o                         
 -13  21   1       3813.09       3619.19       219.01 o                         
 -12  21   1       1837.50       1970.22       169.42 o                         
 -11  21   1       5473.76       5013.53       253.79 o                         
 -10  21   1       1103.70       1286.93       144.71 o                         
  -9  21   1       2508.89       2208.65       199.44 o                         
  -8  21   1       1559.04       1673.24       157.10 o                         
  -7  21   1       5381.64       5902.73       356.68 o                         
  -6  21   1       1940.46       2309.58       204.67 o                         
  -5  21   1       4885.21       5074.85       279.10 o                         
  -4  21   1       3770.54       4012.49       253.87 o                         
  -3  21   1      10627.57      11100.41       463.56 o                         
  -2  21   1       5918.16       6549.52       300.79 o                         
  -1  21   1       8705.31       9490.02       387.90 o                         
   0  21   1       4272.14       4428.45       187.77 o                         
   1  21   1       5515.48       5757.68       220.14 o                         
   2  21   1       2094.02       2267.08       132.65 o                         
   3  21   1       1486.45       1377.76       114.84 o                         
   4  21   1         28.36          5.49        57.40 o                         
   5  21   1       1469.12       1420.88       109.93 o                         
   6  21   1       2058.52       2133.60       118.23 o                         
   7  21   1       6553.17       7144.26       407.07 o                         
   8  21   1       6230.94       6746.68       262.39 o                         
   9  21   1       7989.08       8287.51       288.21 o                         
  10  21   1       5763.60       6066.60       255.50 o                         
  11  21   1       6277.41       5855.08       246.93 o                         
  12  21   1       4249.90       4323.03       383.90 o                         
  13  21   1        908.17       1048.48       121.39 o                         
  14  21   1       1841.74       1847.69       163.71 o                         
  15  21   1       3823.93       3740.00       201.97 o                         
  16  21   1        845.96        798.73       123.96 o                         
  17  21   1       1269.26       1144.78       128.51 o                         
  18  21   1        292.29        207.43        99.96 o                         
  19  21   1        368.91        192.23       103.59 o                         
  20  21   1        184.76         16.29        96.59 o                         
  21  21   1        261.89        365.25       140.72 o                         
  22  21   1        142.33        -11.02       146.86 o                         
  23  21   1        749.96        683.35       175.80 o                         
  24  21   1        169.14       -135.01       260.66 o                         
 -22  22   1         25.81       -275.31       275.31 o                         
 -21  22   1        136.82        105.38       124.87 o                         
 -20  22   1          3.87        195.85       135.40 o                         
 -19  22   1         60.90         91.75        90.52 o                         
 -18  22   1         13.01        -13.05       113.72 o                         
 -17  22   1        384.98        314.95       166.60 o                         
 -16  22   1         63.37         29.98       121.74 o                         
 -15  22   1        244.63        418.38       107.52 o                         
 -14  22   1          0.51        -95.22        95.22 o                         
 -13  22   1        147.41        183.70       105.14 o                         
 -12  22   1          6.38        -82.25        97.60 o                         
 -11  22   1        439.58        498.82       103.59 o                         
 -10  22   1         70.84        -12.19        81.17 o                         
  -9  22   1       1967.14       2068.10       176.37 o                         
  -8  22   1         57.79       -108.02       150.61 o                         
  -7  22   1       2000.47       2032.99       229.73 o                         
  -6  22   1          1.28        -36.45        95.13 o                         
  -5  22   1         84.20         92.93        99.28 o                         
  -4  22   1         43.78        -23.28       107.78 o                         
  -3  22   1       1831.28       2309.41       182.41 o                         
  -2  22   1         96.24        213.19        89.27 o                         
  -1  22   1       1751.07       2069.90       179.34 o                         
   0  22   1         25.54        138.25        89.74 o                         
   1  22   1       1044.88       1164.74       126.84 o                         
   2  22   1         28.52         29.10        55.69 o                         
   3  22   1        472.08        675.65        86.96 o                         
   4  22   1         83.96         54.61        64.06 o                         
   5  22   1       1304.31       1568.34       117.85 o                         
   6  22   1          8.82         17.95        71.60 o                         
   7  22   1        225.83        224.05       132.38 o                         
   8  22   1         15.31         78.95        95.12 o                         
   9  22   1        462.68        360.36       133.48 o                         
  10  22   1         69.33         27.73        66.93 o                         
  11  22   1       1832.29       1963.51       186.34 o                         
  12  22   1        111.45         -6.61        84.12 o                         
  13  22   1       1476.19       1260.65       236.84 o                         
  14  22   1         51.25        -29.10        83.75 o                         
  15  22   1       1763.60       1691.85       160.13 o                         
  16  22   1        138.03       -131.23       131.23 o                         
  17  22   1       1158.97        731.74       144.27 o                         
  18  22   1         93.81          0.95       103.45 o                         
  19  22   1        803.15        510.46       117.63 o                         
  20  22   1         32.07         17.83        94.75 o                         
  21  22   1        993.65        873.06       167.11 o                         
  22  22   1         26.28        117.37       132.53 o                         
  23  22   1        646.22        348.51       475.25 o                         
 -20  23   1        363.73        277.03       226.23 o                         
 -19  23   1        851.02        701.64       134.35 o                         
 -18  23   1         28.84        -65.36       102.18 o                         
 -17  23   1        164.89        248.46       117.22 o                         
 -16  23   1        755.61        820.94       140.97 o                         
 -15  23   1        126.16        341.14       110.97 o                         
 -14  23   1        674.01        378.72       167.03 o                         
 -13  23   1        380.82        289.88       114.90 o                         
 -12  23   1        155.16         58.30        81.94 o                         
 -11  23   1        207.52          1.83        90.14 o                         
 -10  23   1        377.12        217.64       136.86 o                         
  -9  23   1        861.95        769.29       188.67 o                         
  -8  23   1       1030.44       1070.25       224.96 o                         
  -7  23   1        986.63       1314.29       162.76 o                         
  -6  23   1       1688.60       1570.52       183.90 o                         
  -5  23   1       2152.29       2466.37       247.24 o                         
  -4  23   1       1804.14       1678.76       164.00 o                         
  -3  23   1       7090.03       7887.03       329.34 o                         
  -2  23   1       6511.68       7028.49       320.03 o                         
  -1  23   1      10260.10      12041.90       580.08 o                         
   0  23   1       8356.51       9724.98       437.44 o                         
   1  23   1       7771.66       9005.22       311.19 o                         
   2  23   1       4947.10       4939.17       237.20 o                         
   3  23   1       5142.85       5236.19       239.54 o                         
   4  23   1       2806.71       2947.09       157.74 o                         
   5  23   1        282.63        478.80        95.50 o                         
   6  23   1       1356.18       1521.90       142.33 o                         
   7  23   1       2218.81       2424.95       165.07 o                         
   8  23   1       2401.82       2446.41       182.03 o                         
   9  23   1       3318.83       3392.21       195.63 o                         
  10  23   1       1547.53       1475.60       164.41 o                         
  11  23   1        442.66        453.47       108.86 o                         
  12  23   1        468.49        589.79       119.69 o                         
  13  23   1       1061.54       1152.12       154.75 o                         
  14  23   1       1392.38       1321.39       155.43 o                         
  15  23   1       1778.84       1550.33       158.36 o                         
  16  23   1       1286.07       1052.69       161.95 o                         
  17  23   1        334.42        185.96       117.00 o                         
  18  23   1        776.51        575.70       146.95 o                         
  19  23   1        160.97         53.36       107.59 o                         
  20  23   1        846.09        845.14       146.10 o                         
  21  23   1        138.96        152.86       112.85 o                         
  22  23   1        928.70        917.47       378.58 o                         
 -20  24   1         24.60        -30.69       178.61 o                         
 -19  24   1        287.53        267.53       182.06 o                         
 -18  24   1         20.32        -76.57       191.54 o                         
 -17  24   1         95.58        133.79       100.60 o                         
 -16  24   1         25.64         43.08       168.39 o                         
 -15  24   1        358.40        223.84       138.97 o                         
 -14  24   1          8.14        -90.47       102.57 o                         
 -13  24   1        123.69        125.77       104.49 o                         
 -12  24   1         26.19       -106.20       158.83 o                         
 -11  24   1        542.21        363.87       116.52 o                         
 -10  24   1         61.42        -97.39        97.39 o                         
  -9  24   1        894.88       1026.28       162.07 o                         
  -8  24   1         68.00        188.88       106.54 o                         
  -7  24   1        261.94        206.28       164.08 o                         
  -6  24   1          8.33        -48.47       111.31 o                         
  -5  24   1        237.11        464.03       276.49 o                         
  -4  24   1         47.84         50.76       119.63 o                         
  -3  24   1        424.37        549.23       146.96 o                         
  -2  24   1          5.53       -116.61       116.61 o                         
  -1  24   1        227.12        399.68        94.78 o                         
   0  24   1         13.76        113.14        77.59 o                         
   1  24   1        796.61       1086.94       131.70 o                         
   2  24   1         31.51         20.28        73.64 o                         
   3  24   1       1538.93       1517.30       140.74 o                         
   4  24   1         77.47        186.55       102.49 o                         
   5  24   1       1486.22       1679.55       169.79 o                         
   6  24   1         46.31        -55.98        91.53 o                         
   7  24   1       1438.33       1420.81       136.66 o                         
   8  24   1         25.72         84.22        71.46 o                         
   9  24   1        603.17        744.73       110.45 o                         
  10  24   1         12.66         38.82        96.59 o                         
  11  24   1        232.91        124.15       117.93 o                         
  12  24   1          5.72        110.83        94.18 o                         
  13  24   1         20.60        -57.76        91.84 o                         
  14  24   1          5.71        -53.06        98.52 o                         
  15  24   1        111.56        186.82       110.49 o                         
  16  24   1         26.39         54.05       107.72 o                         
  17  24   1        310.16        292.11       190.25 o                         
  18  24   1         99.51         14.80       120.77 o                         
  19  24   1        871.03       1011.00       158.54 o                         
  20  24   1        186.22        189.56       108.38 o                         
  21  24   1        844.46        437.66       294.45 o                         
 -19  25   1        958.58        718.20       317.50 o                         
 -18  25   1        167.09       -129.46       241.40 o                         
 -17  25   1       1139.04        750.84       179.45 o                         
 -16  25   1        217.93         26.51       182.61 o                         
 -15  25   1        782.88        579.64       125.37 o                         
 -14  25   1        209.18        159.37       113.29 o                         
 -13  25   1        223.73        314.86       121.57 o                         
 -12  25   1        273.35        244.57        99.69 o                         
 -11  25   1        527.79        490.03       128.86 o                         
 -10  25   1       1284.64       1149.44       168.72 o                         
  -9  25   1        461.92        385.99       124.58 o                         
  -8  25   1       1974.48       1445.81       248.30 o                         
  -7  25   1        659.17        895.15       175.82 o                         
  -6  25   1        698.60        698.40       134.77 o                         
  -5  25   1        658.69       1042.05       172.09 o                         
  -4  25   1       1103.36        993.47       175.46 o                         
  -3  25   1       2268.45       2589.44       256.47 o                         
  -2  25   1       3498.92       3538.12       257.74 o                         
  -1  25   1       3749.50       4427.14       272.01 o                         
   0  25   1       4349.91       4597.19       285.11 o                         
   1  25   1       3833.16       4177.41       264.32 o                         
   2  25   1       3038.16       2590.87       206.64 o                         
   3  25   1       2115.88       2479.05       208.14 o                         
   4  25   1       1331.51       1190.99       157.47 o                         
   5  25   1       1612.10       1381.82       163.49 o                         
   6  25   1       1267.87       1588.86       181.37 o                         
   7  25   1       1180.13       1079.27       135.74 o                         
   8  25   1       1492.08       1680.17       184.84 o                         
   9  25   1       1034.52       1075.60       154.93 o                         
  10  25   1        613.81        671.77       136.70 o                         
  11  25   1        239.95        393.56       110.82 o                         
  12  25   1        506.75        291.90       104.04 o                         
  13  25   1       1613.79       1688.81       182.99 o                         
  14  25   1        746.83        516.06       116.09 o                         
  15  25   1       1223.86        622.53       134.63 o                         
  16  25   1        194.32        -90.44       185.31 o                         
  17  25   1        281.52        364.36       130.28 o                         
  18  25   1        450.84        237.27       116.19 o                         
  19  25   1         17.19       -115.56       118.39 o                         
  20  25   1        677.21        711.56       350.64 o                         
 -17  26   1        120.08       -294.41       299.34 o                         
 -16  26   1         10.40       -149.19       149.19 o                         
 -15  26   1        142.31        379.63       172.66 o                         
 -14  26   1         40.01         38.77       162.80 o                         
 -13  26   1        111.25         -6.80       114.80 o                         
 -12  26   1         53.94         68.97       127.38 o                         
 -11  26   1        454.26        480.62       181.91 o                         
 -10  26   1         21.03         44.77       113.64 o                         
  -9  26   1        372.87        393.68       129.43 o                         
  -8  26   1         11.25        103.83       161.54 o                         
  -7  26   1         34.34         56.21       128.01 o                         
  -6  26   1          9.49        -10.79       107.80 o                         
  -5  26   1        127.40        134.11       167.00 o                         
  -4  26   1         18.30        154.53       117.48 o                         
  -3  26   1        134.69         57.68        95.48 o                         
  -2  26   1          8.13         18.88        93.87 o                         
  -1  26   1         14.20        122.82       124.86 o                         
   0  26   1         26.07        118.27       161.02 o                         
   1  26   1        171.97        245.26       135.19 o                         
   2  26   1        106.56        240.54       125.12 o                         
   3  26   1        914.15       1113.13       190.23 o                         
   4  26   1         51.06        -92.85       166.26 o                         
   5  26   1       1107.96       1246.29       199.60 o                         
   6  26   1         77.22         66.17       168.43 o                         
   7  26   1       1097.77       1178.86       149.91 o                         
   8  26   1         57.04        -69.59       105.55 o                         
   9  26   1       1208.65       1312.29       170.39 o                         
  10  26   1         77.18        -60.76        99.73 o                         
  11  26   1        995.35        952.78       157.98 o                         
  12  26   1        143.81        -32.71       119.40 o                         
  13  26   1        868.44        752.73       188.83 o                         
  14  26   1         59.59        -21.90       117.10 o                         
  15  26   1        501.67        278.83       131.33 o                         
  16  26   1         39.58        110.44       105.51 o                         
  17  26   1        179.49         60.66       167.53 o                         
  18  26   1         25.07        -90.04       147.05 o                         
  19  26   1          6.20       -128.39       173.91 o                         
 -16  27   1        486.24        -12.40       213.89 o                         
 -15  27   1       1292.04        932.25       336.54 o                         
 -14  27   1       1252.16       1194.25       345.57 o                         
 -13  27   1       2000.71       2279.02       339.19 o                         
 -12  27   1       1679.61       1887.62       364.34 o                         
 -11  27   1       2313.99       2238.01       311.98 o                         
 -10  27   1       2024.96       2037.92       254.93 o                         
  -9  27   1       1313.01       1242.57       284.11 o                         
  -8  27   1       1799.12       1751.98       248.02 o                         
  -7  27   1        774.54       1173.06       234.55 o                         
  -6  27   1        421.24        206.08       112.20 o                         
  -5  27   1          5.24        151.74       130.27 o                         
  -4  27   1        136.42        175.58        99.40 o                         
  -3  27   1        333.19        420.92       112.72 o                         
  -2  27   1       1203.64       1156.31       161.05 o                         
  -1  27   1        970.80       1267.79       168.44 o                         
   0  27   1       1213.32       1083.20       160.39 o                         
   1  27   1        562.49        671.76       208.80 o                         
   2  27   1        638.40        516.98       154.79 o                         
   3  27   1        155.81         66.73       137.58 o                         
   4  27   1        241.61        329.04       196.28 o                         
   5  27   1        582.10        516.24       144.69 o                         
   6  27   1        656.34        927.12       231.73 o                         
   7  27   1        328.27        326.08       151.35 o                         
   8  27   1        967.45        859.46       187.74 o                         
   9  27   1        472.19        796.84       194.04 o                         
  10  27   1       1140.64       1076.98       194.68 o                         
  11  27   1        349.70        358.71       133.84 o                         
  12  27   1       1632.71       1349.80       223.78 o                         
  13  27   1       1363.58       1193.28       180.04 o                         
  14  27   1       1397.67       1116.59       194.81 o                         
  15  27   1        369.99        303.87       188.48 o                         
  16  27   1        401.72        505.69       256.32 o                         
  17  27   1        145.37         67.33       213.32 o                         
  18  27   1         36.01        -52.72       176.74 o                         
 -15  28   1         12.52         79.66       248.98 o                         
 -14  28   1         10.16       -162.87       274.74 o                         
 -13  28   1        184.20        396.81       296.82 o                         
 -12  28   1         58.74        323.40       363.78 o                         
 -11  28   1        346.66         91.55       264.15 o                         
 -10  28   1         42.77        -55.36       258.70 o                         
  -9  28   1        149.15        164.61       145.94 o                         
  -8  28   1         10.57         66.13       142.89 o                         
  -7  28   1        133.60        312.93       125.33 o                         
  -6  28   1         60.55       -126.73       139.15 o                         
  -5  28   1        455.06        278.63       149.73 o                         
  -4  28   1         21.67         16.03       100.50 o                         
  -3  28   1        208.58         33.92       107.76 o                         
  -2  28   1         11.49          1.73        96.87 o                         
  -1  28   1         61.64        -85.20       109.61 o                         
   0  28   1          8.88          0.69       128.27 o                         
   1  28   1         38.09        -79.64       123.55 o                         
   2  28   1         34.80          0.85       143.60 o                         
   3  28   1        271.71        658.50       170.12 o                         
   4  28   1         32.32       -108.53       126.76 o                         
   5  28   1        427.61        707.32       281.34 o                         
   6  28   1         29.45        112.08       158.74 o                         
   7  28   1        240.94        310.52       237.60 o                         
   8  28   1         22.30         97.70       112.22 o                         
   9  28   1        363.11        301.98       145.66 o                         
  10  28   1         83.73        174.65       127.85 o                         
  11  28   1        543.82        111.44       181.59 o                         
  12  28   1         65.56        114.00       170.67 o                         
  13  28   1        822.93        650.61       186.40 o                         
 -14  29   1        751.25        209.19       215.74 o                         
 -13  29   1       1321.47       1557.70       419.19 o                         
 -12  29   1       1631.18       1378.72       397.31 o                         
 -11  29   1       1633.53       1511.32       423.02 o                         
 -10  29   1       2894.74       2488.73       418.73 o                         
  -9  29   1       2396.75       2171.25       326.14 o                         
  -8  29   1       2688.76       2538.29       287.92 o                         
  -7  29   1       1612.21       1968.00       253.99 o                         
  -6  29   1       1182.46       1340.85       222.93 o                         
  -5  29   1        466.47        335.56       158.18 o                         
  -4  29   1        486.55        402.16       128.72 o                         
  -3  29   1        151.76        183.84       112.13 o                         
  -2  29   1        116.38        263.98       182.90 o                         
  -1  29   1         61.13        321.54       163.52 o                         
   0  29   1         33.58         60.99       134.72 o                         
   1  29   1        229.09        -10.74       118.77 o                         
   2  29   1         22.70        -89.22       217.27 o                         
   3  29   1         36.60         94.09       118.85 o                         
   4  29   1        305.63        312.20       143.74 o                         
   5  29   1        411.04        617.82       233.00 o                         
   6  29   1        464.84        184.89       142.72 o                         
   7  29   1        807.87       1314.47       219.79 o                         
   8  29   1        701.84        537.86       156.19 o                         
   9  29   1        125.60       -126.41       280.09 o                         
  10  29   1        534.82        392.11       251.15 o                         
  11  29   1        237.80        274.60       216.61 o                         
  12  29   1       1051.46        647.61       294.54 o                         
 -10  30   1          7.89         12.84       230.62 o                         
  -9  30   1        118.07        110.95       190.16 o                         
  -8  30   1         19.28        149.04       160.94 o                         
  -7  30   1        136.16        218.02       183.17 o                         
  -6  30   1         38.95         36.70       125.97 o                         
  -5  30   1        374.72        521.89       135.17 o                         
  -4  30   1         39.73       -203.37       203.37 o                         
  -3  30   1        682.79        607.70       213.34 o                         
  -2  30   1         15.66        -84.32       168.24 o                         
  -1  30   1        266.30        200.97       134.40 o                         
   0  30   1          1.49        167.38       191.78 o                         
   1  30   1         76.75        199.39       217.57 o                         
   2  30   1          9.51        482.23       267.63 o                         
   3  30   1         38.66        377.73       250.83 o                         
   4  30   1          2.40       -108.86       182.46 o                         
   5  30   1         68.97        112.29       155.53 o                         
   6  30   1          1.08        -87.88       305.60 o                         
   7  30   1         22.23        152.51       217.12 o                         
   8  30   1         18.22        132.61       219.17 o                         
   9  30   1        116.04         80.84       203.60 o                         
  10  30   1         47.70        163.08       216.16 o                         
  11  30   1        202.08        443.31       276.80 o                         
  12  30   1         28.90        -14.86       211.77 o                         
  -7  31   1        752.56        474.54       474.86 o                         
  -6  31   1       1667.90        729.40       218.72 o                         
  -5  31   1       1162.66       1002.58       345.05 o                         
  -4  31   1       1965.38       1873.10       308.66 o                         
  -3  31   1        723.18        777.48       242.04 o                         
  -2  31   1        615.27        448.99       206.58 o                         
  -1  31   1        240.54        600.79       269.80 o                         
   0  31   1        457.31        330.50       218.33 o                         
   1  31   1        273.44        168.39       192.86 o                         
   2  31   1        622.59        486.81       271.76 o                         
   2   0   2      50378.09      39891.94       536.53 o                         
   4   0   2      83717.08      76480.24       574.47 o                         
   5   0   2          2.74         83.62        36.71 o                         
   6   0   2     138029.42     133590.25       820.74 o                         
   7   0   2        887.06        857.55        53.29 o                         
   8   0   2     113504.80     110011.27       731.11 o                         
   9   0   2       2882.48       3242.25       113.09 o                         
  10   0   2      41150.23      39334.38       368.92 o                         
  11   0   2        943.53        778.33        45.33 o                         
  12   0   2      13163.19      13748.52       265.21 o                         
  13   0   2        129.53        143.33        39.93 o                         
  14   0   2      13544.07      12499.24       251.74 o                         
  15   0   2        213.70        190.62        49.90 o                         
  16   0   2      67587.23      68212.21       653.50 o                         
  17   0   2        176.60        285.58        72.87 o                         
  18   0   2      20711.52      20039.39       326.48 o                         
  19   0   2        293.86        386.36        65.82 o                         
  20   0   2       2026.71       2015.21        95.08 o                         
  21   0   2        577.66        534.64        68.86 o                         
  22   0   2       1494.20       1463.58       122.76 o                         
  23   0   2       1096.29       1037.59       137.97 o                         
  24   0   2       4641.57       5294.75       287.54 o                         
  25   0   2        743.59        899.10       131.67 o                         
  26   0   2       1268.27       1316.27       169.55 o                         
  27   0   2         75.75        207.35       122.64 o                         
  28   0   2        253.94        310.89       108.95 o                         
  29   0   2        140.60        159.11       147.68 o                         
  30   0   2        671.63       1113.23       381.43 o                         
 -29   1   2         17.58         48.32       149.17 o                         
 -28   1   2         94.94        220.54       133.63 o                         
 -27   1   2         30.60        131.82       105.77 o                         
 -26   1   2       1417.52       1132.35       165.11 o                         
 -25   1   2         75.77        216.73       132.07 o                         
 -24   1   2       5107.94       4952.01       263.36 o                         
 -23   1   2          9.93         92.50        82.98 o                         
 -22   1   2        485.03        478.18        76.62 o                         
 -21   1   2          4.12         -9.37        54.78 o                         
 -20   1   2       3968.85       4236.29       163.64 o                         
 -19   1   2         23.04         13.70        55.02 o                         
 -18   1   2      11683.73      13862.00       473.33 o                         
 -17   1   2          6.60         -5.84        47.33 o                         
 -16   1   2      16813.02      18635.22       386.25 o                         
 -15   1   2          4.56         -6.40        46.61 o                         
 -14   1   2       3175.73       3207.14       178.97 o                         
 -13   1   2          3.10        -23.63        23.63 o                         
 -12   1   2        632.71        536.44        48.57 o                         
 -11   1   2         14.31         14.45        27.02 o                         
 -10   1   2       7015.72       6353.98       187.22 o                         
  -9   1   2          7.65        -11.13        22.56 o                         
  -8   1   2      11171.20      11492.78       306.96 o                         
  -7   1   2          4.02        -19.70        24.89 o                         
  -6   1   2       6689.12       7802.13       269.40 o                         
  -5   1   2          6.58         41.89        29.16 o                         
  -4   1   2       2354.44       1620.29        58.97 o                         
  -3   1   2         23.44         44.49        19.44 o                         
  -2   1   2         23.12         67.09        19.54 o                         
   1   1   2         40.28         49.99        31.01 o                         
   2   1   2        365.29        202.94        47.38 o                         
   3   1   2         13.56         89.40        29.48 o                         
   4   1   2       2900.61       3503.77       130.42 o                         
   5   1   2         15.75         -7.85        19.76 o                         
   6   1   2       3013.66       2495.37        71.16 o                         
   7   1   2         14.14        -24.81        24.81 o                         
   8   1   2       4116.66       3630.29        87.45 o                         
   9   1   2          4.68        -20.20        20.20 o                         
  10   1   2       9788.33      10310.03       352.35 o                         
  11   1   2          4.24         -2.79        25.79 o                         
  12   1   2       8927.71      10068.61       184.51 o                         
  13   1   2          1.61          0.01        26.31 o                         
  14   1   2       4250.03       4563.54       113.48 o                         
  15   1   2          2.91        -29.49        29.49 o                         
  16   1   2      12910.42      14197.22       272.01 o                         
  17   1   2          9.72        -19.38        44.97 o                         
  18   1   2       2273.82       2587.45        99.11 o                         
  19   1   2         10.63        -22.79        33.73 o                         
  20   1   2        237.59        284.78        51.19 o                         
  21   1   2         19.70         15.06        48.54 o                         
  22   1   2       1345.05       1463.96       117.77 o                         
  23   1   2         19.08         -2.21        88.60 o                         
  24   1   2       3305.15       3458.88       226.53 o                         
  25   1   2         82.57        140.84       100.04 o                         
  26   1   2       1492.89       1505.63       163.17 o                         
  27   1   2         31.11         88.86       120.49 o                         
  28   1   2        298.08        330.90       104.56 o                         
  29   1   2          1.16       -154.11       154.11 o                         
  30   1   2       1220.52       1054.81       360.65 o                         
 -29   2   2        346.04        756.52       203.30 o                         
 -28   2   2        197.73        306.63       180.42 o                         
 -27   2   2        769.41       1136.17       214.52 o                         
 -26   2   2        558.96        943.62       143.50 o                         
 -25   2   2       1491.77       1745.96       189.77 o                         
 -24   2   2       4582.31       4742.00       277.98 o                         
 -23   2   2       1319.79       1489.90       136.26 o                         
 -22   2   2        381.09        598.31        78.61 o                         
 -21   2   2        868.21        769.37        83.07 o                         
 -20   2   2       7168.59       7232.30       208.89 o                         
 -19   2   2        951.10       1107.87        90.66 o                         
 -18   2   2      25805.62      25555.41       381.80 o                         
 -17   2   2       3012.82       3391.19       142.41 o                         
 -16   2   2      57427.37      55952.09       567.42 o                         
 -15   2   2        717.63        718.06        84.55 o                         
 -14   2   2      16857.74      15469.22       463.93 o                         
 -13   2   2        722.03        531.46        59.49 o                         
 -12   2   2      22052.27      23291.05       451.89 o                         
 -11   2   2       1488.24       1637.73       145.33 o                         
 -10   2   2      34114.42      30623.82       377.92 o                         
  -9   2   2       7477.05       6680.37       165.37 o                         
  -8   2   2      77127.45      75970.22       636.20 o                         
  -7   2   2       3121.00       2700.38       120.30 o                         
  -6   2   2      13234.92      14619.57       181.42 o                         
  -5   2   2       5892.08       7785.18       208.67 o                         
  -4   2   2     120087.02     166936.88       841.91 o                         
  -3   2   2       1719.10       1748.41        52.97 o                         
  -1   2   2        361.85        217.04        30.24 o                         
   0   2   2      49422.52      38070.64       412.87 o                         
   1   2   2         22.17         41.29        38.39 o                         
   3   2   2       1031.03       1326.71        48.93 o                         
   4   2   2     130710.36     138066.67       595.84 o                         
   5   2   2        490.29        516.55        28.48 o                         
   6   2   2      80927.21      69039.80       392.96 o                         
   7   2   2         35.45         46.40        29.30 o                         
   8   2   2      92062.46      85130.66       660.79 o                         
   9   2   2       2050.74       2230.28        90.10 o                         
  10   2   2      71316.94      69038.36       851.86 o                         
  11   2   2       2805.57       2833.15       103.42 o                         
  12   2   2      51240.71      51122.46       513.86 o                         
  13   2   2        220.93        249.97        31.19 o                         
  14   2   2      20808.09      20945.65       270.37 o                         
  15   2   2         78.72        101.98        35.85 o                         
  16   2   2      22676.13      22790.92       287.32 o                         
  17   2   2         88.73         57.14        28.50 o                         
  18   2   2       3109.55       2887.81       103.52 o                         
  19   2   2       1020.01       1057.50        81.33 o                         
  20   2   2        671.61        662.31        66.45 o                         
  21   2   2       2601.82       2771.66       153.73 o                         
  22   2   2       4119.26       3829.81       220.29 o                         
  23   2   2       1895.76       2035.29       173.68 o                         
  24   2   2       3668.94       4138.39       244.05 o                         
  25   2   2        955.25       1060.09       165.47 o                         
  26   2   2        961.24       1114.33       143.88 o                         
  27   2   2        155.34        239.18       114.25 o                         
  28   2   2        626.53        726.23       140.03 o                         
  29   2   2        330.53        278.04       135.46 o                         
  30   2   2        727.94        881.50       358.18 o                         
 -32   3   2        785.63        212.53       221.08 o                         
 -31   3   2         44.70          6.14       194.81 o                         
 -29   3   2         69.87        117.38       158.69 o                         
 -28   3   2        596.20        630.86       176.23 o                         
 -27   3   2         41.81        -37.09       139.01 o                         
 -26   3   2       1924.95       1837.33       242.02 o                         
 -25   3   2         55.49        207.21       117.83 o                         
 -24   3   2       1505.67       1292.18       176.21 o                         
 -23   3   2          2.97         15.48        73.22 o                         
 -22   3   2        156.82        132.72        54.57 o                         
 -21   3   2         15.12         74.82        64.70 o                         
 -20   3   2       3852.66       4159.47       165.59 o                         
 -19   3   2         31.93        -13.03        53.19 o                         
 -18   3   2      12295.16      14441.09       330.16 o                         
 -17   3   2         22.72        -52.89        52.89 o                         
 -16   3   2       9472.53      10084.83       257.27 o                         
 -15   3   2         10.47          0.51        20.52 o                         
 -14   3   2       1643.39       1550.21        98.04 o                         
 -13   3   2          6.94        -49.29        49.29 o                         
 -12   3   2       5164.13       5837.53       187.99 o                         
 -11   3   2          2.75        -46.12        46.12 o                         
 -10   3   2       4770.48       4487.62       141.23 o                         
  -9   3   2         31.19         27.50        39.01 o                         
  -8   3   2       5476.80       5310.71       152.36 o                         
  -7   3   2         19.58         28.74        33.06 o                         
  -6   3   2       1585.55       1768.62        87.59 o                         
  -5   3   2         21.82         14.84        21.38 o                         
  -4   3   2       4693.61       6442.20       106.90 o                         
  -3   3   2         34.16         45.54        16.99 o                         
  -2   3   2       1063.15       1323.01        34.50 o                         
  -1   3   2         13.57         53.36        18.21 o                         
   1   3   2         23.68         35.02        31.44 o                         
   2   3   2       1686.58       1827.36        66.76 o                         
   3   3   2         34.46         47.10        14.66 o                         
   4   3   2        423.81        665.88        24.51 o                         
   5   3   2          3.32        -17.89        17.89 o                         
   6   3   2       3121.15       2692.60        91.60 o                         
   7   3   2          8.66         47.73        23.17 o                         
   8   3   2      13026.71      14465.03       295.54 o                         
   9   3   2          1.04        -15.09        29.08 o                         
  10   3   2      14357.40      15289.59       280.07 o                         
  11   3   2          0.21        -26.36        26.36 o                         
  12   3   2       8023.69       8381.40       276.53 o                         
  13   3   2          4.68        -27.97        27.97 o                         
  14   3   2       2928.90       3053.56       104.06 o                         
  15   3   2          1.37        -12.71        37.70 o                         
  16   3   2       2157.30       2169.36        99.62 o                         
  17   3   2         14.07         22.72        36.50 o                         
  18   3   2       1208.07       1141.02        71.31 o                         
  19   3   2         22.97         24.04        35.62 o                         
  20   3   2       1326.15       1239.29        78.24 o                         
  21   3   2         19.76        -59.43        59.43 o                         
  22   3   2       2360.01       2320.44       189.81 o                         
  23   3   2         31.63         -7.94        90.83 o                         
  24   3   2       1279.70       1484.50       163.74 o                         
  25   3   2         60.53          6.79        98.53 o                         
  26   3   2        706.01        773.03       133.59 o                         
  27   3   2         11.77         48.83        94.20 o                         
  28   3   2       1011.26       1380.35       167.14 o                         
  29   3   2         42.32        135.96       116.86 o                         
  30   3   2       1147.26       1073.35       249.79 o                         
 -31   4   2        627.31        568.89       276.46 o                         
 -30   4   2        107.58        302.87       236.81 o                         
 -29   4   2         62.23        129.77       144.95 o                         
 -28   4   2       1095.80       1514.72       199.90 o                         
 -27   4   2       1100.24       1445.93       235.83 o                         
 -26   4   2       2081.44       2663.94       278.06 o                         
 -25   4   2       1507.92       1339.52       207.08 o                         
 -24   4   2        340.67        463.43        94.84 o                         
 -23   4   2        336.72        440.30       117.55 o                         
 -22   4   2        188.98        233.20        75.20 o                         
 -21   4   2        190.31        230.95        77.02 o                         
 -20   4   2       3886.32       4050.39       170.50 o                         
 -19   4   2       1609.47       1460.08       107.71 o                         
 -18   4   2      22745.01      23323.03       368.81 o                         
 -17   4   2       4564.67       4614.73       160.95 o                         
 -16   4   2      15977.66      16156.68       285.60 o                         
 -15   4   2       1276.32       1257.58       114.62 o                         
 -14   4   2       9179.31       8809.36       222.38 o                         
 -13   4   2        104.00         33.68        52.31 o                         
 -12   4   2      43189.59      39211.86       518.44 o                         
 -11   4   2       1613.45       1764.90       104.30 o                         
 -10   4   2      46326.23      45394.14       445.28 o                         
  -9   4   2       2273.35       1997.64        83.80 o                         
  -8   4   2      51585.59      51445.68       432.15 o                         
  -7   4   2       1412.99       1717.65        66.16 o                         
  -6   4   2     111559.35     104860.52       866.79 o                         
  -5   4   2       1514.51       1909.11        50.59 o                         
  -3   4   2        516.57        787.52        31.38 o                         
  -2   4   2     138397.75     146411.97       573.05 o                         
  -1   4   2       3079.12       3469.43        63.14 o                         
   0   4   2      88988.91      83473.37       605.58 o                         
   1   4   2       2405.60       1745.51        82.30 o                         
   2   4   2     117141.64     165305.88      1084.15 o                         
   3   4   2       4752.38       6636.96       131.94 o                         
   4   4   2       7907.47       4738.95        57.12 o                         
   5   4   2       1733.46       1989.50        41.66 o                         
   6   4   2     238494.59     228818.28      1215.73 o                         
   7   4   2       4564.18       4807.00       125.04 o                         
   8   4   2     190792.64     179593.11       912.99 o                         
   9   4   2       4744.32       3661.68       122.02 o                         
  10   4   2      75577.09      73682.33       492.37 o                         
  11   4   2       4059.63       4235.87       111.44 o                         
  12   4   2      21506.93      21128.91       257.66 o                         
  13   4   2        595.19        518.96        58.86 o                         
  14   4   2      21197.75      21911.02       271.74 o                         
  15   4   2        897.12        976.92        62.63 o                         
  16   4   2       7221.14       7316.46       158.08 o                         
  17   4   2       1839.94       1711.95        84.40 o                         
  18   4   2       4245.67       4258.88       127.22 o                         
  19   4   2        235.11        222.73        58.61 o                         
  20   4   2       5840.52       6147.59       158.93 o                         
  21   4   2       1672.64       1851.50       111.01 o                         
  22   4   2       9131.89       8610.58       345.37 o                         
  23   4   2        585.68        741.77       123.67 o                         
  24   4   2       1241.24       1304.90       143.25 o                         
  25   4   2        395.80        375.12       134.56 o                         
  26   4   2        200.38        316.22       105.27 o                         
  27   4   2        322.85        326.96        98.72 o                         
  28   4   2        776.43       1093.07       150.61 o                         
  29   4   2        102.45        133.52       146.48 o                         
  30   4   2       1367.50       1525.18       543.30 o                         
 -30   5   2        591.78        656.78       281.73 o                         
 -29   5   2         30.49        652.01       169.50 o                         
 -28   5   2       2117.77       2146.93       231.11 o                         
 -27   5   2         50.17        -45.38       106.26 o                         
 -26   5   2       4156.24       4293.14       291.71 o                         
 -25   5   2         67.61       -100.78       100.78 o                         
 -24   5   2       1171.74       1060.83       130.39 o                         
 -23   5   2         14.48         55.45        67.51 o                         
 -22   5   2       1052.92        963.53        97.99 o                         
 -21   5   2         24.26        -17.71        55.01 o                         
 -20   5   2       3270.72       3449.36       165.20 o                         
 -19   5   2         24.28        -56.85        56.85 o                         
 -18   5   2       8635.99       9259.99       250.89 o                         
 -17   5   2         32.93        -13.75        52.73 o                         
 -16   5   2       3694.29       4125.37       148.27 o                         
 -15   5   2         22.31         -3.55        51.66 o                         
 -14   5   2        468.75        450.82        57.48 o                         
 -13   5   2          0.75        -41.35        41.35 o                         
 -12   5   2       2626.82       2848.83       122.53 o                         
 -11   5   2          7.50         14.08        40.61 o                         
 -10   5   2       3592.86       3832.58       124.49 o                         
  -9   5   2         12.42          0.82        44.93 o                         
  -8   5   2       4512.37       3963.28        86.23 o                         
  -7   5   2         25.94          6.85        23.81 o                         
  -6   5   2       2202.24       1614.05        54.00 o                         
  -5   5   2         15.97          9.69        19.00 o                         
  -4   5   2       1587.48       1936.71        48.03 o                         
  -3   5   2          3.28         -1.07        15.51 o                         
  -2   5   2        454.26        440.86        30.51 o                         
  -1   5   2         16.05         -0.59        16.21 o                         
   0   5   2          4.13        123.27        27.31 o                         
   1   5   2          6.84          7.35        22.75 o                         
   2   5   2       5841.22       7861.91       157.37 o                         
   3   5   2         21.23         38.95        19.71 o                         
   4   5   2       1556.72       2038.07        67.90 o                         
   5   5   2         15.81         21.90        18.11 o                         
   6   5   2       6638.05       5538.75       105.47 o                         
   7   5   2          6.22        -12.92        18.33 o                         
   8   5   2       2893.86       2497.91        97.49 o                         
   9   5   2         16.35          1.78        25.14 o                         
  10   5   2      10476.24      10829.96       333.04 o                         
  11   5   2          4.62        -29.08        29.08 o                         
  12   5   2       6154.42       6548.98       190.61 o                         
  13   5   2         16.64         18.54        36.35 o                         
  14   5   2       6570.62       7225.95       171.72 o                         
  15   5   2          1.65        -29.84        35.69 o                         
  16   5   2       1109.68       1227.66        76.84 o                         
  17   5   2         24.76         16.12        33.78 o                         
  18   5   2       3412.37       3511.90       122.86 o                         
  19   5   2          0.60        -32.90        32.90 o                         
  20   5   2       5377.75       5428.33       188.09 o                         
  21   5   2          6.90         49.26        66.83 o                         
  22   5   2       4632.33       5403.50       267.22 o                         
  23   5   2         12.58         -7.06       103.55 o                         
  24   5   2       1740.16       1874.19       179.66 o                         
  25   5   2         37.68          7.94        97.83 o                         
  26   5   2        266.89        256.69        97.43 o                         
  27   5   2         29.00          8.18       127.65 o                         
  28   5   2       1141.24       1689.60       188.94 o                         
  29   5   2          4.33       -127.15       127.15 o                         
  30   5   2       1316.50        663.47       280.25 o                         
  31   5   2         22.67        362.06       242.69 o                         
 -30   6   2        352.08        236.13       225.16 o                         
 -29   6   2         68.49        255.20       147.12 o                         
 -28   6   2       1962.17       2576.87       341.27 o                         
 -27   6   2        734.76        872.17       157.44 o                         
 -26   6   2       1987.45       2300.41       221.36 o                         
 -25   6   2       1108.21        896.77       198.15 o                         
 -24   6   2       2188.20       2613.66       185.60 o                         
 -23   6   2         70.99         20.94        65.27 o                         
 -22   6   2       3166.49       3315.35       155.39 o                         
 -21   6   2       1572.24       1478.49       109.20 o                         
 -20   6   2       8054.10       8842.52       236.87 o                         
 -19   6   2       3848.99       3953.77       159.45 o                         
 -18   6   2      15734.40      15449.34       298.08 o                         
 -17   6   2       3552.57       3659.36       159.97 o                         
 -16   6   2       9326.38       9304.29       231.25 o                         
 -15   6   2       1077.49       1057.69        82.99 o                         
 -14   6   2       2123.73       2335.64       118.88 o                         
 -13   6   2        516.74        417.02        64.09 o                         
 -12   6   2       5464.37       4576.62       166.46 o                         
 -11   6   2       3419.44       3045.15       138.51 o                         
 -10   6   2      61624.33      60698.11       469.72 o                         
  -9   6   2       2050.20       1814.48        87.56 o                         
  -8   6   2      97641.75      90350.87       650.00 o                         
  -7   6   2        284.27        201.64        27.69 o                         
  -6   6   2     149417.69     142237.06       715.36 o                         
  -5   6   2       6608.83       5674.37       132.23 o                         
  -4   6   2     234874.59     223602.19       893.95 o                         
  -3   6   2       2832.44       2462.05        44.28 o                         
  -2   6   2      82842.46      72542.98       429.67 o                         
  -1   6   2       3024.34       2410.26        62.83 o                         
   0   6   2     136533.53     131093.34       685.13 o                         
   1   6   2       6669.17       7298.32       207.71 o                         
   2   6   2      12959.91      13980.49       163.69 o                         
   3   6   2       1507.72       1667.28        51.85 o                         
   4   6   2     110709.82     104031.12       595.73 o                         
   5   6   2       2141.05       1535.60        41.76 o                         
   6   6   2     149843.78     144698.62       644.12 o                         
   7   6   2        499.13        418.76        25.57 o                         
   8   6   2       5649.05       5355.88       166.20 o                         
   9   6   2        617.70        546.53        36.13 o                         
  10   6   2      49346.59      47845.52       341.48 o                         
  11   6   2       2948.47       2799.34        78.59 o                         
  12   6   2      18813.05      16613.50       220.58 o                         
  13   6   2       4864.12       5440.03       210.43 o                         
  14   6   2      30849.31      30974.21       388.19 o                         
  15   6   2       1750.13       1622.84        95.75 o                         
  16   6   2       1609.13       1697.30       101.04 o                         
  17   6   2       3283.15       3523.71       140.29 o                         
  18   6   2       8265.05       8437.25       183.39 o                         
  19   6   2       1054.32        999.14        76.39 o                         
  20   6   2       8565.31       8902.11       235.21 o                         
  21   6   2        360.83        413.26       128.25 o                         
  22   6   2       7873.87       8238.86       334.45 o                         
  23   6   2        351.43        337.80       152.81 o                         
  24   6   2       4624.93       4444.18       260.22 o                         
  25   6   2         91.14        103.43        95.58 o                         
  26   6   2        261.62        496.18       145.45 o                         
  27   6   2         43.81         43.77       107.58 o                         
  28   6   2       1062.60       1368.86       256.77 o                         
  29   6   2         14.04        -38.03       149.19 o                         
  30   6   2       1310.76        801.12       309.62 o                         
  31   6   2          5.40        -94.69       223.01 o                         
 -29   7   2         39.55        -16.03       261.69 o                         
 -28   7   2       3153.80       3062.55       263.31 o                         
 -27   7   2         47.87         71.85       134.30 o                         
 -26   7   2       3253.17       3520.93       267.09 o                         
 -25   7   2         85.71        -48.29        82.58 o                         
 -24   7   2       2473.84       3013.96       205.24 o                         
 -23   7   2         15.20         10.14        71.59 o                         
 -22   7   2       1077.80       1067.07       110.45 o                         
 -21   7   2         56.66        -11.81        56.43 o                         
 -20   7   2       2375.41       2506.45       132.71 o                         
 -19   7   2        102.86        -54.32        54.32 o                         
 -18   7   2       3507.19       3535.78       153.87 o                         
 -17   7   2         49.11         -3.01        48.67 o                         
 -16   7   2       4702.65       5041.67       175.46 o                         
 -15   7   2          7.25        -43.91        43.91 o                         
 -14   7   2         71.44         69.08        48.59 o                         
 -13   7   2          0.55          1.34        29.15 o                         
 -12   7   2       1701.70       1638.96        91.24 o                         
 -11   7   2         10.41          5.64        21.07 o                         
 -10   7   2       4579.37       4183.03       183.73 o                         
  -9   7   2          3.44         25.12        24.38 o                         
  -8   7   2        571.25        534.91        50.21 o                         
  -7   7   2          0.62         -7.88        19.96 o                         
  -6   7   2        574.05        536.74        31.98 o                         
  -5   7   2          6.29         -7.50        18.07 o                         
  -4   7   2       4528.48       4768.05        90.77 o                         
  -3   7   2          8.63          3.41        16.19 o                         
  -2   7   2         27.53         21.40        23.47 o                         
  -1   7   2         13.90          3.46        27.43 o                         
   0   7   2        918.67        951.58        53.63 o                         
   1   7   2          4.09         -0.77        21.68 o                         
   2   7   2       3103.62       2775.76        85.46 o                         
   3   7   2         20.14          2.96        23.46 o                         
   4   7   2       1379.89       1707.41        52.84 o                         
   5   7   2         25.38         -4.64        19.97 o                         
   6   7   2        280.03        196.54        20.96 o                         
   7   7   2          0.74        -15.82        21.85 o                         
   8   7   2        497.30        557.04        33.24 o                         
   9   7   2          6.75        -10.44        18.04 o                         
  10   7   2       5863.20       5593.55       188.87 o                         
  11   7   2         15.08        -11.07        18.90 o                         
  12   7   2       3926.36       3651.91       178.70 o                         
  13   7   2          1.28         11.50        28.16 o                         
  14   7   2       4193.27       3881.53       153.57 o                         
  15   7   2          1.63        -30.51        30.51 o                         
  16   7   2       2434.96       2346.91       120.69 o                         
  17   7   2         32.51          8.38        48.04 o                         
  18   7   2       3262.43       3538.41       187.13 o                         
  19   7   2         34.88          7.35        46.02 o                         
  20   7   2       4699.43       5175.39       257.28 o                         
  21   7   2         10.88        -87.20        87.20 o                         
  22   7   2       6555.78       7630.40       367.87 o                         
  23   7   2          5.44         15.91        99.52 o                         
  24   7   2       3519.21       3433.92       264.69 o                         
  25   7   2          6.65        -37.15       119.56 o                         
  26   7   2       1260.38        967.88       164.04 o                         
  27   7   2         11.23         47.11       136.88 o                         
  28   7   2       1078.20       1012.05       172.61 o                         
  29   7   2          5.20        253.34       163.63 o                         
  30   7   2        755.64        788.30       275.32 o                         
  31   7   2         27.94        277.49       209.44 o                         
 -30   8   2        194.34        132.62       224.53 o                         
 -29   8   2        450.59        977.19       243.08 o                         
 -28   8   2       1676.83       1598.40       177.79 o                         
 -27   8   2        921.00        967.76       148.66 o                         
 -26   8   2       2101.12       2070.38       213.04 o                         
 -25   8   2        815.59        810.53       127.23 o                         
 -24   8   2       1812.44       1978.70       168.79 o                         
 -23   8   2        206.85        117.78        89.74 o                         
 -22   8   2       2828.60       2614.30       170.74 o                         
 -21   8   2       1088.08       1195.18       114.25 o                         
 -20   8   2        391.34        349.84        61.36 o                         
 -19   8   2       2750.36       2875.42       144.74 o                         
 -18   8   2       5133.10       4836.88       177.12 o                         
 -17   8   2       2710.47       2451.40       128.89 o                         
 -16   8   2      16549.00      15418.89       440.58 o                         
 -15   8   2       1225.85       1127.54        60.35 o                         
 -14   8   2       6002.88       4802.92       106.98 o                         
 -13   8   2        631.54        560.09        48.81 o                         
 -12   8   2       3692.26       3213.12       147.47 o                         
 -11   8   2       2904.74       2748.12       111.28 o                         
 -10   8   2      13360.15      13238.85       225.21 o                         
  -9   8   2       4044.05       4183.04       125.75 o                         
  -8   8   2        141.28        325.47        55.12 o                         
  -7   8   2        523.09        551.82        40.31 o                         
  -6   8   2       5081.48       4823.68        96.44 o                         
  -5   8   2       2779.42       2335.96        68.66 o                         
  -4   8   2     186160.95     174315.44       714.33 o                         
  -3   8   2      12860.74      14308.39       206.26 o                         
  -2   8   2      93373.16      87261.29       492.39 o                         
  -1   8   2       4196.34       3601.06        93.57 o                         
   0   8   2     111215.25     107958.65       683.07 o                         
   1   8   2      11151.08      11853.05       241.26 o                         
   2   8   2      76662.13      75245.20       680.62 o                         
   3   8   2       5389.01       5337.14       110.96 o                         
   4   8   2      51652.57      52126.09       404.77 o                         
   5   8   2       4370.84       3799.56        83.05 o                         
   6   8   2      97967.49      92365.35       511.55 o                         
   7   8   2        522.66        495.90        32.12 o                         
   8   8   2        200.45        413.31        31.14 o                         
   9   8   2        681.40        637.72        35.54 o                         
  10   8   2      37920.85      37705.60       312.48 o                         
  11   8   2        907.34        780.27        58.62 o                         
  12   8   2      52696.14      48749.43       455.43 o                         
  13   8   2       1028.24        831.67        57.44 o                         
  14   8   2      19733.38      18526.54       313.92 o                         
  15   8   2        701.94        596.97        51.35 o                         
  16   8   2       1317.10       1226.40       123.85 o                         
  17   8   2       1421.62       1242.72       107.65 o                         
  18   8   2       6437.84       5879.51       191.86 o                         
  19   8   2       1620.52       1547.75       142.87 o                         
  20   8   2      10792.71      11823.78       391.84 o                         
  21   8   2        221.79         53.28        86.69 o                         
  22   8   2       7653.34       8264.97       315.15 o                         
  23   8   2       1138.53       1394.42       181.22 o                         
  24   8   2       1730.96       2521.79       230.42 o                         
  25   8   2        563.91        463.70       149.36 o                         
  26   8   2        840.01       1109.05       177.48 o                         
  27   8   2        227.00        101.93       122.94 o                         
  28   8   2        781.52        934.66       202.94 o                         
  29   8   2        170.41       -142.38       181.01 o                         
  30   8   2        849.31        624.26       317.44 o                         
 -30   9   2        318.20         20.97       229.71 o                         
 -29   9   2        134.53        -94.91       145.84 o                         
 -28   9   2       2502.75       2448.39       276.46 o                         
 -27   9   2         82.93          1.06        89.62 o                         
 -26   9   2       1766.64       1553.10       173.87 o                         
 -25   9   2         92.83         83.43        77.24 o                         
 -24   9   2       1380.22       1288.80       121.01 o                         
 -23   9   2         10.85         -9.16        70.00 o                         
 -22   9   2        929.04        973.97       102.30 o                         
 -21   9   2         16.62         34.15        61.34 o                         
 -20   9   2        182.06        110.06        66.58 o                         
 -19   9   2         14.32         26.71        52.62 o                         
 -18   9   2       1349.16       1403.96        98.12 o                         
 -17   9   2         47.49        -17.50        44.36 o                         
 -16   9   2       4859.21       5004.30       172.54 o                         
 -15   9   2         18.69        -21.65        38.37 o                         
 -14   9   2       3006.03       2905.33       141.52 o                         
 -13   9   2          5.61        -12.73        46.42 o                         
 -12   9   2       3221.30       3186.57       119.25 o                         
 -11   9   2         16.77         24.61        43.16 o                         
 -10   9   2       2279.17       2354.30       110.77 o                         
  -9   9   2         25.00         16.49        30.08 o                         
  -8   9   2        673.23        626.70        51.30 o                         
  -7   9   2          6.00        -13.92        24.77 o                         
  -6   9   2        591.42        595.82        36.61 o                         
  -5   9   2         16.10        -12.97        16.08 o                         
  -4   9   2       4573.56       3552.24        81.22 o                         
  -3   9   2          1.08        -22.24        22.24 o                         
  -2   9   2       1977.22       2203.95        69.53 o                         
  -1   9   2          4.50         28.15        28.51 o                         
   0   9   2       2879.69       3305.88       112.99 o                         
   1   9   2          8.38         43.61        41.53 o                         
   2   9   2       7389.42       6236.20       241.36 o                         
   3   9   2         30.65         38.13        21.48 o                         
   4   9   2       2170.63       1926.67        60.43 o                         
   5   9   2         12.02        -14.55        24.87 o                         
   6   9   2       1935.40       1855.28        73.27 o                         
   7   9   2          3.92         -9.40        19.57 o                         
   8   9   2       4067.16       4062.20       112.99 o                         
   9   9   2         25.81        -22.92        22.92 o                         
  10   9   2       6179.66       6461.58       132.02 o                         
  11   9   2         22.28         -9.83        25.03 o                         
  12   9   2       7019.43       7297.02       227.79 o                         
  13   9   2          9.38        -11.51        33.86 o                         
  14   9   2       5593.90       5307.70       149.60 o                         
  15   9   2          0.66        -28.38        37.50 o                         
  16   9   2        816.41        597.40        61.08 o                         
  17   9   2         22.11         24.98        98.57 o                         
  18   9   2       3068.48       3655.27       204.51 o                         
  19   9   2         36.84         59.84        83.43 o                         
  20   9   2       3247.88       3943.60       221.50 o                         
  21   9   2         11.75         -2.17        74.89 o                         
  22   9   2       5847.44       6733.08       301.86 o                         
  23   9   2         54.64        -38.56       117.94 o                         
  24   9   2       3318.76       3858.38       379.42 o                         
  25   9   2         20.12         53.29       102.55 o                         
  26   9   2       1257.51       1112.53       171.47 o                         
  27   9   2          4.24        -99.64       113.23 o                         
  28   9   2       1009.99       1265.87       306.15 o                         
  29   9   2         31.80       -254.12       254.12 o                         
 -30  10   2         33.53        704.41       299.81 o                         
 -29  10   2        854.72        737.14       515.67 o                         
 -28  10   2         85.35        -92.25       173.87 o                         
 -27  10   2       1466.67       1556.61       224.72 o                         
 -26  10   2        286.03        391.82       121.88 o                         
 -25  10   2       1076.17       1150.31       143.34 o                         
 -24  10   2        616.84        672.92        98.99 o                         
 -23  10   2        207.03        111.18        86.83 o                         
 -22  10   2       3265.33       3072.90       195.98 o                         
 -21  10   2        582.81        530.11        86.40 o                         
 -20  10   2       1331.22       1277.23       116.88 o                         
 -19  10   2       1446.88       1347.12       116.17 o                         
 -18  10   2       2440.49       2418.93       144.71 o                         
 -17  10   2       1990.14       2013.38       138.76 o                         
 -16  10   2      12158.12      11990.55       286.53 o                         
 -15  10   2       2290.97       2488.33       134.54 o                         
 -14  10   2      27043.23      25671.31       404.64 o                         
 -13  10   2       2922.69       3139.68       130.97 o                         
 -12  10   2      31146.78      28959.32       379.37 o                         
 -11  10   2       4300.06       4284.95       198.68 o                         
 -10  10   2      24854.94      23330.29       347.20 o                         
  -9  10   2       6166.76       6412.44       169.81 o                         
  -8  10   2      36841.68      35629.32       506.27 o                         
  -7  10   2       5833.30       5852.19       146.92 o                         
  -6  10   2      49326.51      48151.91       316.34 o                         
  -5  10   2      10345.30      10918.66       262.78 o                         
  -4  10   2      74712.27      71824.88       420.24 o                         
  -3  10   2      14155.58      14424.57       174.51 o                         
  -2  10   2      70056.41      69250.06       548.55 o                         
  -1  10   2       9598.38      10240.57       209.67 o                         
   0  10   2      41152.45      39485.04       466.32 o                         
   1  10   2       7053.28       6810.33       231.40 o                         
   2  10   2      34731.98      31321.61       427.72 o                         
   3  10   2       4656.66       4219.75       125.41 o                         
   4  10   2      44245.33      42410.65       345.63 o                         
   5  10   2       3377.29       3593.93        82.60 o                         
   6  10   2      62935.23      62632.44       478.87 o                         
   7  10   2       4569.49       4609.17        95.76 o                         
   8  10   2      12830.93      12000.56       154.25 o                         
   9  10   2       2291.42       2169.07        87.76 o                         
  10  10   2      24828.00      23185.92       246.02 o                         
  11  10   2       2653.47       2487.46        86.22 o                         
  12  10   2      36391.39      34374.35       346.84 o                         
  13  10   2       2572.22       2387.29       109.66 o                         
  14  10   2      19135.48      18188.98       487.98 o                         
  15  10   2        780.94        824.07        65.21 o                         
  16  10   2       1845.36       1676.24       107.39 o                         
  17  10   2        514.39        370.89       131.52 o                         
  18  10   2       9143.47       9174.06       376.63 o                         
  19  10   2        498.25        549.07       121.54 o                         
  20  10   2       5185.41       4753.90       220.58 o                         
  21  10   2        630.67        646.09       109.99 o                         
  22  10   2       6321.49       6088.82       280.41 o                         
  23  10   2       1306.00       1431.83       176.58 o                         
  24  10   2        639.12        669.46       171.68 o                         
  25  10   2        590.45        508.38       144.33 o                         
  26  10   2       1269.70       1206.48       199.36 o                         
  27  10   2        290.02        347.81       136.04 o                         
  28  10   2       1861.09       1958.31       332.70 o                         
  29  10   2        382.59       -108.90       238.50 o                         
 -29  11   2        184.45        176.56       156.51 o                         
 -28  11   2        972.30        619.35       175.67 o                         
 -27  11   2        126.86        111.51       123.69 o                         
 -26  11   2        279.90        421.04       115.84 o                         
 -25  11   2         50.67        -28.25        91.50 o                         
 -24  11   2        145.78         77.08        84.55 o                         
 -23  11   2         40.72        -25.34        84.42 o                         
 -22  11   2        402.54        488.69       101.49 o                         
 -21  11   2          9.51        101.45        73.47 o                         
 -20  11   2        244.23        205.67        69.18 o                         
 -19  11   2         11.79         22.92        61.72 o                         
 -18  11   2       2286.13       2392.67       143.53 o                         
 -17  11   2        108.40         70.10        61.98 o                         
 -16  11   2       4662.70       4742.25       191.35 o                         
 -15  11   2         66.01        -20.35        55.18 o                         
 -14  11   2       7264.63       7727.19       229.79 o                         
 -13  11   2         37.17        -51.67        51.67 o                         
 -12  11   2       5906.61       5874.18       171.69 o                         
 -11  11   2         44.03        -20.97        43.66 o                         
 -10  11   2       2730.02       2586.37       152.26 o                         
  -9  11   2         23.58        -23.95        23.95 o                         
  -8  11   2        947.12        748.14        51.11 o                         
  -7  11   2         14.60         -9.49        21.92 o                         
  -6  11   2       2882.54       2686.05        82.44 o                         
  -5  11   2          4.41          4.78        27.36 o                         
  -4  11   2       4035.84       4048.05       125.38 o                         
  -3  11   2          0.25        -36.23        36.23 o                         
  -2  11   2       2788.44       3319.52       117.04 o                         
  -1  11   2          4.09        -18.02        30.58 o                         
   0  11   2        987.80        857.56        85.63 o                         
   1  11   2         13.96         30.52        39.40 o                         
   2  11   2       1550.15       1655.57       198.77 o                         
   3  11   2          2.41          8.81        32.54 o                         
   4  11   2       1505.49       1460.11        70.98 o                         
   5  11   2          7.09          0.39        23.61 o                         
   6  11   2       3347.70       2850.42        92.51 o                         
   7  11   2         10.33          5.93        17.35 o                         
   8  11   2       2833.80       2556.14        71.08 o                         
   9  11   2         17.05         -0.75        32.08 o                         
  10  11   2       4178.96       4100.20       129.39 o                         
  11  11   2         42.38        -29.55        29.55 o                         
  12  11   2       9279.38       9551.56       270.08 o                         
  13  11   2         31.79        -21.65        21.65 o                         
  14  11   2       5175.37       5153.20       255.80 o                         
  15  11   2          3.08        -56.68        56.68 o                         
  16  11   2       1514.56       1704.84       153.65 o                         
  17  11   2          1.01        -27.82        78.93 o                         
  18  11   2        236.97        266.40       139.07 o                         
  19  11   2          9.25        -78.24        78.24 o                         
  20  11   2        107.10        149.40       107.56 o                         
  21  11   2         17.20         11.68        79.36 o                         
  22  11   2       2172.99       2087.26       181.55 o                         
  23  11   2         33.83         49.28       113.96 o                         
  24  11   2        675.65        745.36       154.55 o                         
  25  11   2         36.21        -20.09       124.83 o                         
  26  11   2        926.07        679.83       152.33 o                         
  27  11   2         15.75       -112.69       136.50 o                         
  28  11   2        807.75        815.01       233.00 o                         
 -29  12   2        796.90        730.27       219.87 o                         
 -28  12   2        258.38        157.61       155.95 o                         
 -27  12   2       1006.67        839.48       230.45 o                         
 -26  12   2        319.91        454.87       112.23 o                         
 -25  12   2        598.54        433.88       171.10 o                         
 -24  12   2        238.62        189.12        81.31 o                         
 -23  12   2         38.81         -0.73        66.38 o                         
 -22  12   2        685.96        866.63       103.43 o                         
 -21  12   2       1097.61       1024.69       105.70 o                         
 -20  12   2        134.30        152.32        67.47 o                         
 -19  12   2        778.26        714.31       105.83 o                         
 -18  12   2       2561.22       2611.14       163.89 o                         
 -17  12   2       2168.52       2183.21       154.70 o                         
 -16  12   2      11387.25      10860.23       313.66 o                         
 -15  12   2       2768.85       2752.12       146.77 o                         
 -14  12   2      26545.38      26702.99       435.15 o                         
 -13  12   2       9573.11       9719.81       259.59 o                         
 -12  12   2      48424.12      47088.85       513.16 o                         
 -11  12   2       9641.08      10373.05       207.09 o                         
 -10  12   2      36451.34      34489.20       406.19 o                         
  -9  12   2       6986.99       7387.92       193.84 o                         
  -8  12   2      52526.59      48281.02       420.42 o                         
  -7  12   2       3895.99       4016.09       121.90 o                         
  -6  12   2      18121.87      16413.70       181.20 o                         
  -5  12   2       5941.76       6208.30       146.20 o                         
  -4  12   2      21301.56      20882.35       216.31 o                         
  -3  12   2       8044.88       8751.77       187.26 o                         
  -2  12   2      51383.68      53016.48       582.61 o                         
  -1  12   2       8965.07       9969.50       224.53 o                         
   0  12   2      12914.84      13516.48       243.30 o                         
   1  12   2        587.63        596.01        53.43 o                         
   2  12   2      21746.68      23022.78       351.18 o                         
   3  12   2       5179.16       5583.24       208.39 o                         
   4  12   2      43936.56      39442.70       446.11 o                         
   5  12   2       2565.93       2709.14        76.82 o                         
   6  12   2       5628.23       4597.30       108.56 o                         
   7  12   2       1680.81       1615.23        58.23 o                         
   8  12   2       3061.82       3112.93        87.50 o                         
   9  12   2       3354.57       2983.56       117.55 o                         
  10  12   2      31929.11      29212.00       346.98 o                         
  11  12   2       5661.65       5549.42       161.10 o                         
  12  12   2      45970.66      44167.06       530.82 o                         
  13  12   2       5750.36       5314.81       176.46 o                         
  14  12   2      10117.03      10014.04       307.86 o                         
  15  12   2       1764.75       2000.65       203.87 o                         
  16  12   2       1399.79       1603.59       139.24 o                         
  17  12   2        562.34        721.92       108.50 o                         
  18  12   2       2509.93       2506.72       205.96 o                         
  19  12   2        210.27        198.30       100.57 o                         
  20  12   2       2891.15       2784.69       191.44 o                         
  21  12   2         93.35         98.70        81.07 o                         
  22  12   2       2753.51       2541.84       196.61 o                         
  23  12   2        287.49        330.22       108.41 o                         
  24  12   2        258.01        255.53       119.37 o                         
  25  12   2        288.64         88.73       159.10 o                         
  26  12   2       1550.32       1390.83       212.53 o                         
  27  12   2        180.16        169.07       182.37 o                         
  28  12   2       1095.79        635.30       334.11 o                         
 -29  13   2        109.67       -116.01       166.41 o                         
 -28  13   2        272.17        -45.09       260.59 o                         
 -27  13   2        118.72        106.76       150.75 o                         
 -26  13   2        135.92         89.67       108.39 o                         
 -25  13   2         27.60         76.55       109.75 o                         
 -24  13   2        567.45        459.68       117.04 o                         
 -23  13   2         35.25         39.21        85.70 o                         
 -22  13   2       2544.58       2164.90       168.61 o                         
 -21  13   2         41.36        -43.20        76.89 o                         
 -20  13   2       1334.67       1404.32       166.86 o                         
 -19  13   2          9.63         -1.52        92.72 o                         
 -18  13   2        366.22        463.26        87.93 o                         
 -17  13   2          9.85        -63.23        63.23 o                         
 -16  13   2        635.75        430.33        82.56 o                         
 -15  13   2          0.23         -3.58        55.31 o                         
 -14  13   2       5876.44       6560.38       221.34 o                         
 -13  13   2         64.08         -9.81        47.44 o                         
 -12  13   2       6188.34       5909.26       246.16 o                         
 -11  13   2         34.92          0.73        41.38 o                         
 -10  13   2       2575.23       2324.51       100.92 o                         
  -9  13   2          9.99        -29.95        35.84 o                         
  -8  13   2       1092.33       1075.55        65.53 o                         
  -7  13   2          1.14        -21.86        25.01 o                         
  -6  13   2       4919.17       5314.44       171.62 o                         
  -5  13   2         16.39        -15.97        28.65 o                         
  -4  13   2        599.53        546.15        53.79 o                         
  -3  13   2          4.52        -10.08        35.01 o                         
  -2  13   2        231.80        163.74        57.40 o                         
  -1  13   2          1.57        -38.08        38.08 o                         
   0  13   2        125.87         95.65        44.36 o                         
   1  13   2          2.98         -0.73        34.87 o                         
   2  13   2        714.05        509.34        55.36 o                         
   3  13   2          6.96        -35.52        35.52 o                         
   4  13   2        110.00         66.50        28.15 o                         
   5  13   2          0.74          0.89        23.32 o                         
   6  13   2        519.10        429.85        49.31 o                         
   7  13   2          0.53         -3.34        23.90 o                         
   8  13   2        614.99        548.42        37.93 o                         
   9  13   2          6.20        -21.07        21.07 o                         
  10  13   2       2968.23       2865.92       169.23 o                         
  11  13   2         34.63        -33.63        50.62 o                         
  12  13   2       9227.28       9289.26       244.93 o                         
  13  13   2         60.94         27.68        32.71 o                         
  14  13   2       7041.08       7098.54       259.13 o                         
  15  13   2         53.45        -75.65        75.65 o                         
  16  13   2       6577.09       6857.57       280.53 o                         
  17  13   2         20.97         85.01        81.73 o                         
  18  13   2       1259.60       1266.29       141.46 o                         
  19  13   2         36.76         67.19        99.19 o                         
  20  13   2       1427.15       1340.37       146.90 o                         
  21  13   2          2.34        -57.75        85.35 o                         
  22  13   2        466.80        327.78       119.07 o                         
  23  13   2         40.62         39.90        96.82 o                         
  24  13   2        302.88        248.38       121.85 o                         
  25  13   2         18.64         10.17       117.71 o                         
  26  13   2       1166.88       1589.59       207.12 o                         
  27  13   2          9.24       -197.29       197.29 o                         
 -29  14   2        484.57        552.20       302.96 o                         
 -28  14   2        655.53        638.09       295.45 o                         
 -27  14   2        361.99        463.22       191.28 o                         
 -26  14   2       1156.41       1269.78       200.30 o                         
 -25  14   2         31.67        -86.34       121.86 o                         
 -24  14   2       1772.08       1879.75       192.28 o                         
 -23  14   2        434.53        348.10       108.01 o                         
 -22  14   2       2459.35       2379.52       181.73 o                         
 -21  14   2       2304.63       2043.98       167.17 o                         
 -20  14   2       2627.63       2565.80       178.87 o                         
 -19  14   2       1279.41       1339.46       138.18 o                         
 -18  14   2       1098.94        980.98       118.13 o                         
 -17  14   2         20.64         42.50        75.02 o                         
 -16  14   2       1349.05       1240.90       106.16 o                         
 -15  14   2       1465.04       1540.39       119.98 o                         
 -14  14   2      14238.43      14115.67       324.03 o                         
 -13  14   2       7325.21       7889.27       248.20 o                         
 -12  14   2      10963.58      11261.06       220.30 o                         
 -11  14   2       5537.52       6018.67       162.31 o                         
 -10  14   2      19691.60      19817.77       287.74 o                         
  -9  14   2       5704.96       5754.49       138.06 o                         
  -8  14   2      20731.83      19680.09       232.70 o                         
  -7  14   2       4401.78       4036.16       130.69 o                         
  -6  14   2      31074.85      30705.69       328.75 o                         
  -5  14   2       6680.57       7224.46       147.10 o                         
  -4  14   2      22132.46      22261.76       366.60 o                         
  -3  14   2       3166.97       3440.23       140.45 o                         
  -2  14   2      21811.76      21852.70       373.01 o                         
  -1  14   2       4289.33       4570.94       119.30 o                         
   0  14   2      12914.54      11444.71       201.63 o                         
   1  14   2       3079.35       2913.07       178.23 o                         
   2  14   2      16722.00      16119.82       266.05 o                         
   3  14   2       1745.06       1496.72        90.68 o                         
   4  14   2       9561.09       8520.30       331.65 o                         
   5  14   2        523.37        513.09        61.39 o                         
   6  14   2       2056.59       2178.70        88.98 o                         
   7  14   2         78.26         41.22        24.09 o                         
   8  14   2       6024.67       5041.03       208.57 o                         
   9  14   2       3103.54       3069.95        96.25 o                         
  10  14   2      27008.58      25444.32       483.37 o                         
  11  14   2       7206.62       7612.42       290.60 o                         
  12  14   2      26204.35      26087.76       362.17 o                         
  13  14   2       5706.31       5835.23       277.38 o                         
  14  14   2      14809.94      13850.20       309.78 o                         
  15  14   2       4635.00       5081.95       240.03 o                         
  16  14   2       1226.03        989.72       118.00 o                         
  17  14   2       1119.73       1243.18       132.45 o                         
  18  14   2       4259.11       4289.91       246.04 o                         
  19  14   2        836.51        806.83       122.04 o                         
  20  14   2       6579.41       6551.43       299.87 o                         
  21  14   2         92.29          9.77        82.51 o                         
  22  14   2        665.95        676.14       126.01 o                         
  23  14   2         85.40        263.20        86.24 o                         
  24  14   2        337.43        335.16       125.49 o                         
  25  14   2        123.56         10.54       113.84 o                         
  26  14   2       1830.93       1950.38       299.39 o                         
  27  14   2        118.33         77.52       251.43 o                         
 -28  15   2        263.51        205.93       233.40 o                         
 -27  15   2         12.30       -180.02       180.02 o                         
 -26  15   2        256.94        406.15       225.46 o                         
 -25  15   2         13.99        -59.48       238.85 o                         
 -24  15   2       1604.55       1426.68       170.37 o                         
 -23  15   2         57.74         94.72       136.39 o                         
 -22  15   2       2532.26       2477.73       232.20 o                         
 -21  15   2         86.40         15.25        79.52 o                         
 -20  15   2       2295.38       2117.99       172.47 o                         
 -19  15   2          5.04          3.95        76.46 o                         
 -18  15   2         63.10         28.59        72.68 o                         
 -17  15   2          1.32        -36.30        65.48 o                         
 -16  15   2        490.06        569.86        82.20 o                         
 -15  15   2          6.47        -38.40        61.95 o                         
 -14  15   2       4733.38       4559.16       193.32 o                         
 -13  15   2         55.03         64.27        55.71 o                         
 -12  15   2       1903.61       1816.79       103.66 o                         
 -11  15   2          3.47        -40.62        40.62 o                         
 -10  15   2        725.34        818.81        63.48 o                         
  -9  15   2          0.64        -11.95        22.46 o                         
  -8  15   2        729.53        762.31        42.83 o                         
  -7  15   2          1.77        -20.96        28.51 o                         
  -6  15   2       1806.84       1600.12        71.61 o                         
  -5  15   2          1.58          2.90        34.10 o                         
  -4  15   2        929.06        869.53        65.48 o                         
  -3  15   2          1.43        -40.42        40.42 o                         
  -2  15   2         91.27        122.38        46.74 o                         
  -1  15   2          2.69        -27.13        27.13 o                         
   0  15   2        219.26        273.31        42.55 o                         
   1  15   2          5.03          5.48        35.71 o                         
   2  15   2        720.47        572.32        48.12 o                         
   3  15   2         10.91         35.93        37.90 o                         
   4  15   2       1241.46        926.21       102.35 o                         
   5  15   2         22.05         -0.63        34.68 o                         
   6  15   2       1075.26       1011.77        78.95 o                         
   7  15   2          7.09        -28.87        28.87 o                         
   8  15   2       1187.39       1057.44        74.00 o                         
   9  15   2         18.26        -26.77        26.77 o                         
  10  15   2       2338.20       2101.39       177.00 o                         
  11  15   2         68.16         42.93        30.39 o                         
  12  15   2       2878.70       2696.67       114.28 o                         
  13  15   2          0.74         -9.86        48.93 o                         
  14  15   2       1548.32       1397.09        85.71 o                         
  15  15   2          4.89        -13.57        75.70 o                         
  16  15   2       1061.58        692.74       116.51 o                         
  17  15   2         49.44        -76.83        77.47 o                         
  18  15   2       2009.95       1754.89       162.71 o                         
  19  15   2         24.42         15.64        94.15 o                         
  20  15   2       2871.75       2943.11       211.86 o                         
  21  15   2         24.33        -84.91        84.91 o                         
  22  15   2       1148.91       1032.55       130.42 o                         
  23  15   2         11.12         37.65        87.09 o                         
  24  15   2        516.08        392.02       149.17 o                         
  25  15   2         35.30       -117.79       117.79 o                         
  26  15   2       1825.48       1361.07       286.75 o                         
  27  15   2          3.74       -280.31       280.31 o                         
 -27  16   2        154.98        288.56       252.45 o                         
 -26  16   2        673.27        425.89       159.61 o                         
 -25  16   2        129.64         54.44       299.78 o                         
 -24  16   2       1712.97       1365.45       206.01 o                         
 -23  16   2       1378.76        993.13       190.18 o                         
 -22  16   2       2233.49       2089.33       254.07 o                         
 -21  16   2       1937.08       1940.99       163.85 o                         
 -20  16   2       3393.46       3403.08       207.62 o                         
 -19  16   2       1216.34       1155.73       129.00 o                         
 -18  16   2       3612.59       3538.69       202.23 o                         
 -17  16   2        263.52        161.45       107.53 o                         
 -16  16   2       2409.66       2155.05       140.28 o                         
 -15  16   2       1134.72        935.46       100.49 o                         
 -14  16   2       1204.65       1031.16        93.83 o                         
 -13  16   2       6679.46       7000.75       201.12 o                         
 -12  16   2       1482.70       1503.48        95.26 o                         
 -11  16   2       1449.03       1816.44       104.02 o                         
 -10  16   2       1700.17       1814.56        91.96 o                         
  -9  16   2        751.73        625.94        62.32 o                         
  -8  16   2       1090.12       1034.10        48.41 o                         
  -7  16   2       2263.10       2176.86        74.01 o                         
  -6  16   2       1414.50       1432.16        68.63 o                         
  -5  16   2       1047.89       1039.16        76.95 o                         
  -4  16   2       7473.98       7279.19       190.04 o                         
  -3  16   2       2221.73       2055.96       109.48 o                         
  -2  16   2      22742.08      21882.02       483.66 o                         
  -1  16   2      12927.28      13778.65       657.82 o                         
   0  16   2      67527.32      66729.49       887.97 o                         
   1  16   2      17173.21      18801.54       589.12 o                         
   2  16   2      59944.48      56813.04      1279.57 o                         
   3  16   2       9586.72      10062.09       330.36 o                         
   4  16   2      15383.40      14954.80       317.22 o                         
   5  16   2       3576.78       3884.63       141.34 o                         
   6  16   2       8901.30       8766.86       278.16 o                         
   7  16   2       4561.39       4794.23       151.24 o                         
   8  16   2      16823.34      15963.92       409.63 o                         
   9  16   2       4869.86       4936.14       175.30 o                         
  10  16   2      11829.92      10509.56       507.84 o                         
  11  16   2       4816.93       4712.33       208.70 o                         
  12  16   2      11564.45      11275.52       305.36 o                         
  13  16   2        761.77        717.98        90.54 o                         
  14  16   2       1383.00       1271.92       119.28 o                         
  15  16   2        489.29        357.48        70.89 o                         
  16  16   2       2303.42       2346.52       174.96 o                         
  17  16   2       1025.67       1011.26       122.94 o                         
  18  16   2       3894.82       3790.33       229.71 o                         
  19  16   2       1375.29       1309.13       138.21 o                         
  20  16   2       4275.36       3834.52       244.37 o                         
  21  16   2        831.38        815.99       122.01 o                         
  22  16   2        719.26        849.83       122.87 o                         
  23  16   2        297.81        277.68        94.38 o                         
  24  16   2       1038.64       1363.58       172.33 o                         
  25  16   2        437.67        256.37       170.87 o                         
  26  16   2       1692.02       2021.57       329.66 o                         
 -26  17   2        147.40        299.63       247.20 o                         
 -25  17   2         51.97         38.60       110.62 o                         
 -24  17   2       1808.62       1498.09       216.75 o                         
 -23  17   2         92.22       -190.84       190.84 o                         
 -22  17   2       2019.91       2223.64       254.05 o                         
 -21  17   2        116.69        140.79        93.62 o                         
 -20  17   2       1165.96        949.91       155.72 o                         
 -19  17   2         12.95        -33.30       137.33 o                         
 -18  17   2        380.43        239.68       114.51 o                         
 -17  17   2         42.55         94.74        82.51 o                         
 -16  17   2        966.28        796.15        95.29 o                         
 -15  17   2         48.65         43.77        61.70 o                         
 -14  17   2       1150.70       1135.26        90.16 o                         
 -13  17   2         18.94        -49.59        49.59 o                         
 -12  17   2        521.17        510.64        73.20 o                         
 -11  17   2          0.91        -50.97        50.97 o                         
 -10  17   2        547.86        584.80        71.59 o                         
  -9  17   2         22.75        -48.77        50.74 o                         
  -8  17   2       1407.56       1345.54        75.05 o                         
  -7  17   2         31.27          4.73        20.39 o                         
  -6  17   2       3185.62       2974.87       140.33 o                         
  -5  17   2         24.45         -3.58        27.14 o                         
  -4  17   2       1787.25       1471.80       112.45 o                         
  -3  17   2         14.57        -23.05        43.24 o                         
  -2  17   2         84.17         42.52        48.71 o                         
  -1  17   2          9.06          9.75        25.56 o                         
   0  17   2        186.47        388.99       108.56 o                         
   1  17   2          7.42         68.28        37.55 o                         
   2  17   2       3073.21       3292.34       227.81 o                         
   3  17   2         23.65        -20.20        28.72 o                         
   4  17   2       4583.94       4445.13       239.72 o                         
   5  17   2         30.30        -37.40        37.81 o                         
   6  17   2       3616.47       3344.00       224.95 o                         
   7  17   2         48.15        -39.41        39.41 o                         
   8  17   2       2650.16       2313.83       113.26 o                         
   9  17   2         45.80         -8.05        39.16 o                         
  10  17   2       1904.99       1458.42       138.48 o                         
  11  17   2        109.57         97.71        64.12 o                         
  12  17   2       2222.15       2269.41       174.31 o                         
  13  17   2         10.43        -45.75        54.90 o                         
  14  17   2         21.02          9.09        67.90 o                         
  15  17   2          1.45        -23.01        63.78 o                         
  16  17   2        292.10        311.98        91.19 o                         
  17  17   2         43.08         30.96        77.79 o                         
  18  17   2        861.10        886.57       127.48 o                         
  19  17   2         46.98         49.90        84.94 o                         
  20  17   2        522.57        422.54       112.11 o                         
  21  17   2         43.93        124.16        79.30 o                         
  22  17   2        188.69         70.49        89.30 o                         
  23  17   2         58.51         97.33        91.17 o                         
  24  17   2       1207.51       1020.04       170.60 o                         
  25  17   2         48.51         65.16       154.77 o                         
  26  17   2       1731.96       1642.58       446.80 o                         
 -26  18   2        131.76         30.19       251.58 o                         
 -25  18   2        553.40        724.15       394.17 o                         
 -24  18   2        412.55        206.92       273.83 o                         
 -23  18   2       1632.88       1507.91       227.37 o                         
 -22  18   2       1005.74        842.42       172.03 o                         
 -21  18   2       1773.17       1848.77       232.70 o                         
 -20  18   2       2275.61       2054.67       197.30 o                         
 -19  18   2       1247.89       1266.19       150.51 o                         
 -18  18   2       6232.97       6106.40       292.10 o                         
 -17  18   2        812.73        589.88        97.68 o                         
 -16  18   2       3876.61       3691.26       199.23 o                         
 -15  18   2       1940.86       1951.60       151.61 o                         
 -14  18   2       4255.91       4435.47       187.19 o                         
 -13  18   2       1194.09       1020.15       111.39 o                         
 -12  18   2       2615.74       2741.23       139.69 o                         
 -11  18   2        272.40        290.24        62.14 o                         
 -10  18   2       9054.72       8702.65       228.94 o                         
  -9  18   2       3070.95       3260.00       148.65 o                         
  -8  18   2       6803.81       6795.89       208.88 o                         
  -7  18   2       3505.87       3558.99       188.80 o                         
  -6  18   2       8883.90       8360.23       263.28 o                         
  -5  18   2       3604.89       3421.90       126.61 o                         
  -4  18   2       4264.95       4135.58       153.72 o                         
  -3  18   2       1144.17        951.76       100.93 o                         
  -2  18   2       3073.88       3254.43       236.51 o                         
  -1  18   2       2332.34       2739.49       138.03 o                         
   0  18   2      20737.28      19707.21       402.93 o                         
   1  18   2      11826.89      13947.03       536.76 o                         
   2  18   2      26425.15      26817.64       460.74 o                         
   3  18   2      12348.88      14738.65       349.61 o                         
   4  18   2      22811.63      23953.80       366.49 o                         
   5  18   2       8830.08       9473.64       228.25 o                         
   6  18   2      16020.98      15668.62       278.73 o                         
   7  18   2       3629.26       4090.22       144.51 o                         
   8  18   2       5106.29       4745.77       136.30 o                         
   9  18   2       1303.32       1335.80        89.19 o                         
  10  18   2       2299.69       2382.41       143.34 o                         
  11  18   2       2307.42       2157.34       144.24 o                         
  12  18   2       2583.71       2618.92       186.44 o                         
  13  18   2        360.28        246.46        68.47 o                         
  14  18   2       1091.97        831.58       103.39 o                         
  15  18   2         75.91        -19.10       102.85 o                         
  16  18   2       3480.99       3243.28       207.18 o                         
  17  18   2        427.00        330.80        95.85 o                         
  18  18   2       6450.33       5627.46       290.21 o                         
  19  18   2        216.44        140.19       100.17 o                         
  20  18   2        505.26        330.57       122.81 o                         
  21  18   2        151.00        113.84        92.29 o                         
  22  18   2        615.81        439.15       103.35 o                         
  23  18   2        651.57        783.20       134.76 o                         
  24  18   2       1251.12        990.46       187.38 o                         
  25  18   2        637.00        390.34       133.81 o                         
 -25  19   2        128.53        107.30       155.08 o                         
 -24  19   2        893.17        725.41       423.78 o                         
 -23  19   2        166.97         79.10       120.32 o                         
 -22  19   2       1131.44       1073.66       171.39 o                         
 -21  19   2        170.32        -90.35       114.26 o                         
 -20  19   2        519.47        477.63       113.56 o                         
 -19  19   2         25.73        -97.92        97.92 o                         
 -18  19   2        232.04        306.42        93.29 o                         
 -17  19   2         48.65         -9.69        74.08 o                         
 -16  19   2       1382.98       1477.91       140.22 o                         
 -15  19   2         24.57        -89.93        89.93 o                         
 -14  19   2        856.39        750.17       120.23 o                         
 -13  19   2         35.79         99.33        68.36 o                         
 -12  19   2        185.50        150.07        70.76 o                         
 -11  19   2         10.59        -89.53        89.53 o                         
 -10  19   2        516.55        436.62       102.64 o                         
  -9  19   2         35.98         14.05        71.74 o                         
  -8  19   2       1489.47       1452.76       140.43 o                         
  -7  19   2         32.52        -77.94        83.57 o                         
  -6  19   2        955.97       1032.33        87.64 o                         
  -5  19   2          0.81        -28.43        56.75 o                         
  -4  19   2        241.40        227.75        71.28 o                         
  -3  19   2         21.68        -48.15        71.30 o                         
  -2  19   2        961.05       1250.24       157.26 o                         
  -1  19   2          9.90        -38.86        38.86 o                         
   0  19   2        282.07        403.78        71.53 o                         
   1  19   2         21.87        137.47        60.87 o                         
   2  19   2        957.98       1261.16       173.58 o                         
   3  19   2         32.94         26.76        61.51 o                         
   4  19   2       1780.25       1794.24       131.69 o                         
   5  19   2         24.49        -23.49        50.95 o                         
   6  19   2       3965.36       3774.55       197.93 o                         
   7  19   2        105.47         94.27        40.82 o                         
   8  19   2       2855.08       2849.12       116.36 o                         
   9  19   2         17.09         10.93        56.94 o                         
  10  19   2       1499.40       1446.86       120.42 o                         
  11  19   2          9.57        -59.83        59.83 o                         
  12  19   2        790.21        631.69       111.57 o                         
  13  19   2         11.48         96.61        76.67 o                         
  14  19   2       1259.68       1147.96       126.55 o                         
  15  19   2          3.40        -68.90        79.47 o                         
  16  19   2       1153.56       1091.69       118.20 o                         
  17  19   2         16.11        115.37        87.04 o                         
  18  19   2       1269.94       1228.23       171.59 o                         
  19  19   2         24.62         20.59        89.56 o                         
  20  19   2        178.76         82.73        83.59 o                         
  21  19   2         14.99        -22.93        91.95 o                         
  22  19   2        404.46        468.50       112.64 o                         
  23  19   2         43.93         24.31        96.69 o                         
  24  19   2        959.13        649.29       158.67 o                         
  25  19   2         70.53         73.37       151.31 o                         
 -25  20   2        241.38        208.25       220.96 o                         
 -24  20   2        306.94       -202.32       252.85 o                         
 -23  20   2       1289.95        857.87       195.38 o                         
 -22  20   2        177.18        236.70       185.35 o                         
 -21  20   2       1409.60       1159.81       175.18 o                         
 -20  20   2        155.35        102.63       156.54 o                         
 -19  20   2        201.52        233.75        97.87 o                         
 -18  20   2        465.04        338.73        88.13 o                         
 -17  20   2        537.81        625.62       103.15 o                         
 -16  20   2       4128.54       4013.76       243.43 o                         
 -15  20   2       2919.04       2623.34       203.16 o                         
 -14  20   2       6466.16       6696.38       301.37 o                         
 -13  20   2       1418.54       1648.80       140.45 o                         
 -12  20   2       2860.33       3038.01       181.34 o                         
 -11  20   2        104.43         73.08       103.63 o                         
 -10  20   2       5411.45       5432.23       233.67 o                         
  -9  20   2       3408.63       3657.10       217.00 o                         
  -8  20   2      10804.53      11214.31       362.69 o                         
  -7  20   2       4540.35       4755.20       243.60 o                         
  -6  20   2       8147.37       8630.56       284.20 o                         
  -5  20   2       5066.35       5195.61       217.77 o                         
  -4  20   2       5766.12       6029.06       253.25 o                         
  -3  20   2       1346.11       1414.11       133.61 o                         
  -2  20   2        669.62        828.06       109.87 o                         
  -1  20   2        236.12        320.35        72.11 o                         
   0  20   2       2170.13       2265.47       129.02 o                         
   1  20   2       4084.17       4497.21       191.15 o                         
   2  20   2       7438.03       7457.42       246.98 o                         
   3  20   2       4077.28       4254.97       197.64 o                         
   4  20   2       4047.12       4120.81       261.88 o                         
   5  20   2       3202.33       3589.25       149.15 o                         
   6  20   2       7853.27       8478.65       325.53 o                         
   7  20   2       2458.63       2586.08       132.03 o                         
   8  20   2        355.61        228.51        66.23 o                         
   9  20   2        234.44        218.33        58.85 o                         
  10  20   2       1248.16       1187.81        99.19 o                         
  11  20   2        279.32        265.76        66.95 o                         
  12  20   2        129.44        148.42        86.27 o                         
  13  20   2       1316.51       1350.19       155.08 o                         
  14  20   2       2455.67       2320.45       169.42 o                         
  15  20   2       2202.67       2114.91       197.72 o                         
  16  20   2       3234.99       3452.71       219.23 o                         
  17  20   2       1113.45        930.33       153.98 o                         
  18  20   2       2447.49       2092.03       184.53 o                         
  19  20   2        499.41        353.02       119.10 o                         
  20  20   2        151.30         91.75        92.80 o                         
  21  20   2        142.84         90.67        88.06 o                         
  22  20   2        443.58        477.87       135.26 o                         
  23  20   2        394.28        469.06       127.44 o                         
  24  20   2       1022.79        817.17       179.95 o                         
  25  20   2        755.76        794.19       317.40 o                         
 -24  21   2        370.96        189.18       220.79 o                         
 -23  21   2         92.92       -201.20       251.92 o                         
 -22  21   2        464.70        201.30       135.41 o                         
 -21  21   2         22.06       -165.85       165.85 o                         
 -20  21   2        140.90        247.74       124.14 o                         
 -19  21   2         13.80       -156.11       156.11 o                         
 -18  21   2        150.02        277.44       128.16 o                         
 -17  21   2         47.24        -84.22        97.80 o                         
 -16  21   2        905.04        615.48       178.38 o                         
 -15  21   2         28.87         24.23        96.10 o                         
 -14  21   2        101.88         30.08        98.34 o                         
 -13  21   2          2.66        -80.17        80.17 o                         
 -12  21   2         88.90         71.25        73.53 o                         
 -11  21   2         15.59        -28.49        80.81 o                         
 -10  21   2        613.33        745.57       102.73 o                         
  -9  21   2         13.66        -79.22        79.22 o                         
  -8  21   2        242.02        220.36       101.16 o                         
  -7  21   2         12.13        -72.41       104.41 o                         
  -6  21   2        393.06        429.14       122.14 o                         
  -5  21   2          6.77        -37.81        93.07 o                         
  -4  21   2       1626.55       1794.14       139.89 o                         
  -3  21   2         19.74         17.97       109.35 o                         
  -2  21   2       2544.35       3067.16       199.17 o                         
  -1  21   2         21.94          8.97        88.81 o                         
   0  21   2        558.22        599.41       108.79 o                         
   1  21   2          3.91        -58.02        58.02 o                         
   2  21   2        896.81        966.66       102.49 o                         
   3  21   2         16.53         -0.34        80.60 o                         
   4  21   2        169.25        136.39        61.75 o                         
   5  21   2         22.67        -18.63        49.79 o                         
   6  21   2       1521.56       1435.09       108.53 o                         
   7  21   2         58.10        -76.39        76.39 o                         
   8  21   2       1166.20       1126.02       108.95 o                         
   9  21   2         17.74         38.92        65.94 o                         
  10  21   2        589.80        670.76       103.09 o                         
  11  21   2         10.83        191.28        88.01 o                         
  12  21   2       1159.03       1017.99       210.18 o                         
  13  21   2         39.84        -22.25       137.59 o                         
  14  21   2       2296.48       1925.96       185.35 o                         
  15  21   2         82.01         15.15       119.11 o                         
  16  21   2       1908.14       2117.04       244.56 o                         
  17  21   2        109.21        -58.72       101.40 o                         
  18  21   2       1768.75       1785.84       201.04 o                         
  19  21   2        164.91         29.34       118.23 o                         
  20  21   2       1393.85       1358.54       176.37 o                         
  21  21   2         19.85        -50.62        91.73 o                         
  22  21   2        359.82        409.77       118.23 o                         
  23  21   2         11.35       -146.48       146.48 o                         
  24  21   2        508.60       1060.79       360.24 o                         
 -22  22   2        551.02        711.04       336.54 o                         
 -21  22   2        363.73        633.50       296.93 o                         
 -20  22   2        424.31        488.06       171.45 o                         
 -19  22   2        387.92        327.19       171.52 o                         
 -18  22   2        583.10        416.99       111.45 o                         
 -17  22   2        220.49        204.43       109.98 o                         
 -16  22   2        742.26        957.22       139.94 o                         
 -15  22   2       1259.28       1232.02       156.22 o                         
 -14  22   2        667.62        904.20       138.41 o                         
 -13  22   2        468.31        434.02       162.86 o                         
 -12  22   2       2645.38       2848.33       185.39 o                         
 -11  22   2       2087.15       2184.43       168.92 o                         
 -10  22   2       6091.33       6365.74       265.90 o                         
  -9  22   2       5661.52       5632.01       281.00 o                         
  -8  22   2       7449.08       8429.61       335.38 o                         
  -7  22   2       6238.81       6581.00       375.66 o                         
  -6  22   2       7699.83       8170.58       353.36 o                         
  -5  22   2       4542.52       4314.25       264.72 o                         
  -4  22   2       9146.45       8964.36       367.48 o                         
  -3  22   2       2308.33       2470.92       182.56 o                         
  -2  22   2       3943.04       4021.24       230.50 o                         
  -1  22   2       1292.83       1280.52       123.34 o                         
   0  22   2       1527.28       1699.92       163.11 o                         
   1  22   2        483.16        608.75       112.73 o                         
   2  22   2        350.91        571.61       108.89 o                         
   3  22   2        131.96        133.31        55.63 o                         
   4  22   2        178.12        171.83        77.62 o                         
   5  22   2       1094.71       1255.85        97.46 o                         
   6  22   2       3130.13       3144.55       202.76 o                         
   7  22   2       1075.61       1165.83       125.59 o                         
   8  22   2       2694.29       2587.67       165.11 o                         
   9  22   2        896.08        826.25       101.31 o                         
  10  22   2       3260.80       3111.87       219.63 o                         
  11  22   2        400.17        375.27       103.66 o                         
  12  22   2        739.84        640.27       110.71 o                         
  13  22   2       2570.52       2450.51       215.67 o                         
  14  22   2       2384.82       2241.10       181.17 o                         
  15  22   2       2574.75       2142.83       183.60 o                         
  16  22   2       2254.71       2211.55       222.96 o                         
  17  22   2       2100.03       2054.69       195.08 o                         
  18  22   2       1064.43       1183.84       155.87 o                         
  19  22   2       1141.16        915.53       136.31 o                         
  20  22   2        168.95        240.82       168.90 o                         
  21  22   2        452.21        423.99       108.15 o                         
  22  22   2        584.00        790.64       158.91 o                         
  23  22   2        158.07          6.73       287.80 o                         
 -20  23   2        376.02        -61.90       283.87 o                         
 -19  23   2         39.98       -337.07       371.40 o                         
 -18  23   2        632.62        526.99       197.93 o                         
 -17  23   2         59.06        -17.33       104.83 o                         
 -16  23   2        320.40        367.19       148.15 o                         
 -15  23   2         11.50         13.92       101.37 o                         
 -14  23   2         79.38         80.39       100.36 o                         
 -13  23   2         39.71        153.72        94.57 o                         
 -12  23   2        284.09        367.52        87.16 o                         
 -11  23   2         32.04        122.17        80.28 o                         
 -10  23   2       1310.91       1578.06       151.30 o                         
  -9  23   2         54.18         66.54        84.41 o                         
  -8  23   2       1165.18       1085.01       173.92 o                         
  -7  23   2          4.97         92.59       127.35 o                         
  -6  23   2        337.62        440.33       112.03 o                         
  -5  23   2         10.26        196.66       126.95 o                         
  -4  23   2        541.92        654.10       165.16 o                         
  -3  23   2         33.19         49.11       108.21 o                         
  -2  23   2       1912.48       2437.96       170.91 o                         
  -1  23   2         18.40         36.54        70.74 o                         
   0  23   2       1164.38       1365.68       154.09 o                         
   1  23   2         11.05         -4.76        92.94 o                         
   2  23   2       1365.08       1461.07       233.65 o                         
   3  23   2          4.16         22.26        67.11 o                         
   4  23   2        379.76        257.55        70.70 o                         
   5  23   2         13.65         35.86        89.28 o                         
   6  23   2         89.99        109.31        77.96 o                         
   7  23   2         16.11        -79.39        79.39 o                         
   8  23   2        231.25        297.68        72.09 o                         
   9  23   2         12.25        -11.06        82.28 o                         
  10  23   2        199.74        151.18        91.15 o                         
  11  23   2         37.29         72.10        80.90 o                         
  12  23   2         42.38         33.63       103.45 o                         
  13  23   2         34.12        165.17       103.13 o                         
  14  23   2        438.77        375.57       102.53 o                         
  15  23   2         64.77        -67.97        92.50 o                         
  16  23   2       1445.41       1480.86       190.99 o                         
  17  23   2         99.95          2.23       100.30 o                         
  18  23   2       1694.33       1355.22       219.95 o                         
  19  23   2        174.59       -124.84       124.84 o                         
  20  23   2       1269.83       1359.45       164.10 o                         
  21  23   2         90.84         87.59       125.40 o                         
  22  23   2        323.15       -109.75       248.72 o                         
 -18  24   2       1217.75       1150.20       212.34 o                         
 -17  24   2       1216.30       1086.89       188.14 o                         
 -16  24   2        964.50       1138.48       165.37 o                         
 -15  24   2        473.35        551.37       117.85 o                         
 -14  24   2        295.03        152.36       102.56 o                         
 -13  24   2        270.00        330.63       118.71 o                         
 -12  24   2        249.29         71.97        89.79 o                         
 -11  24   2        703.44        739.76       117.14 o                         
 -10  24   2        660.07        799.23       176.78 o                         
  -9  24   2       3355.66       3101.45       247.41 o                         
  -8  24   2       1689.85       2108.40       212.72 o                         
  -7  24   2       3492.44       3521.64       293.41 o                         
  -6  24   2       4503.08       4724.39       329.70 o                         
  -5  24   2       1819.97       1635.65       274.94 o                         
  -4  24   2       1308.12       1237.46       220.08 o                         
  -3  24   2       1318.00       1451.52       146.15 o                         
  -2  24   2       3624.30       4144.83       254.76 o                         
  -1  24   2       3334.55       3811.93       213.96 o                         
   0  24   2       4622.14       5666.34       253.78 o                         
   1  24   2       5067.47       4826.02       279.81 o                         
   2  24   2       4435.54       4839.90       237.64 o                         
   3  24   2       1406.85       1410.53       142.14 o                         
   4  24   2        414.82        311.10       130.19 o                         
   5  24   2       1325.81       1468.35       165.44 o                         
   6  24   2       2235.39       2711.84       246.83 o                         
   7  24   2       2627.15       2883.88       229.07 o                         
   8  24   2       1886.57       2168.43       196.83 o                         
   9  24   2       1410.67       1450.76       160.70 o                         
  10  24   2        606.55        664.10       122.89 o                         
  11  24   2        134.31        -46.26        97.34 o                         
  12  24   2        217.45        348.02       109.43 o                         
  13  24   2        541.73        648.92       129.99 o                         
  14  24   2       1738.88       1966.10       177.98 o                         
  15  24   2       1630.03       1702.02       205.34 o                         
  16  24   2       1799.01       1472.45       209.54 o                         
  17  24   2       1880.90       1764.76       184.95 o                         
  18  24   2        429.66        364.18       102.60 o                         
  19  24   2        899.29        645.88       137.08 o                         
  20  24   2        313.99        556.81       202.97 o                         
  21  24   2        368.42         57.79       243.54 o                         
 -18  25   2        646.29        935.96       373.24 o                         
 -17  25   2         48.90        103.90       405.04 o                         
 -16  25   2        441.99        308.92       140.19 o                         
 -15  25   2         35.51        -17.51       103.68 o                         
 -14  25   2        113.00        316.51       115.82 o                         
 -13  25   2         18.92        228.58       163.77 o                         
 -12  25   2        288.25        483.81       129.61 o                         
 -11  25   2         34.60         34.35        87.43 o                         
 -10  25   2        567.31        668.44       148.77 o                         
  -9  25   2         22.87         79.16       105.81 o                         
  -8  25   2        553.00        398.07       121.18 o                         
  -7  25   2          6.27          1.69       135.60 o                         
  -6  25   2         86.11        202.57       113.27 o                         
  -5  25   2         38.98         65.82       104.16 o                         
  -4  25   2        392.28        567.16       126.30 o                         
  -3  25   2         63.92        122.47       112.92 o                         
  -2  25   2        984.30       1135.49       157.44 o                         
  -1  25   2         86.49        147.79       125.53 o                         
   0  25   2        738.07        911.08       123.20 o                         
   1  25   2         71.80        -23.50        73.27 o                         
   2  25   2       1405.94       1697.04       152.36 o                         
   3  25   2         54.11        115.29        98.26 o                         
   4  25   2       1518.44       1536.85       175.59 o                         
   5  25   2         66.87         67.63       103.69 o                         
   6  25   2       1109.04       1148.75       174.16 o                         
   7  25   2         88.46         12.10       101.02 o                         
   8  25   2        833.23        852.99       141.64 o                         
   9  25   2         92.99         -9.60        91.44 o                         
  10  25   2       1074.71        874.20       153.89 o                         
  11  25   2         52.16       -129.35       129.35 o                         
  12  25   2        617.20        928.34       168.63 o                         
  13  25   2         28.56         10.48        91.65 o                         
  14  25   2         29.67        -47.08        97.15 o                         
  15  25   2         13.73         50.38        98.04 o                         
  16  25   2        128.80        103.12       184.13 o                         
  17  25   2         50.47       -103.30       103.30 o                         
  18  25   2        568.55        482.91       174.40 o                         
  19  25   2        126.93         -0.12       142.23 o                         
  20  25   2        236.24        -62.37       220.84 o                         
 -16  26   2       1678.56       1877.45       451.15 o                         
 -15  26   2       1789.67       1482.98       233.65 o                         
 -14  26   2       1869.24       2100.30       267.46 o                         
 -13  26   2       1139.45       1180.04       183.29 o                         
 -12  26   2       1477.20       1339.32       192.10 o                         
 -11  26   2        890.87        960.69       205.89 o                         
 -10  26   2       1184.36       1516.64       190.53 o                         
  -9  26   2       1258.64       1411.17       184.62 o                         
  -8  26   2        828.21       1688.96       200.48 o                         
  -7  26   2       1292.06        885.12       155.13 o                         
  -6  26   2        271.47        297.80       116.30 o                         
  -5  26   2        279.14        308.98       126.53 o                         
  -4  26   2        197.88        381.07       118.23 o                         
  -3  26   2        733.02        639.88       137.75 o                         
  -2  26   2        991.52       1300.13       170.33 o                         
  -1  26   2       1486.49       1459.03       199.27 o                         
   0  26   2       1269.09       1319.45       164.98 o                         
   1  26   2       1360.32       1188.01       156.72 o                         
   2  26   2        577.06        464.71       115.74 o                         
   3  26   2       1904.62       1841.17       198.70 o                         
   4  26   2       2099.04       2928.33       233.08 o                         
   5  26   2       4011.43       3910.11       423.37 o                         
   6  26   2       1938.37       2604.49       258.01 o                         
   7  26   2       3206.70       3196.53       252.18 o                         
   8  26   2       2108.06       2394.18       217.82 o                         
   9  26   2       1747.07       1998.97       209.37 o                         
  10  26   2        258.60        244.67       112.58 o                         
  11  26   2        283.01        214.28       136.94 o                         
  12  26   2        308.80        193.82       145.46 o                         
  13  26   2        138.13        172.57       109.35 o                         
  14  26   2       1189.03       1405.00       212.59 o                         
  15  26   2        271.28         50.85       123.34 o                         
  16  26   2        725.63        451.50       152.69 o                         
  17  26   2        159.31        109.01       325.77 o                         
  18  26   2        126.65       -100.62       153.16 o                         
  19  26   2        265.67        476.11       217.46 o                         
 -14  27   2        117.57          4.64       211.64 o                         
 -13  27   2         10.50         60.27       236.16 o                         
 -12  27   2        200.17        406.39       207.08 o                         
 -11  27   2         16.40         28.40       124.09 o                         
 -10  27   2        277.94        198.86       124.95 o                         
  -9  27   2          4.50        -47.50       122.58 o                         
  -8  27   2        203.03        210.60       134.28 o                         
  -7  27   2         11.89         88.29       260.13 o                         
  -6  27   2         39.39         92.14       111.44 o                         
  -5  27   2         28.11         37.13       119.58 o                         
  -4  27   2        316.63        474.56       134.25 o                         
  -3  27   2         12.21        114.81       105.97 o                         
  -2  27   2        174.31        193.36       109.01 o                         
  -1  27   2         28.46        112.05       101.88 o                         
   0  27   2         75.49         59.32       154.28 o                         
   1  27   2         30.74         19.06       173.92 o                         
   2  27   2        745.09       1052.47       186.44 o                         
   3  27   2         43.32         48.87       116.28 o                         
   4  27   2       1067.61       1242.10       176.50 o                         
   5  27   2         48.75       -108.19       127.90 o                         
   6  27   2        704.14        795.61       177.25 o                         
   7  27   2         52.35         43.01       156.71 o                         
   8  27   2        938.83        826.65       191.23 o                         
   9  27   2         87.22         31.46       198.10 o                         
  10  27   2       1403.10       1791.26       207.38 o                         
  11  27   2        126.47        133.85       126.07 o                         
  12  27   2        984.92        567.89       143.35 o                         
  13  27   2        113.03        246.78       121.80 o                         
  14  27   2        369.86        399.89       148.92 o                         
  15  27   2         13.79       -122.32       552.32 o                         
  16  27   2        164.22        164.43       157.27 o                         
  17  27   2         45.99        366.85       173.80 o                         
 -13  28   2        654.86        283.68       267.18 o                         
 -12  28   2       1146.52        929.23       318.63 o                         
 -11  28   2        855.79        382.45       243.80 o                         
 -10  28   2       1874.72       1950.42       433.01 o                         
  -9  28   2       1024.17       1025.38       212.66 o                         
  -8  28   2        779.34        832.71       163.89 o                         
  -7  28   2       1026.44        987.06       179.88 o                         
  -6  28   2        999.99       1299.66       185.88 o                         
  -5  28   2       1093.95       1009.30       163.83 o                         
  -4  28   2        731.78        768.31       137.33 o                         
  -3  28   2        945.51        732.37       119.97 o                         
  -2  28   2        577.77        775.85       129.32 o                         
  -1  28   2        302.56        306.45       154.25 o                         
   0  28   2        277.03        151.13       151.34 o                         
   1  28   2        102.50       -118.73       118.73 o                         
   2  28   2        225.25        242.11       171.20 o                         
   3  28   2        597.87        596.58       167.33 o                         
   4  28   2       1102.29       1427.44       273.21 o                         
   5  28   2       2161.52       2046.63       208.69 o                         
   6  28   2       2021.88       2230.37       219.39 o                         
   7  28   2       3152.04       3210.62       358.34 o                         
   8  28   2       1577.46       1548.88       190.83 o                         
   9  28   2       2354.95       2151.82       228.56 o                         
  10  28   2         77.67        127.57       121.66 o                         
  11  28   2        922.36        639.39       149.33 o                         
  12  28   2        226.43        120.04       177.27 o                         
  13  28   2        274.67         76.18       184.70 o                         
  14  28   2        663.10       1333.87       397.09 o                         
  15  28   2        258.37        -46.31       196.72 o                         
 -12  29   2        123.33       -143.26       245.81 o                         
 -11  29   2         59.13         72.34       222.81 o                         
 -10  29   2        365.63        390.38       269.70 o                         
  -9  29   2         30.56        217.14       265.84 o                         
  -8  29   2        169.59         23.76       166.34 o                         
  -7  29   2          5.37        -53.97       164.80 o                         
  -6  29   2         18.59          6.87       133.19 o                         
  -5  29   2          4.57        -23.16       130.80 o                         
  -4  29   2         97.23        232.05       111.30 o                         
  -3  29   2         39.44         56.05        89.42 o                         
  -2  29   2        312.78         90.52       192.75 o                         
  -1  29   2          0.85        -13.88        92.50 o                         
   0  29   2        134.50       -117.39       117.39 o                         
   1  29   2         16.10         53.04       171.35 o                         
   2  29   2        335.49        233.98       104.64 o                         
   3  29   2         68.44       -114.72       114.72 o                         
   4  29   2         61.56        265.19       125.58 o                         
   5  29   2         30.34        -67.96       131.12 o                         
   6  29   2         74.97        199.83       119.72 o                         
   7  29   2         36.23         18.12        94.41 o                         
   8  29   2        448.92        581.75       164.20 o                         
   9  29   2        132.12        152.70       123.49 o                         
  10  29   2        835.12        823.63       217.45 o                         
  11  29   2        174.81         89.48       142.60 o                         
  12  29   2        780.85        448.00       280.45 o                         
 -12  30   2        702.36       1021.13       381.53 o                         
 -11  30   2        317.11       -291.02       291.02 o                         
 -10  30   2        730.62        926.65       311.23 o                         
  -9  30   2        513.74        691.08       316.94 o                         
  -8  30   2        876.79        748.36       322.82 o                         
  -7  30   2        811.45        923.87       267.90 o                         
  -6  30   2       1370.25       1350.37       243.94 o                         
  -5  30   2       1354.78       1301.39       218.31 o                         
  -4  30   2       1323.87       1644.82       234.44 o                         
  -3  30   2       1170.48       1295.88       193.41 o                         
  -2  30   2        706.66        677.72       156.29 o                         
  -1  30   2       1159.06        783.46       164.12 o                         
   0  30   2        636.13        926.94       176.93 o                         
   1  30   2       1375.64       1571.26       264.73 o                         
   2  30   2         92.20        149.93       128.85 o                         
   3  30   2        553.99       1101.76       371.31 o                         
   4  30   2         95.17        200.32       148.51 o                         
   5  30   2        575.05        309.65       418.26 o                         
   6  30   2        362.77        515.86       275.27 o                         
   7  30   2        902.70        561.40       239.12 o                         
   8  30   2        189.12        269.55       174.49 o                         
   9  30   2        328.75          1.64       208.17 o                         
  10  30   2         30.80        124.21       207.91 o                         
  11  30   2        228.38       -270.14       270.14 o                         
  12  30   2        115.25        -14.85       203.86 o                         
  -7  31   2         25.32        471.95       252.79 o                         
  -6  31   2          3.37       -244.25       244.25 o                         
  -5  31   2         22.58        107.39       224.21 o                         
  -4  31   2         52.48         86.97       278.32 o                         
  -3  31   2         14.55       -226.84       238.11 o                         
  -2  31   2        157.90         76.71       203.29 o                         
  -1  31   2         68.38         64.54       220.90 o                         
   0  31   2        700.98        528.82       287.89 o                         
   1  31   2        110.72        422.33       205.73 o                         
   2  31   2        490.71         42.17       199.17 o                         
   3  31   2         40.54       -217.95       217.95 o                         
   4  31   2        579.15        689.83       321.01 o                         
   0   0   3        199.18        308.22        36.21 o                         
   1   0   3         46.85        131.45        19.98 o                         
   2   0   3         27.03         26.91        24.46 o                         
   3   0   3       4026.08       4617.60       137.14 o                         
   4   0   3          4.06          9.29        24.35 o                         
   5   0   3       1170.05       1395.34        49.54 o                         
   6   0   3         18.23         11.36        22.17 o                         
   7   0   3      10239.52      11530.36       331.12 o                         
   8   0   3          3.96        -21.50        36.67 o                         
   9   0   3       8677.04       9122.20       249.88 o                         
  10   0   3         10.37        -25.03        26.24 o                         
  11   0   3       1697.11       1483.13        74.10 o                         
  12   0   3          4.99          8.06        21.19 o                         
  13   0   3        233.23        330.69        33.44 o                         
  14   0   3          8.39        -10.18        21.89 o                         
  15   0   3       2714.12       2609.79       109.53 o                         
  16   0   3          0.46        -36.84        36.84 o                         
  17   0   3       7840.39       8681.28       183.11 o                         
  18   0   3          6.11        -33.75        33.75 o                         
  19   0   3       1646.00       1925.00        99.78 o                         
  20   0   3         16.49        -22.77        36.13 o                         
  21   0   3       1749.73       1934.21       137.46 o                         
  22   0   3         39.97         73.16        75.24 o                         
  23   0   3         99.39         59.91        70.65 o                         
  24   0   3         33.18        -43.38       102.71 o                         
  25   0   3        161.67         94.42       100.37 o                         
  26   0   3         13.05        123.66       128.94 o                         
  27   0   3         16.76         87.24        99.72 o                         
  28   0   3         23.69         66.82       255.50 o                         
  29   0   3       1719.05       1488.39       239.59 o                         
 -29   1   3         87.37        372.89       160.69 o                         
 -28   1   3        230.72        673.91       186.96 o                         
 -27   1   3         54.53        140.26       125.69 o                         
 -26   1   3        773.00        826.62       133.11 o                         
 -25   1   3        528.82        733.99       127.38 o                         
 -24   1   3       2013.76       2181.63       181.20 o                         
 -23   1   3        256.28        372.48        78.11 o                         
 -22   1   3       1664.63       1668.56       143.00 o                         
 -21   1   3       4129.42       4167.50       161.37 o                         
 -20   1   3        293.03        254.33        51.94 o                         
 -19   1   3      11464.10      11284.16       222.57 o                         
 -18   1   3        126.19         57.13        47.62 o                         
 -17   1   3      47564.97      46842.64       554.77 o                         
 -16   1   3         70.73        -17.58        58.78 o                         
 -15   1   3      46970.38      44415.07       530.13 o                         
 -14   1   3        177.12         72.76        49.41 o                         
 -13   1   3      16778.92      15236.22       210.95 o                         
 -12   1   3       1319.78       1044.51        56.64 o                         
 -11   1   3       5543.22       4422.76       127.13 o                         
 -10   1   3       1688.69       1372.57        66.73 o                         
  -9   1   3      93816.44      91746.72       704.00 o                         
  -8   1   3       1749.92       1522.82        84.80 o                         
  -7   1   3     139645.88     135432.14      1001.83 o                         
  -6   1   3       1394.86       1356.91        81.86 o                         
  -5   1   3       7242.05       5918.00       111.60 o                         
  -4   1   3        687.19        554.28        33.46 o                         
  -3   1   3      89654.61     109095.07       559.22 o                         
  -2   1   3        549.93        481.24        33.09 o                         
  -1   1   3       2514.71       2720.57        66.79 o                         
   0   1   3         45.77        162.72        19.49 o                         
   1   1   3       2082.69       2576.89        57.84 o                         
   2   1   3        712.54       1100.37        44.41 o                         
   3   1   3     199914.58     268282.69      1275.53 o                         
   4   1   3       4863.39       6576.39       218.02 o                         
   5   1   3      73955.45      59138.24       374.98 o                         
   6   1   3        792.98        767.74        36.31 o                         
   7   1   3     229291.53     220254.39      1138.96 o                         
   8   1   3        422.33        509.78        45.40 o                         
   9   1   3     159009.75     150755.48       927.23 o                         
  10   1   3        190.56        178.90        36.37 o                         
  11   1   3      27113.96      26571.86       266.33 o                         
  12   1   3        879.99        872.09        50.46 o                         
  13   1   3       2205.65       2100.15        83.59 o                         
  14   1   3        994.57        887.07        61.21 o                         
  15   1   3       7818.65       7395.06       219.57 o                         
  16   1   3        959.92        851.33        52.42 o                         
  17   1   3      11812.56      11976.07       202.75 o                         
  18   1   3         28.93         12.99        30.83 o                         
  19   1   3       1132.97       1004.88        62.04 o                         
  20   1   3        577.12        662.53        56.28 o                         
  21   1   3       2546.28       2563.49       152.44 o                         
  22   1   3       2096.76       2228.31       172.11 o                         
  23   1   3       1624.93       1835.37       197.86 o                         
  24   1   3       2935.26       3197.14       219.01 o                         
  25   1   3        348.00        523.96       127.97 o                         
  26   1   3       1166.04       1052.94       143.95 o                         
  27   1   3         31.96        253.70       142.47 o                         
  28   1   3         30.56        108.42       106.73 o                         
  29   1   3       2057.64       2786.43       284.62 o                         
 -31   2   3       1119.73        661.20       282.15 o                         
 -29   2   3        196.55        363.05       166.03 o                         
 -28   2   3         22.16        -69.37       157.01 o                         
 -27   2   3       1251.98       1608.03       250.32 o                         
 -26   2   3         18.00        122.69       107.62 o                         
 -25   2   3       2214.33       2216.03       185.38 o                         
 -24   2   3          7.81        -85.70        85.70 o                         
 -23   2   3        532.99        457.40        89.47 o                         
 -22   2   3         18.88         -6.98        73.24 o                         
 -21   2   3       4852.35       5173.61       233.78 o                         
 -20   2   3         16.54         44.14        49.74 o                         
 -19   2   3       7768.95       8962.22       230.31 o                         
 -18   2   3         27.76         17.91        57.67 o                         
 -17   2   3      19523.10      23559.21       597.73 o                         
 -16   2   3          9.89        -48.47        48.47 o                         
 -15   2   3      15914.95      18799.94       885.64 o                         
 -14   2   3         28.18         12.68        32.59 o                         
 -13   2   3       7765.89       8900.46       362.21 o                         
 -12   2   3          6.61        -41.68        41.68 o                         
 -11   2   3        478.35        553.91        79.12 o                         
 -10   2   3         15.17          3.19        29.76 o                         
  -9   2   3       6040.40       5919.76       191.28 o                         
  -8   2   3          3.54         13.98        30.51 o                         
  -7   2   3       6029.48       6625.39       238.50 o                         
  -6   2   3          0.47          7.65        35.90 o                         
  -5   2   3       1743.01       2525.78        62.10 o                         
  -4   2   3         25.36         72.08        21.80 o                         
  -3   2   3       1109.90       1173.45        59.54 o                         
  -2   2   3          9.15         25.92        21.03 o                         
  -1   2   3        673.61       1128.01        42.65 o                         
   0   2   3         27.08         35.49        20.53 o                         
   1   2   3        572.60        511.11        32.95 o                         
   2   2   3          9.18         48.83        26.34 o                         
   3   2   3       6445.35       8440.85       279.54 o                         
   4   2   3         16.69          4.96        20.91 o                         
   5   2   3       3457.70       2821.17        82.47 o                         
   6   2   3          6.98         -7.57        20.22 o                         
   7   2   3      13910.40      14132.95       301.41 o                         
   8   2   3          0.57        -26.35        26.35 o                         
   9   2   3      13232.96      15242.29       240.99 o                         
  10   2   3          8.81         -1.91        29.36 o                         
  11   2   3       2019.65       2150.49        88.66 o                         
  12   2   3          4.63          9.44        35.58 o                         
  13   2   3         14.11         30.81        41.02 o                         
  14   2   3          1.88         17.96        22.41 o                         
  15   2   3        783.64        667.04       137.71 o                         
  16   2   3          4.73         -8.72        30.41 o                         
  17   2   3        789.10        652.48        60.99 o                         
  18   2   3          9.71         25.22        37.14 o                         
  19   2   3        762.24        758.68        79.74 o                         
  20   2   3         39.05         22.82        67.41 o                         
  21   2   3        528.74        559.80        88.72 o                         
  22   2   3         58.75         48.05        63.87 o                         
  23   2   3       1266.93       1310.51       143.58 o                         
  24   2   3        125.25         75.12        93.32 o                         
  25   2   3        199.29        114.03       122.82 o                         
  26   2   3         28.26        -49.76        93.20 o                         
  27   2   3        176.45        208.10       176.86 o                         
  28   2   3          8.11         49.40       103.13 o                         
  29   2   3       3460.13       3877.23       296.82 o                         
 -31   3   3         43.02       -254.24       254.24 o                         
 -30   3   3        740.33       1038.85       340.81 o                         
 -29   3   3        304.37        328.42       138.13 o                         
 -28   3   3         72.93        308.72       133.27 o                         
 -27   3   3       1562.62       1777.03       243.80 o                         
 -26   3   3       1154.29       1006.79       203.46 o                         
 -25   3   3       4080.30       4636.04       285.35 o                         
 -24   3   3        777.84        707.57       111.81 o                         
 -23   3   3       1060.19       1133.12       109.48 o                         
 -22   3   3         86.79        164.57        65.61 o                         
 -21   3   3       5308.83       5303.29       184.97 o                         
 -20   3   3        418.45        379.72        69.60 o                         
 -19   3   3      16077.75      16596.67       314.49 o                         
 -18   3   3       1544.03       1448.82       157.09 o                         
 -17   3   3      48960.29      47906.71       536.22 o                         
 -16   3   3       1822.11       1455.65        81.38 o                         
 -15   3   3      82838.73      81637.56       886.73 o                         
 -14   3   3        934.25        860.36        84.00 o                         
 -13   3   3      33570.61      31995.43       472.28 o                         
 -12   3   3        453.42        536.35        65.70 o                         
 -11   3   3       5571.66       4711.79       159.98 o                         
 -10   3   3       3440.01       3217.31       124.22 o                         
  -9   3   3      10987.88      10775.49       184.00 o                         
  -8   3   3       5432.04       5017.68       160.02 o                         
  -7   3   3      17589.43      18599.98       196.04 o                         
  -6   3   3       4002.96       4702.86       113.40 o                         
  -5   3   3      23427.54      23411.64       250.72 o                         
  -4   3   3       3765.85       4336.08        87.07 o                         
  -3   3   3      24612.64      24172.36       176.13 o                         
  -2   3   3       6298.31       8368.60       182.89 o                         
  -1   3   3     190646.88     256220.33      1075.13 o                         
   0   3   3       3843.41       4084.49        82.65 o                         
   1   3   3      89926.08     109713.08       692.25 o                         
   2   3   3       1029.00       1062.03        84.28 o                         
   3   3   3      23436.85      22990.86       208.32 o                         
   4   3   3       1033.16        706.30        27.67 o                         
   5   3   3     187896.50     180124.27       738.98 o                         
   6   3   3       4193.36       4191.09        81.72 o                         
   7   3   3     246070.92     227396.17       950.79 o                         
   8   3   3        674.25        718.23        64.35 o                         
   9   3   3     105081.69     100735.00       644.00 o                         
  10   3   3        434.21        330.88        39.00 o                         
  11   3   3       2393.84       2352.50        82.77 o                         
  12   3   3        559.12        565.72        51.30 o                         
  13   3   3       4340.86       4115.14       130.74 o                         
  14   3   3       1091.68        965.28        72.38 o                         
  15   3   3       7425.74       6991.90       167.02 o                         
  16   3   3        949.03        993.90        71.48 o                         
  17   3   3       1204.28       1153.26        66.50 o                         
  18   3   3        395.85        408.82        75.78 o                         
  19   3   3        701.53        695.18        52.55 o                         
  20   3   3        188.47        115.85        54.09 o                         
  21   3   3       4278.16       4207.67       169.94 o                         
  22   3   3       1481.90       1883.72       145.29 o                         
  23   3   3       5176.08       4871.78       263.98 o                         
  24   3   3       1779.72       2258.13       193.17 o                         
  25   3   3       1038.72        987.55       132.58 o                         
  26   3   3        461.37        525.84       120.02 o                         
  27   3   3        291.69        143.60       158.36 o                         
  28   3   3         54.89          3.61       113.50 o                         
  29   3   3       1579.78       2116.78       285.38 o                         
  30   3   3         35.69        324.21       199.63 o                         
 -31   4   3        129.13         80.05       186.37 o                         
 -30   4   3         54.42         -4.53       225.89 o                         
 -29   4   3        914.18       1298.62       207.63 o                         
 -28   4   3         12.90        119.42       133.54 o                         
 -27   4   3       3782.00       3984.08       292.90 o                         
 -26   4   3        104.01         96.45       104.96 o                         
 -25   4   3       4700.64       5135.02       270.31 o                         
 -24   4   3         12.95        -13.40        64.90 o                         
 -23   4   3        474.60        457.11        88.84 o                         
 -22   4   3         43.45        -64.91        80.88 o                         
 -21   4   3       2305.88       2042.68       123.95 o                         
 -20   4   3         75.73        -29.06        67.74 o                         
 -19   4   3       5855.42       6074.41       195.04 o                         
 -18   4   3         34.80        -34.32        34.32 o                         
 -17   4   3      14222.23      14787.71       410.44 o                         
 -16   4   3         34.97        -51.24        51.24 o                         
 -15   4   3      12032.75      12830.47       467.36 o                         
 -14   4   3         17.09        -50.71        50.71 o                         
 -13   4   3       3398.03       3527.50       140.86 o                         
 -12   4   3         18.99         -6.95        70.35 o                         
 -11   4   3        153.22        157.64        47.50 o                         
 -10   4   3         18.09        -18.01        42.04 o                         
  -9   4   3       1194.85        934.70        62.25 o                         
  -8   4   3          5.43         -2.44        25.66 o                         
  -7   4   3       1338.79       1541.36        56.21 o                         
  -6   4   3          7.94          1.40        20.73 o                         
  -5   4   3        386.44        404.28        27.90 o                         
  -4   4   3          0.57         13.28        16.42 o                         
  -3   4   3       1095.52        788.51        30.57 o                         
  -2   4   3         16.25        -15.82        15.82 o                         
  -1   4   3       4886.38       6505.74       196.08 o                         
   0   4   3          3.96          2.02        23.69 o                         
   1   4   3        669.92        538.54        57.19 o                         
   2   4   3         25.22         93.84        37.40 o                         
   3   4   3       3668.94       4088.46        74.98 o                         
   4   4   3          0.63         38.75        17.11 o                         
   5   4   3       7307.91       6569.90       109.76 o                         
   6   4   3         22.84         11.16        18.84 o                         
   7   4   3      10262.27      10841.70       211.28 o                         
   8   4   3          6.98        -19.73        28.23 o                         
   9   4   3       2803.28       2570.49        79.21 o                         
  10   4   3         20.36         27.52        28.86 o                         
  11   4   3        273.92        318.36        41.60 o                         
  12   4   3         13.79        -10.12        32.15 o                         
  13   4   3        167.29        150.42        39.16 o                         
  14   4   3         17.73         -4.08        38.33 o                         
  15   4   3        995.00        948.68        70.29 o                         
  16   4   3         16.83         36.81        39.48 o                         
  17   4   3       1265.71       1209.40        81.46 o                         
  18   4   3          2.13        -28.79        38.95 o                         
  19   4   3        282.00        331.96        54.48 o                         
  20   4   3          8.78        -22.05        40.84 o                         
  21   4   3       5644.73       6028.16       202.90 o                         
  22   4   3         76.58         38.72        90.60 o                         
  23   4   3       4227.37       5127.90       274.34 o                         
  24   4   3         12.06         -8.84        90.85 o                         
  25   4   3       2175.76       2167.04       197.22 o                         
  26   4   3         36.26         40.80       104.73 o                         
  27   4   3        489.99        617.82       126.65 o                         
  28   4   3         27.89        -17.62       139.11 o                         
  29   4   3       1664.34       1570.90       206.85 o                         
  30   4   3          8.45        347.59       247.55 o                         
  31   4   3       1271.29       1412.37       381.29 o                         
 -31   5   3        162.20        -71.71       239.26 o                         
 -30   5   3        230.83        379.77       266.07 o                         
 -29   5   3        485.68       1053.61       248.26 o                         
 -28   5   3        404.52        219.40       116.68 o                         
 -27   5   3       2209.74       2466.78       245.87 o                         
 -26   5   3        995.87       1121.36       168.07 o                         
 -25   5   3       2995.67       3845.99       277.26 o                         
 -24   5   3        297.25        209.27        79.92 o                         
 -23   5   3       1316.40       1587.17       131.05 o                         
 -22   5   3       1015.34       1128.16        99.81 o                         
 -21   5   3        128.73        127.86        53.74 o                         
 -20   5   3       2028.81       2216.56       127.05 o                         
 -19   5   3       4560.44       4200.80       140.55 o                         
 -18   5   3       3642.11       3598.35       140.59 o                         
 -17   5   3      10328.16      10200.62       223.58 o                         
 -16   5   3       3919.98       4276.74       143.75 o                         
 -15   5   3      17050.97      17472.14       311.64 o                         
 -14   5   3        547.47        516.77        62.73 o                         
 -13   5   3       4714.85       4049.54       148.77 o                         
 -12   5   3        788.30        941.09        77.18 o                         
 -11   5   3       9891.49      10710.51       229.59 o                         
 -10   5   3       4224.65       4125.95       106.84 o                         
  -9   5   3       3801.91       3268.39        88.02 o                         
  -8   5   3       1802.53       1896.39        64.64 o                         
  -7   5   3      36680.41      33267.98       243.83 o                         
  -6   5   3        437.49        384.60        32.41 o                         
  -5   5   3     174831.16     159054.73       690.20 o                         
  -4   5   3       7356.74       6653.31       138.14 o                         
  -3   5   3     184399.23     179513.56       677.97 o                         
  -2   5   3       3290.86       2916.78        51.13 o                         
  -1   5   3      71194.10      56322.52       311.76 o                         
   0   5   3       1082.15       1245.71        61.66 o                         
   1   5   3       8919.01       7489.88       193.45 o                         
   2   5   3       1653.84       2372.46       178.97 o                         
   3   5   3      22211.68      22269.48       231.59 o                         
   4   5   3        420.24        434.71        29.21 o                         
   5   5   3     171450.83     154947.31       548.80 o                         
   6   5   3       1743.82       2018.89        50.20 o                         
   7   5   3     171303.86     164219.70       687.09 o                         
   8   5   3        980.99       1131.78        46.09 o                         
   9   5   3      27064.55      26021.97       233.18 o                         
  10   5   3        480.97        620.49        42.46 o                         
  11   5   3       1448.28       1344.20        61.22 o                         
  12   5   3        688.46        718.87        56.00 o                         
  13   5   3       5136.68       5083.87       146.40 o                         
  14   5   3       1669.49       1876.68        88.80 o                         
  15   5   3       9314.78       9645.90       198.40 o                         
  16   5   3       1505.86       1653.17        90.98 o                         
  17   5   3       1470.84       1480.30        85.15 o                         
  18   5   3        745.67        729.92        68.33 o                         
  19   5   3        200.58        134.96        45.49 o                         
  20   5   3        350.84        335.82        54.52 o                         
  21   5   3      13843.58      14834.70       282.18 o                         
  22   5   3        242.24        432.64       117.82 o                         
  23   5   3       6088.56       6928.56       315.36 o                         
  24   5   3        129.22        335.60       126.89 o                         
  25   5   3       3529.11       3469.31       237.23 o                         
  26   5   3        226.51        469.07       116.44 o                         
  27   5   3        556.71        554.38       121.87 o                         
  28   5   3        100.60        140.25       149.05 o                         
  29   5   3       1208.86       1615.18       349.74 o                         
  30   5   3          6.40        332.30       271.62 o                         
  31   5   3        693.36        891.89       338.23 o                         
 -30   6   3         35.37        -83.01       185.22 o                         
 -29   6   3       1308.31       1220.68       265.44 o                         
 -28   6   3         75.84        -55.06       106.77 o                         
 -27   6   3       6126.08       6721.77       622.71 o                         
 -26   6   3        102.77         20.77       143.47 o                         
 -25   6   3       3279.22       3747.36       235.41 o                         
 -24   6   3         22.83        -76.74        76.74 o                         
 -23   6   3        266.68        286.81        77.12 o                         
 -22   6   3         38.66        -23.83        52.09 o                         
 -21   6   3         91.96        184.63        67.22 o                         
 -20   6   3         24.13        -46.09        54.56 o                         
 -19   6   3        449.46        470.60        69.89 o                         
 -18   6   3         25.91         46.06        80.35 o                         
 -17   6   3       2440.14       2312.14       118.96 o                         
 -16   6   3         37.53        -36.65        42.96 o                         
 -15   6   3       1895.76       1992.98       110.45 o                         
 -14   6   3          8.01        -42.14        42.14 o                         
 -13   6   3       1904.72       2035.56       112.80 o                         
 -12   6   3          9.38        -27.68        32.83 o                         
 -11   6   3        877.07       1033.06        60.07 o                         
 -10   6   3          7.78         15.47        27.57 o                         
  -9   6   3       1101.00       1239.05        54.51 o                         
  -8   6   3         12.42         52.40        25.33 o                         
  -7   6   3       1632.12       1342.48        49.77 o                         
  -6   6   3         24.10        -20.31        20.31 o                         
  -5   6   3       1758.23       2103.51        56.00 o                         
  -4   6   3         22.88        -12.45        19.82 o                         
  -3   6   3       4320.66       4594.96        91.78 o                         
  -2   6   3          7.17         20.77        18.59 o                         
  -1   6   3        811.53        722.66        35.55 o                         
   0   6   3         17.84         10.38        20.68 o                         
   1   6   3       1446.48       1485.29        63.29 o                         
   2   6   3          0.41         33.66        27.95 o                         
   3   6   3       3963.14       4610.28       112.13 o                         
   4   6   3          7.75          0.05        22.85 o                         
   5   6   3        457.47        374.94        25.45 o                         
   6   6   3         24.61         32.02        16.54 o                         
   7   6   3       7582.25       6794.48       123.44 o                         
   8   6   3         17.61        -15.67        15.67 o                         
   9   6   3       4966.16       4675.32       132.83 o                         
  10   6   3          9.03         24.38        20.01 o                         
  11   6   3        897.28        946.50        61.03 o                         
  12   6   3         26.97        -17.92        29.36 o                         
  13   6   3       1759.20       2025.08       102.15 o                         
  14   6   3         16.01          0.04        46.09 o                         
  15   6   3       3022.83       3228.41       131.84 o                         
  16   6   3          5.96         -0.82        57.54 o                         
  17   6   3       2017.66       2141.89       114.96 o                         
  18   6   3          7.86        -31.33        62.55 o                         
  19   6   3        735.53        959.74        88.10 o                         
  20   6   3          0.57        -33.78        52.84 o                         
  21   6   3       8180.50       9674.98       304.24 o                         
  22   6   3         19.99         26.68        96.72 o                         
  23   6   3       8115.81       9051.84       362.34 o                         
  24   6   3         38.18        235.13       111.73 o                         
  25   6   3       2810.03       2873.08       248.39 o                         
  26   6   3          2.08        -83.94       105.88 o                         
  27   6   3        318.67        371.51       158.73 o                         
  28   6   3         19.16       -132.28       132.28 o                         
  29   6   3        641.93        194.07       235.87 o                         
  30   6   3          5.68          2.43       202.28 o                         
  31   6   3        321.81        298.98       241.90 o                         
 -30   7   3         11.17        -74.48       200.13 o                         
 -29   7   3        513.09        620.68       345.28 o                         
 -28   7   3        994.69        828.45       167.25 o                         
 -27   7   3       4078.97       4812.18       402.62 o                         
 -26   7   3       1689.82       1783.70       211.95 o                         
 -25   7   3       2149.28       2353.95       194.75 o                         
 -24   7   3        366.09        199.51        94.24 o                         
 -23   7   3       1014.85       1007.11       123.57 o                         
 -22   7   3        326.07        413.65        71.75 o                         
 -21   7   3       1514.41       1729.51       115.91 o                         
 -20   7   3        524.05        505.95        68.79 o                         
 -19   7   3       2571.74       2267.51       122.09 o                         
 -18   7   3       1701.86       1621.53       114.75 o                         
 -17   7   3       2453.96       2439.60       128.27 o                         
 -16   7   3       3514.59       3476.40       116.09 o                         
 -15   7   3       1430.98       1398.50        74.99 o                         
 -14   7   3          3.05         -7.43        38.59 o                         
 -13   7   3       4283.84       4102.69       115.67 o                         
 -12   7   3       2797.93       2797.59        95.44 o                         
 -11   7   3       8316.89       8487.32       147.00 o                         
 -10   7   3       2927.20       2870.52        94.30 o                         
  -9   7   3        398.37        539.68        41.96 o                         
  -8   7   3       1356.64       1215.20        55.67 o                         
  -7   7   3     107397.87     103693.38       607.23 o                         
  -6   7   3       7706.49       7102.94       203.61 o                         
  -5   7   3     176646.31     170921.33       791.98 o                         
  -4   7   3      10256.29      10739.61       174.93 o                         
  -3   7   3     240825.33     221578.39       865.30 o                         
  -2   7   3      13600.86      14115.71       167.00 o                         
  -1   7   3     224276.58     217622.34      1025.55 o                         
   0   7   3      10203.58      11459.06       298.17 o                         
   1   7   3     138200.27     133107.02       829.75 o                         
   2   7   3       6006.39       6261.54       228.75 o                         
   3   7   3      16779.52      17692.99       204.74 o                         
   4   7   3       1374.99       1663.82        56.56 o                         
   5   7   3      37255.62      33959.93       239.06 o                         
   6   7   3       1653.80       1459.24        43.82 o                         
   7   7   3     107173.62     103499.02       449.97 o                         
   8   7   3       5127.55       4764.72       128.90 o                         
   9   7   3      15765.45      17185.46       191.44 o                         
  10   7   3        524.72        684.95        40.39 o                         
  11   7   3       1538.76       1298.93        50.81 o                         
  12   7   3       1210.17       1292.12        76.64 o                         
  13   7   3      16763.35      16211.47       237.54 o                         
  14   7   3       2130.42       2026.77       130.09 o                         
  15   7   3       2501.15       2733.12       125.51 o                         
  16   7   3       2703.49       2752.48       141.83 o                         
  17   7   3        275.35        335.73        62.20 o                         
  18   7   3        482.26        470.82        66.66 o                         
  19   7   3       4496.76       4357.71       172.99 o                         
  20   7   3         17.83          8.11        76.87 o                         
  21   7   3      13042.16      13381.90       468.26 o                         
  22   7   3         43.25        108.54       117.99 o                         
  23   7   3       9569.42      10158.46       435.15 o                         
  24   7   3        353.55        267.68       108.69 o                         
  25   7   3        668.40        661.15       143.66 o                         
  26   7   3        356.41        120.25       107.64 o                         
  27   7   3        846.73       1262.40       183.45 o                         
  28   7   3        389.13        570.14       179.19 o                         
  29   7   3        895.85       1011.19       336.49 o                         
  30   7   3         16.71        116.48       202.49 o                         
 -30   8   3         37.97        241.08       219.24 o                         
 -29   8   3       1289.27       1108.95       198.41 o                         
 -28   8   3        162.36        112.60       160.48 o                         
 -27   8   3       4420.62       4175.82       315.20 o                         
 -26   8   3        164.07        102.20       112.60 o                         
 -25   8   3       1481.28       1663.07       168.13 o                         
 -24   8   3         28.82        -60.46        84.32 o                         
 -23   8   3        485.01        518.26        91.80 o                         
 -22   8   3         10.54         17.18        65.61 o                         
 -21   8   3        692.65        744.43        88.92 o                         
 -20   8   3          0.08        -15.06        52.47 o                         
 -19   8   3        131.68        101.40        56.19 o                         
 -18   8   3         20.79        -54.86        54.86 o                         
 -17   8   3        618.62        577.96        53.90 o                         
 -16   8   3         27.79         11.43        37.80 o                         
 -15   8   3        377.11        363.79        55.82 o                         
 -14   8   3          0.38        -11.77        35.75 o                         
 -13   8   3       3932.15       4087.55       122.98 o                         
 -12   8   3         10.57         -4.13        42.47 o                         
 -11   8   3       3110.39       2812.63       101.64 o                         
 -10   8   3         23.34         -2.17        28.48 o                         
  -9   8   3        103.42         94.49        25.70 o                         
  -8   8   3         26.64        -23.06        23.06 o                         
  -7   8   3       5252.12       5091.37       105.16 o                         
  -6   8   3         16.80        -24.22        24.22 o                         
  -5   8   3       1151.66       1432.73        48.65 o                         
  -4   8   3          6.81         10.64        17.69 o                         
  -3   8   3        690.39        780.96        35.55 o                         
  -2   8   3          0.53          6.97        21.23 o                         
  -1   8   3        409.04        477.61        32.53 o                         
   0   8   3          4.05         -3.60        21.67 o                         
   1   8   3       1812.84       1674.16        56.76 o                         
   2   8   3          3.31         12.51        27.13 o                         
   3   8   3       5348.96       5078.09       116.59 o                         
   4   8   3          5.65         -8.30        27.46 o                         
   5   8   3       1704.95       1851.71        58.63 o                         
   6   8   3         11.95         27.97        18.94 o                         
   7   8   3       1400.81       1264.45        40.58 o                         
   8   8   3         25.57         28.29        24.74 o                         
   9   8   3        674.88        724.20        43.20 o                         
  10   8   3          4.00        -21.29        21.29 o                         
  11   8   3        496.62        461.05        33.05 o                         
  12   8   3          1.02         30.00        26.14 o                         
  13   8   3        410.22        361.12        30.99 o                         
  14   8   3         16.29         38.82        19.68 o                         
  15   8   3       1476.66       1265.76        91.06 o                         
  16   8   3          6.48        -11.60        26.69 o                         
  17   8   3        418.24        500.61        63.91 o                         
  18   8   3          6.53        -12.01        63.21 o                         
  19   8   3       3216.21       3571.01       205.13 o                         
  20   8   3          3.50         93.09        81.00 o                         
  21   8   3       6199.10       7095.79       294.08 o                         
  22   8   3         45.24        -59.71        87.93 o                         
  23   8   3       8569.01      10225.50       441.86 o                         
  24   8   3         31.95         95.83       222.86 o                         
  25   8   3        547.94        581.47       148.95 o                         
  26   8   3          1.02         80.99       106.59 o                         
  27   8   3        514.36        845.27       164.56 o                         
  28   8   3          1.26         75.30       300.64 o                         
  29   8   3        743.89        835.62       291.41 o                         
  30   8   3          1.40       -241.29       241.29 o                         
 -30   9   3        193.40        687.50       327.75 o                         
 -29   9   3        200.46        458.57       193.24 o                         
 -28   9   3       1802.53       1640.62       369.28 o                         
 -27   9   3        240.51        251.11       114.16 o                         
 -26   9   3       1396.65       1202.50       136.42 o                         
 -25   9   3       1036.28        955.40       118.76 o                         
 -24   9   3        422.74        314.23       117.06 o                         
 -23   9   3       1481.84       1604.54       124.13 o                         
 -22   9   3         65.73         83.57        58.78 o                         
 -21   9   3       1056.77       1234.78       108.80 o                         
 -20   9   3        163.83        119.86        52.24 o                         
 -19   9   3        101.01        196.40        55.77 o                         
 -18   9   3       1525.48       1606.87       107.80 o                         
 -17   9   3       1486.02       1520.27        99.78 o                         
 -16   9   3       1055.28        971.62        58.38 o                         
 -15   9   3      12431.35      10837.67       322.03 o                         
 -14   9   3       1283.92       1079.77        74.55 o                         
 -13   9   3      31423.42      29036.96       468.96 o                         
 -12   9   3       4961.50       4990.92       197.09 o                         
 -11   9   3      36333.60      33611.98       458.47 o                         
 -10   9   3       2969.86       2762.36       108.56 o                         
  -9   9   3      12368.14      11195.38       170.17 o                         
  -8   9   3        625.03        661.38        50.10 o                         
  -7   9   3      16466.09      18314.88       211.19 o                         
  -6   9   3       5123.86       4987.01       111.27 o                         
  -5   9   3      26616.67      25439.70       204.34 o                         
  -4   9   3       2780.72       2515.96        57.78 o                         
  -3   9   3     101742.64      98154.43       602.44 o                         
  -2   9   3      13169.73      14163.57       272.54 o                         
  -1   9   3     160039.02     152268.81       902.25 o                         
   0   9   3       8974.33       8929.17       283.44 o                         
   1   9   3      95218.30      92715.25       520.78 o                         
   2   9   3       6049.00       5809.91       142.29 o                         
   3   9   3      10338.11      10300.41       147.35 o                         
   4   9   3       1140.87        992.81        52.70 o                         
   5   9   3       4133.36       3753.19        81.99 o                         
   6   9   3       1035.54       1197.27        50.83 o                         
   7   9   3        354.37        481.46        34.36 o                         
   8   9   3        116.27        122.79        24.11 o                         
   9   9   3      11600.88      10552.45       151.19 o                         
  10   9   3        353.71        352.81        32.66 o                         
  11   9   3      32703.80      31445.07       347.93 o                         
  12   9   3        371.03        365.79        42.48 o                         
  13   9   3      13668.12      12890.72       208.40 o                         
  14   9   3        506.46        533.77        48.54 o                         
  15   9   3        382.12        398.99        50.19 o                         
  16   9   3       1240.57       1088.24        51.73 o                         
  17   9   3        524.59        444.60        53.60 o                         
  18   9   3       1330.88       1369.78       173.28 o                         
  19   9   3       9919.72       9031.45       321.11 o                         
  20   9   3        199.89         39.57        74.23 o                         
  21   9   3      10730.09      10362.45       356.01 o                         
  22   9   3        744.20        691.78       114.56 o                         
  23   9   3       7433.84       8172.90       601.36 o                         
  24   9   3        717.48        439.45       125.35 o                         
  25   9   3        196.85        175.74       269.73 o                         
  26   9   3        411.93        291.07       142.19 o                         
  27   9   3       1509.22       1680.23       215.30 o                         
  28   9   3        251.83        337.97       191.15 o                         
  29   9   3        931.14        519.23       330.62 o                         
 -30  10   3        121.43        201.79       275.36 o                         
 -29  10   3       1220.70        897.39       250.37 o                         
 -28  10   3        154.96       -127.96       160.72 o                         
 -27  10   3       1279.17        951.12       171.83 o                         
 -26  10   3         92.22        -27.46        85.62 o                         
 -25  10   3        276.48        368.48        96.79 o                         
 -24  10   3         23.74         89.29        93.98 o                         
 -23  10   3         78.71        131.39        70.60 o                         
 -22  10   3          6.83        -62.05        62.05 o                         
 -21  10   3       1003.29        892.00       107.67 o                         
 -20  10   3          4.37          6.94        74.19 o                         
 -19  10   3         62.24        100.06        56.99 o                         
 -18  10   3         13.06        -65.92        65.92 o                         
 -17  10   3        545.08        384.32        66.84 o                         
 -16  10   3         26.72        -54.12        54.12 o                         
 -15  10   3       1687.50       1923.21       113.72 o                         
 -14  10   3         12.10        -10.41        28.23 o                         
 -13  10   3      10228.63      11555.66       411.16 o                         
 -12  10   3         25.61        -22.04        31.20 o                         
 -11  10   3       9651.14       9938.71       376.18 o                         
 -10  10   3         28.38         33.42        40.63 o                         
  -9  10   3        269.82        226.56        36.09 o                         
  -8  10   3          4.28        -27.94        27.94 o                         
  -7  10   3        551.37        674.36        45.05 o                         
  -6  10   3         10.03         -3.54        15.82 o                         
  -5  10   3        407.44        429.44        28.55 o                         
  -4  10   3         19.86          8.79        20.60 o                         
  -3  10   3        366.97        282.37        36.15 o                         
  -2  10   3          8.81        -12.67        22.21 o                         
  -1  10   3        192.10        139.08        36.99 o                         
   0  10   3         10.06         20.87        36.15 o                         
   1  10   3       1700.65       1432.72        60.77 o                         
   2  10   3         16.03          5.91        26.97 o                         
   3  10   3       3353.84       3294.49        93.57 o                         
   4  10   3         18.64         15.85        30.20 o                         
   5  10   3       4018.71       3934.21        89.19 o                         
   6  10   3          7.38         25.91        24.17 o                         
   7  10   3       2852.70       2809.61        63.97 o                         
   8  10   3         23.62         25.41        24.65 o                         
   9  10   3       2949.03       2936.23       109.46 o                         
  10  10   3         27.16        -25.86        26.69 o                         
  11  10   3      14369.20      15396.82       341.32 o                         
  12  10   3         14.77        -18.22        18.22 o                         
  13  10   3       6154.01       6234.48       212.01 o                         
  14  10   3          2.45          9.13        33.28 o                         
  15  10   3        214.18        171.87        57.30 o                         
  16  10   3         17.33         16.63        59.19 o                         
  17  10   3        876.30        814.59       100.43 o                         
  18  10   3          6.82        -52.94        71.85 o                         
  19  10   3        728.90        702.91       106.20 o                         
  20  10   3         21.63        -89.98       102.89 o                         
  21  10   3       4204.83       4684.37       253.30 o                         
  22  10   3         51.53         15.03        95.91 o                         
  23  10   3       4605.93       5040.43       322.52 o                         
  24  10   3         12.47       -110.49       110.49 o                         
  25  10   3        269.52        200.87       200.70 o                         
  26  10   3          9.08        181.12       123.63 o                         
  27  10   3        577.95        398.65       165.35 o                         
  28  10   3         36.96        -38.35       158.98 o                         
 -29  11   3         28.04        -84.65       169.88 o                         
 -28  11   3       1492.23       1752.49       292.17 o                         
 -27  11   3         17.61        -70.84       227.31 o                         
 -26  11   3        889.41        856.82       155.18 o                         
 -25  11   3         95.61         81.72        88.25 o                         
 -24  11   3         35.08         -4.07        93.19 o                         
 -23  11   3        137.73        106.41        71.05 o                         
 -22  11   3        427.97        277.63        71.87 o                         
 -21  11   3       1205.44       1150.86       112.19 o                         
 -20  11   3        821.22        718.53        89.49 o                         
 -19  11   3        519.39        693.32        87.62 o                         
 -18  11   3       1176.66       1008.94       100.99 o                         
 -17  11   3        849.04        799.90        91.31 o                         
 -16  11   3       1002.91        969.08        94.85 o                         
 -15  11   3       8637.61       8762.61       265.27 o                         
 -14  11   3       4329.42       4167.54       204.72 o                         
 -13  11   3      40471.89      39124.74       624.78 o                         
 -12  11   3      15451.93      16300.22       457.85 o                         
 -11  11   3      88744.79      86534.20       962.25 o                         
 -10  11   3      14322.36      15037.04       295.92 o                         
  -9  11   3      32853.98      31673.57       323.01 o                         
  -8  11   3        401.97        453.48        43.23 o                         
  -7  11   3       1440.00       1242.84        50.48 o                         
  -6  11   3        963.88       1020.18        37.65 o                         
  -5  11   3       1814.23       1820.43        54.10 o                         
  -4  11   3        272.71        241.03        30.29 o                         
  -3  11   3       2223.50       2107.53        70.14 o                         
  -2  11   3       1974.07       1928.76        94.26 o                         
  -1  11   3      27759.63      28139.25       314.03 o                         
   0  11   3       1761.53       1692.43        87.18 o                         
   1  11   3       5711.10       4486.37       154.37 o                         
   2  11   3        476.39        563.21        39.55 o                         
   3  11   3       5388.32       4858.03        98.64 o                         
   4  11   3        150.11        196.86        35.07 o                         
   5  11   3      10340.04      11415.79       161.69 o                         
   6  11   3        776.02        889.44        48.18 o                         
   7  11   3       8282.34       8131.60       130.64 o                         
   8  11   3       3037.20       2704.97        72.54 o                         
   9  11   3      37322.65      35317.54       292.40 o                         
  10  11   3       9627.79       9600.41       173.74 o                         
  11  11   3      88512.26      85213.98       948.48 o                         
  12  11   3       7616.68       7869.81       211.84 o                         
  13  11   3      23133.90      21587.65       331.19 o                         
  14  11   3        985.44        936.19        65.66 o                         
  15  11   3       5816.29       5201.91       161.22 o                         
  16  11   3         10.46         67.29        64.04 o                         
  17  11   3       2087.09       2182.69       138.47 o                         
  18  11   3        142.49        124.04        79.30 o                         
  19  11   3       1657.23       1844.57       142.03 o                         
  20  11   3        346.28        194.01        87.13 o                         
  21  11   3       8735.71       8823.32       338.96 o                         
  22  11   3        650.40        615.69       122.14 o                         
  23  11   3       2587.09       2390.17       226.02 o                         
  24  11   3        699.54        902.83       168.21 o                         
  25  11   3        531.29        504.86       137.02 o                         
  26  11   3        278.93        269.93       135.79 o                         
  27  11   3       1765.91       1650.73       245.14 o                         
  28  11   3         66.54        -71.44       221.18 o                         
 -29  12   3        423.21         95.14       202.84 o                         
 -28  12   3        210.87        155.74       137.40 o                         
 -27  12   3        234.00        289.75       169.57 o                         
 -26  12   3         61.60        116.01       111.04 o                         
 -25  12   3        152.85        202.55       109.97 o                         
 -24  12   3         10.39        155.97        90.06 o                         
 -23  12   3        499.81        333.14        86.83 o                         
 -22  12   3         18.13        -37.98       104.47 o                         
 -21  12   3       1764.41       1512.23       129.27 o                         
 -20  12   3         27.10        -13.00        66.24 o                         
 -19  12   3        393.00        403.34        85.52 o                         
 -18  12   3         11.81        -54.80        73.31 o                         
 -17  12   3        304.84        252.33        64.69 o                         
 -16  12   3          4.67          4.13        62.22 o                         
 -15  12   3       2501.64       2698.12       156.65 o                         
 -14  12   3         40.81        -55.20        65.13 o                         
 -13  12   3      13340.39      14348.10       408.75 o                         
 -12  12   3         56.64        -76.52        76.52 o                         
 -11  12   3       7709.30       8160.05       250.45 o                         
 -10  12   3         14.10        -40.55        40.55 o                         
  -9  12   3        310.93        319.84        37.90 o                         
  -8  12   3          0.87          5.23        19.89 o                         
  -7  12   3       1178.42       1262.59        62.24 o                         
  -6  12   3         27.72         19.74        18.23 o                         
  -5  12   3        644.74        605.63        34.94 o                         
  -4  12   3         13.53         10.26        22.96 o                         
  -3  12   3        512.18        454.83        41.04 o                         
  -2  12   3          4.37        -24.66        24.66 o                         
  -1  12   3        821.74        969.57        65.56 o                         
   0  12   3          5.00         12.75        39.19 o                         
   1  12   3       1277.16       1248.47        91.94 o                         
   2  12   3          6.32         -9.44        37.32 o                         
   3  12   3        400.95        349.48        38.49 o                         
   4  12   3         18.93         10.03        22.06 o                         
   5  12   3        784.77        956.12        54.24 o                         
   6  12   3          9.39         23.37        24.91 o                         
   7  12   3       2833.62       2849.04        98.07 o                         
   8  12   3         10.50         -0.19        16.96 o                         
   9  12   3       4847.05       5262.92       141.04 o                         
  10  12   3         26.55         43.16        33.19 o                         
  11  12   3      15168.02      15749.59       463.73 o                         
  12  12   3         57.23        -29.43        31.76 o                         
  13  12   3      15171.08      14970.63       574.29 o                         
  14  12   3         69.20        -55.08        55.08 o                         
  15  12   3       9961.98      11143.62       292.09 o                         
  16  12   3          5.46        -68.89        68.89 o                         
  17  12   3        345.00        492.85        84.63 o                         
  18  12   3          5.50        -67.03        73.40 o                         
  19  12   3         36.70         54.31        78.24 o                         
  20  12   3          7.70         57.31        83.51 o                         
  21  12   3       2170.91       2681.10       200.89 o                         
  22  12   3         28.59        188.35        90.29 o                         
  23  12   3        696.07        649.23       140.11 o                         
  24  12   3          9.65       -120.99       127.97 o                         
  25  12   3        298.73        444.67       131.99 o                         
  26  12   3         16.46         79.14       106.50 o                         
  27  12   3        331.61        284.30       163.61 o                         
 -29  13   3        458.57        624.14       313.73 o                         
 -28  13   3       1086.63       1407.62       379.50 o                         
 -27  13   3        468.42        824.40       217.21 o                         
 -26  13   3        231.58         -1.51       119.55 o                         
 -25  13   3        695.31        801.36       143.35 o                         
 -24  13   3         56.60        -16.68        84.38 o                         
 -23  13   3        209.85        241.60        92.33 o                         
 -22  13   3        834.44        734.31       130.47 o                         
 -21  13   3       1286.98       1340.02       162.53 o                         
 -20  13   3       2432.02       2569.23       175.07 o                         
 -19  13   3        548.32        541.01        90.47 o                         
 -18  13   3        641.62        665.13       114.53 o                         
 -17  13   3       2003.13       1888.69       138.83 o                         
 -16  13   3        701.20        750.64        99.90 o                         
 -15  13   3      13004.89      12882.21       336.15 o                         
 -14  13   3       7627.35       7430.75       254.19 o                         
 -13  13   3      20926.15      20520.81       464.19 o                         
 -12  13   3      15049.75      15982.93       368.56 o                         
 -11  13   3      23986.01      22473.72       421.72 o                         
 -10  13   3       6003.07       6083.79       192.08 o                         
  -9  13   3      13432.60      12913.49       211.06 o                         
  -8  13   3        358.78        264.22        38.76 o                         
  -7  13   3      17169.84      15968.53       180.39 o                         
  -6  13   3       1723.67       1717.98        59.78 o                         
  -5  13   3       4974.19       4940.84        90.03 o                         
  -4  13   3        128.94        139.81        34.17 o                         
  -3  13   3       4156.74       3888.46       124.46 o                         
  -2  13   3         11.55         20.44        17.63 o                         
  -1  13   3       1810.43       1707.72        81.83 o                         
   0  13   3        166.75        272.60        50.97 o                         
   1  13   3      16246.14      15054.96       244.51 o                         
   2  13   3       7678.11       8576.16       204.43 o                         
   3  13   3      33316.07      31532.92       366.65 o                         
   4  13   3       3265.84       3130.52       121.68 o                         
   5  13   3       4732.06       4303.58       119.89 o                         
   6  13   3       1854.48       1896.71        79.72 o                         
   7  13   3       4578.25       4523.02       118.37 o                         
   8  13   3       3834.52       3977.76       102.02 o                         
   9  13   3      31787.96      29970.14       305.42 o                         
  10  13   3      10006.59      10592.56       190.80 o                         
  11  13   3      39827.83      37365.43       542.74 o                         
  12  13   3      13419.02      13914.54       347.27 o                         
  13  13   3      20999.14      19724.40       515.87 o                         
  14  13   3       8930.51       9398.20       298.88 o                         
  15  13   3      16538.85      16573.65       356.10 o                         
  16  13   3       1458.95       1230.10       105.99 o                         
  17  13   3        281.31        495.05        98.37 o                         
  18  13   3        185.63        209.26        67.77 o                         
  19  13   3       1977.24       2200.57       162.31 o                         
  20  13   3        123.49         95.96        79.98 o                         
  21  13   3       5809.47       5965.69       264.12 o                         
  22  13   3        220.49        197.12        88.97 o                         
  23  13   3         70.48        249.68        99.05 o                         
  24  13   3        201.10        283.30       118.50 o                         
  25  13   3       1598.88       2064.13       233.09 o                         
  26  13   3         12.13         63.44       137.29 o                         
  27  13   3        906.47        532.85       295.65 o                         
 -27  14   3        122.46         38.69       467.44 o                         
 -26  14   3         28.08         87.33       104.54 o                         
 -25  14   3        685.97        693.91       144.18 o                         
 -24  14   3         13.38        203.21       102.89 o                         
 -23  14   3       1125.11        835.92       138.32 o                         
 -22  14   3         43.73        -17.53        96.08 o                         
 -21  14   3       1555.37       1595.64       170.44 o                         
 -20  14   3         47.52         29.78        69.36 o                         
 -19  14   3        858.45        652.25       102.69 o                         
 -18  14   3          7.66          6.09        89.63 o                         
 -17  14   3        110.24         45.69        62.11 o                         
 -16  14   3         17.08         10.39        58.98 o                         
 -15  14   3       1730.41       1694.17       155.24 o                         
 -14  14   3         62.68        -16.92        65.74 o                         
 -13  14   3       8873.14       9243.87       260.69 o                         
 -12  14   3         69.34         13.93        72.78 o                         
 -11  14   3        958.99        740.15       104.66 o                         
 -10  14   3          2.06         -4.23        40.53 o                         
  -9  14   3        520.21        601.93        54.00 o                         
  -8  14   3         17.19         17.98        31.23 o                         
  -7  14   3       2141.28       1991.01       109.46 o                         
  -6  14   3         16.06         28.25        29.98 o                         
  -5  14   3       1570.26       1805.62        78.02 o                         
  -4  14   3         17.06         47.89        26.41 o                         
  -3  14   3       1145.75       1306.60        99.98 o                         
  -2  14   3          1.93        -10.41        20.55 o                         
  -1  14   3        991.29        985.42        59.55 o                         
   0  14   3          8.10         -7.76        43.70 o                         
   1  14   3        173.86        162.38        44.68 o                         
   2  14   3         26.99         10.67        52.34 o                         
   3  14   3        862.02        804.42        66.52 o                         
   4  14   3         16.10        -13.79        31.59 o                         
   5  14   3        494.58        365.66        37.73 o                         
   6  14   3          7.85         13.26        30.47 o                         
   7  14   3          3.84        -39.48        39.48 o                         
   8  14   3          0.49        -30.14        30.14 o                         
   9  14   3       1285.93       1279.02        60.23 o                         
  10  14   3         12.57        -28.01        28.01 o                         
  11  14   3       4353.37       4210.27       178.24 o                         
  12  14   3         40.45        -11.93        47.23 o                         
  13  14   3       7618.55       7408.95       190.51 o                         
  14  14   3         61.57         60.92        62.69 o                         
  15  14   3       3642.18       3840.34       182.61 o                         
  16  14   3         61.05        -42.01        65.71 o                         
  17  14   3       1311.30       1318.70       119.61 o                         
  18  14   3         72.11         16.26        72.85 o                         
  19  14   3        313.45        202.46        74.54 o                         
  20  14   3          0.65        -85.29        85.29 o                         
  21  14   3        147.40         48.68        76.05 o                         
  22  14   3         13.31        -87.04        87.04 o                         
  23  14   3        175.70        153.30        90.64 o                         
  24  14   3         10.69       -131.58       131.58 o                         
  25  14   3       1794.79       1960.82       232.51 o                         
  26  14   3          0.72        -22.15       149.22 o                         
 -27  15   3       1179.75       1336.66       388.22 o                         
 -26  15   3        103.62        313.54       247.36 o                         
 -25  15   3       1664.25       1478.89       323.81 o                         
 -24  15   3        316.60        137.07       112.02 o                         
 -23  15   3       1413.24       1545.24       176.28 o                         
 -22  15   3        910.05       1221.49       164.88 o                         
 -21  15   3       1286.33       1491.96       256.99 o                         
 -20  15   3       1339.66       1278.42       136.76 o                         
 -19  15   3       1737.81       1684.34       143.80 o                         
 -18  15   3        187.26        367.83        87.89 o                         
 -17  15   3        815.32        872.58       107.92 o                         
 -16  15   3        481.05        403.29        80.15 o                         
 -15  15   3        633.44        527.83       130.64 o                         
 -14  15   3       3743.88       3897.25       193.24 o                         
 -13  15   3      17018.43      17141.38       371.25 o                         
 -12  15   3       9926.38      10979.20       285.10 o                         
 -11  15   3       5646.29       5335.34       184.21 o                         
 -10  15   3        160.22        154.78        50.83 o                         
  -9  15   3        193.13        221.37        39.97 o                         
  -8  15   3       1533.62       1473.25        65.45 o                         
  -7  15   3       2929.33       2861.41        75.43 o                         
  -6  15   3       3080.24       3030.87        91.23 o                         
  -5  15   3       9437.07       9673.22       170.75 o                         
  -4  15   3        941.18        939.71        60.42 o                         
  -3  15   3       7284.98       6909.21       168.22 o                         
  -2  15   3        799.75        601.01        61.21 o                         
  -1  15   3       8433.91       8183.28       172.24 o                         
   0  15   3       2733.65       2550.99       127.77 o                         
   1  15   3      45072.24      42451.54       429.11 o                         
   2  15   3      15417.85      18047.67       393.73 o                         
   3  15   3      83567.74      83032.12       833.57 o                         
   4  15   3      12023.98      13021.18       507.38 o                         
   5  15   3      16870.20      16935.43       310.77 o                         
   6  15   3       1841.13       1843.72        80.99 o                         
   7  15   3       1453.44       1525.87        92.97 o                         
   8  15   3        424.05        417.30        38.03 o                         
   9  15   3      12596.51      11917.99       219.59 o                         
  10  15   3       1785.01       2019.51        75.59 o                         
  11  15   3       8317.23       8381.92       222.74 o                         
  12  15   3       2452.86       2371.90       135.40 o                         
  13  15   3      12709.98      12297.19       252.99 o                         
  14  15   3       1676.26       1746.03       122.67 o                         
  15  15   3        670.98        753.76        96.63 o                         
  16  15   3       1348.34       1373.79       117.22 o                         
  17  15   3        732.15        941.32       103.06 o                         
  18  15   3        914.65       1095.46       116.13 o                         
  19  15   3       2670.82       2714.53       167.00 o                         
  20  15   3        241.92         56.43        90.34 o                         
  21  15   3       1689.57       1563.35       140.62 o                         
  22  15   3        126.40         53.53        94.02 o                         
  23  15   3        471.35        609.61       216.88 o                         
  24  15   3        351.05        246.43       120.75 o                         
  25  15   3       2163.06       2065.20       275.66 o                         
  26  15   3        177.94       -194.78       194.78 o                         
 -27  16   3        421.08        306.74       204.97 o                         
 -26  16   3         37.30        190.61       252.39 o                         
 -25  16   3       1277.36        579.27       264.19 o                         
 -24  16   3         59.44       -115.46       139.95 o                         
 -23  16   3       1987.69       1862.34       302.81 o                         
 -22  16   3         48.13       -119.72       119.72 o                         
 -21  16   3       2597.07       2506.44       210.85 o                         
 -20  16   3         25.51        -81.86        91.11 o                         
 -19  16   3        893.42        654.91       105.76 o                         
 -18  16   3         33.15        -67.94        67.94 o                         
 -17  16   3        398.20        475.45        90.99 o                         
 -16  16   3         29.60         17.70        72.27 o                         
 -15  16   3       1386.09       1481.73       130.70 o                         
 -14  16   3         63.99         63.37        62.42 o                         
 -13  16   3       1485.51       1325.05       105.91 o                         
 -12  16   3          5.29         29.03        55.13 o                         
 -11  16   3          5.98         16.67        57.14 o                         
 -10  16   3         17.88        -20.60        48.25 o                         
  -9  16   3       1240.32       1219.92        75.86 o                         
  -8  16   3          7.70         10.09        26.16 o                         
  -7  16   3       2593.70       2518.14        96.43 o                         
  -6  16   3          5.14        -18.21        35.07 o                         
  -5  16   3       1495.86       1679.02        76.38 o                         
  -4  16   3         17.55        -16.90        42.68 o                         
  -3  16   3        994.09       1176.70        80.80 o                         
  -2  16   3          4.80         -0.12        27.32 o                         
  -1  16   3       1027.16       1173.33       126.16 o                         
   0  16   3          0.42        -34.73        34.73 o                         
   1  16   3        101.36        116.95        41.30 o                         
   2  16   3         10.56         10.22        55.56 o                         
   3  16   3       1808.90       1678.41        93.02 o                         
   4  16   3         37.37        -38.47        38.47 o                         
   5  16   3       3893.85       3627.73       227.51 o                         
   6  16   3         38.90         54.25        40.01 o                         
   7  16   3       3422.75       3721.52       212.22 o                         
   8  16   3         27.59         22.65        29.87 o                         
   9  16   3       1026.85        992.80        76.40 o                         
  10  16   3         27.14         10.23        27.16 o                         
  11  16   3        961.96        723.26        83.84 o                         
  12  16   3          3.91        -41.17        51.47 o                         
  13  16   3        631.11        712.68        95.89 o                         
  14  16   3         15.81        -42.28        61.30 o                         
  15  16   3        501.77        612.63        95.64 o                         
  16  16   3         29.31        -58.77        65.48 o                         
  17  16   3        635.44        566.48        87.22 o                         
  18  16   3         38.65        168.58        76.58 o                         
  19  16   3         11.34          3.63        70.78 o                         
  20  16   3          2.21        -60.99        76.72 o                         
  21  16   3        155.63         89.06        80.20 o                         
  22  16   3         74.31         61.81       123.21 o                         
  23  16   3       1815.86       2065.57       179.22 o                         
  24  16   3        102.28       -190.22       190.22 o                         
  25  16   3       3606.34       3705.27       442.45 o                         
 -27  17   3        447.70        516.59       265.51 o                         
 -26  17   3        381.61        187.70       213.84 o                         
 -25  17   3       1279.68       1088.37       311.29 o                         
 -24  17   3        978.14       1193.05       384.70 o                         
 -23  17   3       1918.33       1483.25       214.36 o                         
 -22  17   3       1873.20       1806.88       224.76 o                         
 -21  17   3       4152.47       3993.48       367.21 o                         
 -20  17   3       2409.73       2281.17       237.79 o                         
 -19  17   3       6692.42       6185.28       314.10 o                         
 -18  17   3        842.41        770.74       128.27 o                         
 -17  17   3       2927.40       2728.48       178.53 o                         
 -16  17   3        636.11        569.05        93.98 o                         
 -15  17   3        849.41       1052.71       109.85 o                         
 -14  17   3       1382.66       1510.39       111.85 o                         
 -13  17   3        261.93        307.91        61.21 o                         
 -12  17   3        358.49        386.71        70.59 o                         
 -11  17   3       2084.71       2261.63       124.88 o                         
 -10  17   3        873.27        857.40        81.64 o                         
  -9  17   3        610.90        501.70        83.08 o                         
  -8  17   3        455.73        365.83        52.41 o                         
  -7  17   3        219.88        257.46        38.40 o                         
  -6  17   3       1832.02       1673.25        74.99 o                         
  -5  17   3       1375.94       1356.73        69.74 o                         
  -4  17   3       1195.85       1076.92        66.78 o                         
  -3  17   3       1318.06       1388.76        85.02 o                         
  -2  17   3        910.90        913.28        74.25 o                         
  -1  17   3      12490.16      12337.91       238.60 o                         
   0  17   3       8072.13       8961.27       191.89 o                         
   1  17   3      47842.27      46721.34       518.96 o                         
   2  17   3      20023.92      22729.26       581.92 o                         
   3  17   3      50594.97      49440.94       582.48 o                         
   4  17   3      14510.92      15065.85       350.88 o                         
   5  17   3      10060.34       9437.70       529.19 o                         
   6  17   3       2259.02       2084.22       105.60 o                         
   7  17   3       2277.11       2232.79       116.25 o                         
   8  17   3        590.60        554.26        50.42 o                         
   9  17   3       1343.68       1267.27        65.79 o                         
  10  17   3        512.28        439.30        42.12 o                         
  11  17   3        852.69        794.70        78.80 o                         
  12  17   3        261.26        248.33        60.98 o                         
  13  17   3       1990.10       1724.09       131.82 o                         
  14  17   3        111.37        175.70        94.92 o                         
  15  17   3        756.62        823.69        98.36 o                         
  16  17   3        374.99        309.16        78.66 o                         
  17  17   3       2837.73       2646.65       163.63 o                         
  18  17   3        216.48        229.11        83.37 o                         
  19  17   3       6604.51       6673.15       263.27 o                         
  20  17   3        152.72        145.42        96.61 o                         
  21  17   3        349.03        180.91       134.15 o                         
  22  17   3        760.26       1052.01       200.92 o                         
  23  17   3       1262.08       1503.99       155.67 o                         
  24  17   3       1583.06       1387.45       278.56 o                         
  25  17   3       1731.34       1718.28       324.09 o                         
 -25  18   3        832.55        673.68       315.41 o
[truncated: 1,229,257 more chars]
